# Supplementary material for: Transcriptional profiling reveals that a MYB transcription factor MsMYB4 contributes to the salinity stress response of alfalfa
Source: PLoS One. 2018 Sep 25;13(9):e0204033. doi: 10.1371/journal.pone.0204033 (PMC6155508; doi:10.1371/journal.pone.0204033)
Supplement: S2 Table — (XLS) [file pone.0204033.s004.xls]

## Sheet: DL_1 VS DL_0 Up
Gene_id	HD_1_readcount	HD_0_readcount	log2.Fold_change.	p.value	q.value.Storey.et.al..2003.	NR GI	NR ID	NR Score	NR Description
Cluster-25869.37584	30.1718	2.85713	3.4006	2.7962e-07	3.0056e-05	--	--	--	--
Cluster-25869.60366	25.9004	2.29964	3.4935	1.5113e-06	0.00014106	--	--	--	--
Cluster-25869.64472	186.493	66.3411	1.4911	2.5953e-15	7.133e-13	--	--	--	--
Cluster-25869.64756	21.4324	1.42996	3.9057	5.3895e-06	0.00044759	--	--	--	--
Cluster-25869.69880	2488.23	719.578	1.7899	4.439e-236	9.3638e-232	--	--	--	--
Cluster-25869.71037	66.3259	28.2925	1.2291	4.3082e-05	0.0029174	--	--	--	--
Cluster-25869.75387	114.872	10.7749	3.4143	1.0265e-23	4.812e-21	--	--	--	--
Cluster-8732.5	19.9826	0	5.3207	3.0065e-06	0.00026563	--	--	--	--
Cluster-8732.7	15.8225	0.0696861	7.8269	7.794e-05	0.0049783	--	--	--	--
Cluster-25869.55075	32.1475	0.0111498	11.493	1.2218e-05	0.00093803	657372725	KEH18518.1	9068	1-phosphatidylinositol-3-phosphate 5-kinase [Medicago truncatula]
Cluster-25869.78089	83.9087	36.5155	1.2003	6.2269e-06	0.00050715	657394912	KEH35384.1	2038	2-oxoisovalerate dehydrogenase subunit alpha [Medicago truncatula]
Cluster-25869.73660	64.2336	20.0375	1.6806	4.4688e-07	4.604e-05	657382977	KEH26784.1	2571	3,4-dihydroxy-2-butanone kinase, putative [Medicago truncatula]
Cluster-25869.76818	97.408	33.5253	1.5388	5.056e-09	7.2552e-07	657382977	KEH26784.1	2578	3,4-dihydroxy-2-butanone kinase, putative [Medicago truncatula]
Cluster-25869.69516	257.708	71.877	1.8421	5.559e-27	3.148e-24	357494205	XP_003617391.1	1724	4-hydroxyphenylpyruvate dioxygenase [Medicago truncatula]>gi|62003087|gb|AAX59006.1| 4-hydroxyphenylpyruvate dioxygenase [Medicago truncatula]>gi|355518726|gb|AET00350.1| 4-hydroxyphenylpyruvate dioxygenase [Medicago truncatula]
Cluster-25869.61363	218.451	17.7365	3.6225	1.6471e-45	1.8049e-42	657398883	KEH38404.1	2947	9-cis-epoxycarotenoid dioxygenase [Medicago truncatula]
Cluster-25869.81365	419.63	30.9044	3.7632	5.2033e-88	1.6886e-84	657398883	KEH38404.1	2999	9-cis-epoxycarotenoid dioxygenase [Medicago truncatula]
Cluster-25869.66511	220.219	100.374	1.1336	2.4404e-12	5.2529e-10	357449145	XP_003594849.1	543	ABA-responsive protein ABR17 [Medicago truncatula]>gi|355483897|gb|AES65100.1| ABA-responsive protein [Medicago truncatula]>gi|388507870|gb|AFK42001.1| unknown [Medicago truncatula]
Cluster-25869.67337	198.332	88.9006	1.1577	1.4015e-11	2.763e-09	357449145	XP_003594849.1	547	ABA-responsive protein ABR17 [Medicago truncatula]>gi|355483897|gb|AES65100.1| ABA-responsive protein [Medicago truncatula]>gi|388507870|gb|AFK42001.1| unknown [Medicago truncatula]
Cluster-25869.63682	42.6514	9.52818	2.1623	1.2728e-06	0.00012053	657391026	AES92079.2	2295	ABC transporter B family protein [Medicago truncatula]
Cluster-25869.69101	110.335	20.6968	2.4144	9.3933e-17	2.9139e-14	657400042	KEH39391.1	1552	ABC transporter family protein [Medicago truncatula]
Cluster-25869.97015	48.743	2.22995	4.4501	1.2098e-12	2.6793e-10	357443153	XP_003591854.1	3230	ABC transporter G family member [Medicago truncatula]>gi|355480902|gb|AES62105.1| white-brown-complex ABC transporter family protein [Medicago truncatula]
Cluster-25869.78996	65.9945	14.2989	2.2064	1.0646e-09	1.6727e-07	657405120	AES62402.2	6387	ABC transporter-like family-protein [Medicago truncatula]
Cluster-25869.70868	182.747	45.5747	2.0035	1.1408e-21	4.7185e-19	657376635	KEH21656.1	1237	ABI five-binding protein [Medicago truncatula]
Cluster-25869.60367	68.7308	10.3226	2.7352	2.2651e-12	4.9133e-10	357465529	XP_003603049.1	1410	ABSCISIC ACID-INSENSITIVE 5-like protein [Medicago truncatula]>gi|355492097|gb|AES73300.1| ABA response element-binding factor [Medicago truncatula]
Cluster-25869.60369	235.827	25.9804	3.1822	2.4348e-44	2.6005e-41	357465529	XP_003603049.1	1600	ABSCISIC ACID-INSENSITIVE 5-like protein [Medicago truncatula]>gi|355492097|gb|AES73300.1| ABA response element-binding factor [Medicago truncatula]
Cluster-25869.62851	245.858	27.0856	3.1822	3.7608e-46	4.2882e-43	357465529	XP_003603049.1	1600	ABSCISIC ACID-INSENSITIVE 5-like protein [Medicago truncatula]>gi|355492097|gb|AES73300.1| ABA response element-binding factor [Medicago truncatula]
Cluster-25869.66845	39.7544	5.39161	2.8823	4.2934e-08	5.3432e-06	357465529	XP_003603049.1	1600	ABSCISIC ACID-INSENSITIVE 5-like protein [Medicago truncatula]>gi|355492097|gb|AES73300.1| ABA response element-binding factor [Medicago truncatula]
Cluster-25869.64665	321.225	40.7663	2.9781	2.2892e-56	3.2193e-53	357475345	XP_003607958.1	1779	ABSCISIC ACID-INSENSITIVE 5-like protein [Medicago truncatula]>gi|355509013|gb|AES90155.1| ABA response element-binding factor [Medicago truncatula]
Cluster-25869.62335	118.71	53.7976	1.1418	2.303e-07	2.5171e-05	357513537	XP_003627057.1	1309	Acid phosphatase [Medicago truncatula]>gi|355521079|gb|AET01533.1| stem 28 kDa glycoprotein [Medicago truncatula]
Cluster-25869.69626	184.464	58.3272	1.6611	2.1391e-17	6.8889e-15	357482557	XP_003611565.1	972	ADP-RIBOSYLATION FACTOR-like protein [Medicago truncatula]>gi|355512900|gb|AES94523.1| ADP-ribosylation factor-like protein A1D [Medicago truncatula]>gi|388520943|gb|AFK48533.1| unknown [Medicago truncatula]
Cluster-25869.66984	166.361	78.3216	1.0868	3.7551e-09	5.4741e-07	357482073	XP_003611322.1	9867	Agenet domain containing protein expressed [Medicago truncatula]>gi|355512657|gb|AES94280.1| agenet domain protein [Medicago truncatula]
Cluster-25869.84536	145.888	72.7857	1.0031	2.1701e-07	2.3842e-05	657370943	KEH16979.1	1187	albumin-2 protein [Medicago truncatula]
Cluster-25869.70875	69.135	22.4389	1.6234	3.1698e-07	3.3685e-05	657390399	AES91241.2	1662	aldose 1-epimerase family protein [Medicago truncatula]
Cluster-25869.71424	50.7458	0	6.6652	1.6452e-13	3.9324e-11	357521377	XP_003630977.1	4413	Alpha,alpha-trehalose-phosphate synthase [Medicago truncatula]>gi|355524999|gb|AET05453.1| trehalose-6-phosphate synthase domain protein [Medicago truncatula]
Cluster-25869.72878	284.053	141.254	1.0079	3.839e-13	8.9729e-11	357521377	XP_003630977.1	4413	Alpha,alpha-trehalose-phosphate synthase [Medicago truncatula]>gi|355524999|gb|AET05453.1| trehalose-6-phosphate synthase domain protein [Medicago truncatula]
Cluster-25869.21821	21.0162	2.57838	3.027	4.5631e-05	0.0030752	357437821	XP_003589186.1	1983	Alpha-amylase [Medicago truncatula]>gi|355478234|gb|AES59437.1| alpha amylase domain protein [Medicago truncatula]
Cluster-25869.59133	216.927	72.578	1.5796	6.3381e-19	2.247e-16	357502631	XP_003621604.1	2153	Amino acid transporter [Medicago truncatula]>gi|355496619|gb|AES77822.1| transmembrane amino acid transporter family protein [Medicago truncatula]
Cluster-25869.65092	421.07	122.882	1.7768	4.4518e-41	4.2685e-38	222431975	ACM50914.1	1407	aquaporin [Medicago falcata]
Cluster-25869.69944	1711.12	366.896	2.2215	1.1783e-213	1.9885e-209	222431975	ACM50914.1	1492	aquaporin [Medicago falcata]
Cluster-25869.58376	535.223	77.1313	2.7948	3.0591e-87	9.2185e-84	357443259	XP_003591907.1	601	Aquaporin PIP [Medicago truncatula]>gi|355480955|gb|AES62158.1| major intrinsic protein (MIP) family transporter [Medicago truncatula]
Cluster-25869.73563	237.122	17.2933	3.7773	1.1825e-50	1.4673e-47	357443259	XP_003591907.1	601	Aquaporin PIP [Medicago truncatula]>gi|355480955|gb|AES62158.1| major intrinsic protein (MIP) family transporter [Medicago truncatula]
Cluster-25869.77443	861.456	36.3064	4.5685	3.5544e-198	3.7489e-194	357472659	XP_003606614.1	1264	Aquaporin TIP1-1 [Medicago truncatula]>gi|355507669|gb|AES88811.1| tonoplast intrinsic protein [Medicago truncatula]
Cluster-25869.61379	826.81	141.184	2.55	1.1039e-121	6.6533e-118	357513381	XP_003626979.1	991	Aquaporin TIP2-1 [Medicago truncatula]>gi|355521001|gb|AET01455.1| major intrinsic protein (MIP) family transporter [Medicago truncatula]
Cluster-25869.73685	808.499	248.988	1.6992	8.2635e-73	1.8349e-69	357482079	XP_003611325.1	1001	Aquaporin TIP2-3 [Medicago truncatula]>gi|355512660|gb|AES94283.1| major intrinsic protein (MIP) family transporter [Medicago truncatula]
Cluster-25869.69476	2052.51	560.764	1.8719	7.503e-207	9.0441e-203	2623060	AAB86380.1	1519	aquaporin-like transmembrane channel protein [Medicago sativa]
Cluster-25869.79128	57.3508	21.7685	1.3976	2.8543e-05	0.002012	357483911	XP_003612242.1	2640	Aspartic proteinase-like protein [Medicago truncatula]>gi|355513577|gb|AES95200.1| eukaryotic aspartyl protease family protein [Medicago truncatula]
Cluster-25869.82311	35.6037	8.37487	2.0879	1.4808e-05	0.0011126	657390488	KEH32009.1	4596	ATP-dependent chaperone ClpB [Medicago truncatula]
Cluster-25869.68362	154.742	51.3468	1.5915	4.5397e-14	1.14e-11	657395341	KEH35688.1	4195	ATP-dependent Clp protease ATP-binding subunit [Medicago truncatula]
Cluster-25869.70130	86.6346	22.5023	1.9449	1.0429e-10	1.8605e-08	657388129	KEH30111.1	1788	auxin-regulated protein [Medicago truncatula]
Cluster-25869.69426	257.084	76.3759	1.7511	2.8937e-25	1.4979e-22	357520945	XP_003630761.1	1528	Auxin-responsive protein (Aux/IAA) [Medicago truncatula]>gi|355524783|gb|AET05237.1| auxin-responsive AUX/IAA family protein [Medicago truncatula]
Cluster-25869.43778	38.3691	11.2383	1.7715	5.2688e-05	0.0035005	357513517	XP_003627047.1	1305	Auxin-responsive protein IAA18 [Medicago truncatula]>gi|355521069|gb|AET01523.1| auxin response factor [Medicago truncatula]
Cluster-25869.94216	136.345	17.2125	2.9857	5.8223e-25	2.9242e-22	657386782	AES87101.2	2368	Avr9/Cf-9 rapidly elicited protein [Medicago truncatula]
Cluster-25869.36584	29.3915	3.4843	3.0765	1.1896e-06	0.00011291	657400936	KEH40004.1	657	basic leucine zipper transcription factor [Medicago truncatula]
Cluster-25869.74244	56.7708	20.9009	1.4416	2.0576e-05	0.0014915	657403075	KEH41936.1	2244	BEL1-related homeotic protein [Medicago truncatula]
Cluster-25869.44415	186.47	12.4139	3.9089	4.5128e-41	4.2784e-38	657382330	KEH26249.1	1535	beta-carotene hydroxylase [Medicago truncatula]
Cluster-25869.66792	42.5755	4.79858	3.1493	3.4662e-09	5.1041e-07	657382332	KEH26251.1	1426	beta-carotene hydroxylase [Medicago truncatula]
Cluster-25869.89138	139.935	43.5538	1.6839	8.6157e-14	2.1194e-11	357490599	XP_003615587.1	3057	Beta-D-glucan exohydrolase-like protein [Medicago truncatula]>gi|355516922|gb|AES98545.1| glycoside hydrolase family 3 protein [Medicago truncatula]
Cluster-25869.70471	321.902	145.504	1.1456	1.3367e-17	4.3548e-15	657381623	KEH25594.1	3117	beta-D-glucoside glucohydrolase [Medicago truncatula]
Cluster-25869.67319	242.727	106.48	1.1887	2.364e-14	6.1186e-12	657372476	KEH18344.1	4339	beta-galactosidase [Medicago truncatula]
Cluster-25869.67026	97.8517	41.4848	1.238	5.8747e-07	5.8871e-05	657404867	KEH43468.1	2469	BHLH transcription factor-like protein [Medicago truncatula]
Cluster-25869.85047	79.1124	37.4423	1.0792	5.2842e-05	0.003508	357440615	XP_003590585.1	1051	BI1-like protein [Medicago truncatula]>gi|355479633|gb|AES60836.1| inhibitor of apoptosis-promoting Bax1 protein [Medicago truncatula]
Cluster-25869.71390	17.7212	0	5.1474	1.1561e-05	0.00089164	357462065	XP_003601314.1	1752	Bifunctional aspartokinase/homoserine dehydrogenase [Medicago truncatula]>gi|217074916|gb|ACJ85818.1| unknown [Medicago truncatula]>gi|355490362|gb|AES71565.1| homoserine dehydrogenase [Medicago truncatula]
Cluster-25869.64547	218.849	96.1668	1.1863	4.7297e-13	1.0845e-10	357510441	XP_003625509.1	1106	BRI1-KD interacting protein [Medicago truncatula]>gi|355500524|gb|AES81727.1| hypothetical protein MTR_7g099950 [Medicago truncatula]
Cluster-25869.84589	54.6062	20.8299	1.3904	4.7394e-05	0.0031788	657371838	AET01188.2	1315	BTB/POZ and MATH domain protein [Medicago truncatula]
Cluster-25869.75179	229.846	83.7877	1.4559	6.109e-18	2.0374e-15	364521140	AEW66884.1	2117	bZIP protein [Medicago sativa]
Cluster-25869.70690	268.719	134.157	1.0022	2.0526e-12	4.4868e-10	357473391	XP_003606980.1	589	BZIP transcription factor ATB2 [Medicago truncatula]>gi|355508035|gb|AES89177.1| BZIP transcription factor bZIP124 [Medicago truncatula]
Cluster-25869.46971	91.4933	15.5497	2.5568	5.5686e-15	1.5012e-12	657372966	KEH18736.1	1926	bZIP transcription factor family protein [Medicago truncatula]
Cluster-25869.46972	31.6627	2.01184	3.9762	2.7038e-08	3.4619e-06	657372966	KEH18736.1	1926	bZIP transcription factor family protein [Medicago truncatula]
Cluster-25869.74649	93.236	46.1113	1.0158	2.8468e-05	0.0020084	357464627	XP_003602595.1	1913	Caffeic acid 3-O-methyltransferase [Medicago truncatula]>gi|217072478|gb|ACJ84599.1| unknown [Medicago truncatula]>gi|355491643|gb|AES72846.1| caffeic acid O-methyltransferase [Medicago truncatula]>gi|388498338|gb|AFK37235.1| unknown [Medicago truncatula]
Cluster-25869.64613	51.188	16.7065	1.6154	1.1627e-05	0.00089595	357512651	XP_003626614.1	1899	Caffeic acid 3-O-methyltransferase [Medicago truncatula]>gi|87240858|gb|ABD32716.1| O-methyltransferase, family 2; Dimerisation [Medicago truncatula]>gi|355501629|gb|AES82832.1| caffeic acid O-methyltransferase [Medicago truncatula]
Cluster-25869.64614	216.859	69.7223	1.6371	8.327e-20	3.1507e-17	357512651	XP_003626614.1	1878	Caffeic acid 3-O-methyltransferase [Medicago truncatula]>gi|87240858|gb|ABD32716.1| O-methyltransferase, family 2; Dimerisation [Medicago truncatula]>gi|355501629|gb|AES82832.1| caffeic acid O-methyltransferase [Medicago truncatula]
Cluster-25869.45294	104.394	20.8968	2.3207	2.706e-15	7.4132e-13	657388728	KEH30603.1	1816	calcium-binding EF-hand protein [Medicago truncatula]
Cluster-25869.97476	62.2683	12.8222	2.2798	1.5308e-09	2.3527e-07	657384372	AES95577.2	771	calcium-binding EF-hand protein [Medicago truncatula]
Cluster-25869.79794	95.1451	23.4842	2.0184	4.13e-12	8.6256e-10	657381619	KEH25590.1	4154	calcium-dependent lipid-binding (CaLB domain) family protein [Medicago truncatula]
Cluster-25869.58596	37.2985	8.15327	2.1937	4.8908e-06	0.00041062	357441349	XP_003590952.1	1448	Calcium-dependent protein kinase [Medicago truncatula]>gi|355480000|gb|AES61203.1| phosphoenolpyruvate carboxylase-related kinase [Medicago truncatula]
Cluster-25869.63747	40.0556	9.33793	2.1008	3.9887e-06	0.00034064	657402713	KEH41588.1	905	carboxy-terminal region remorin [Medicago truncatula]
Cluster-25869.37044	42.9516	2.45365	4.1297	5.8935e-11	1.0953e-08	657390914	KEH32310.1	1860	catalytic/protein phosphatase type 2C [Medicago truncatula]
Cluster-25869.37045	19.5248	1.17003	4.0607	1.1186e-05	0.00086513	657390914	KEH32310.1	1841	catalytic/protein phosphatase type 2C [Medicago truncatula]
Cluster-25869.48426	34.5794	7.02854	2.2986	6.0818e-06	0.00049629	657391021	KEH32382.1	1557	CBL-interacting kinase [Medicago truncatula]
Cluster-25869.51246	25.8681	1.68222	3.9427	5.3786e-07	5.4286e-05	657391021	KEH32382.1	916	CBL-interacting kinase [Medicago truncatula]
Cluster-25869.70251	322.578	151.846	1.087	2.2146e-16	6.65e-14	357491441	XP_003616008.1	2009	CBL-interacting protein kinase [Medicago truncatula]>gi|355517343|gb|AES98966.1| CBL-interacting kinase [Medicago truncatula]
Cluster-25869.73701	133.744	60.0171	1.156	2.9687e-08	3.7725e-06	357510775	XP_003625676.1	762	Cell division control protein-like protein [Medicago truncatula]
Cluster-25869.70424	191.539	54.2158	1.8209	3.5275e-20	1.3591e-17	357483571	XP_003612072.1	2465	Cell division protease ftsH-like protein [Medicago truncatula]>gi|355513407|gb|AES95030.1| P-loop nucleoside triphosphate hydrolase superfamily protein [Medicago truncatula]
Cluster-25869.97210	27.7185	5.54631	2.3212	4.6376e-05	0.0031211	657389252	KEH30968.1	2646	cellulose synthase-like protein D3 [Medicago truncatula]
Cluster-25869.97211	52.7049	8.18184	2.6874	1.1346e-09	1.7728e-07	657389252	KEH30968.1	3624	cellulose synthase-like protein D3 [Medicago truncatula]
Cluster-25869.85034	15.0339	0.627175	4.5832	7.1932e-05	0.0046155	357454031	XP_003597296.1	1483	Chitinase [Medicago truncatula]>gi|87240452|gb|ABD32310.1| Glycoside hydrolase, family 18 [Medicago truncatula]>gi|355486344|gb|AES67547.1| glycoside hydrolase family 18 protein [Medicago truncatula]
Cluster-25869.67769	500.539	185.992	1.4282	3.4268e-36	2.6286e-33	657405627	KEH44099.1	1588	cinnamyl alcohol dehydrogenase-like protein [Medicago truncatula]
Cluster-25869.69531	718.607	338.326	1.0868	1.6172e-34	1.1763e-31	1800141	AAB41324.1	1393	class I chitinase [Medicago sativa]>gi|1800143|gb|AAB41325.1| class I chitinase [Medicago sativa]>gi|162424770|gb|ABX90065.1| class I chitinase [Medicago sativa]
Cluster-25869.78902	47.6527	12.2968	1.9543	1.5374e-06	0.00014318	657386252	KEH28616.1	4532	coatomer subunit beta [Medicago truncatula]
Cluster-25869.83873	101.075	48.0137	1.0739	5.3137e-06	0.00044173	357465523	XP_003603046.1	1334	Coenzyme Q-binding protein COQ10-like protein [Medicago truncatula]>gi|355492094|gb|AES73297.1| polyketide cyclase/dehydrase and lipid transporter [Medicago truncatula]
Cluster-25869.85959	57.4304	1.25435	5.5168	2.136e-15	5.9482e-13	161897795	ABX80067.1	173	cold-acclimation specific protein 31 [Medicago truncatula]>gi|657383317|gb|KEH27046.1| dehydrin [Medicago truncatula]
Cluster-25869.62156	251.466	103.623	1.279	2.2694e-16	6.7426e-14	357479803	XP_003610187.1	1626	CONSTANS-like zinc finger protein [Medicago truncatula]>gi|355511242|gb|AES92384.1| zinc finger constans-like protein [Medicago truncatula]
Cluster-25869.63313	57.2743	20.8361	1.4588	1.6014e-05	0.0011937	657394368	AES71447.2	1754	copper amine oxidase, enzyme domain protein [Medicago truncatula]
Cluster-25869.58934	125.809	9.2996	3.7579	1.3765e-27	7.9012e-25	357446343	XP_003593449.1	1089	Cotton fiber expressed protein [Medicago truncatula]>gi|355482497|gb|AES63700.1| DUF4408 domain protein [Medicago truncatula]
Cluster-25869.86768	528.89	178.187	1.5696	2.0939e-43	2.1546e-40	357517335	XP_003628956.1	2840	CTP synthase like protein [Medicago truncatula]>gi|355522978|gb|AET03432.1| CTP synthase-like protein [Medicago truncatula]
Cluster-25869.76376	116.681	21.2542	2.4568	6.0338e-18	2.0203e-15	657404136	KEH42908.1	2149	cystathionine beta-lyase/cystathionine gamma-synthase [Medicago truncatula]
Cluster-25869.69859	1794.49	759.09	1.2412	5.0201e-102	2.3532e-98	357438145	XP_003589348.1	1782	Cysteine proteinase [Medicago truncatula]>gi|355478396|gb|AES59599.1| papain family cysteine protease [Medicago truncatula]
Cluster-25869.64468	143.368	52.6827	1.4443	1.2274e-11	2.4542e-09	357473427	XP_003606998.1	1828	Cysteine proteinase [Medicago truncatula]>gi|355508053|gb|AES89195.1| papain family cysteine protease [Medicago truncatula]
Cluster-25869.34679	22.8286	2.09058	3.4489	7.0202e-06	0.0005636	357443771	XP_003592163.1	4067	Cysteine-rich receptor-like protein kinase [Medicago truncatula]
Cluster-25869.72319	523.74	214.354	1.2889	1.0112e-32	7.0514e-30	657398072	AES65676.2	857	cytidine/deoxycytidylate deaminase family protein [Medicago truncatula]
Cluster-25869.58641	35.3738	10.0348	1.8177	7.8284e-05	0.0049965	357464343	XP_003602453.1	1433	Cytochrome P450 [Medicago truncatula]>gi|355491501|gb|AES72704.1| cytochrome P450 family protein [Medicago truncatula]
Cluster-25869.58642	51.396	16.3762	1.6501	8.2509e-06	0.00065308	357464343	XP_003602453.1	1269	Cytochrome P450 [Medicago truncatula]>gi|355491501|gb|AES72704.1| cytochrome P450 family protein [Medicago truncatula]
Cluster-25869.84599	37.4983	9.6564	1.9573	1.9744e-05	0.0014337	357481083	XP_003610827.1	2528	Cytochrome P450 [Medicago truncatula]>gi|355512162|gb|AES93785.1| cytochrome P450 family 71 protein [Medicago truncatula]
Cluster-25869.37965	140.663	16.3762	3.1026	1.4505e-26	8.0521e-24	657390189	KEH31755.1	2470	cytochrome P450 family 71 protein [Medicago truncatula]
Cluster-25869.74789	87.7062	16.4459	2.4149	1.2453e-13	3.0159e-11	657390193	KEH31759.1	2525	cytochrome P450 family 71 protein [Medicago truncatula]
Cluster-25869.72764	108.9	52.691	1.0474	3.5959e-06	0.00031001	657398958	KEH38475.1	2522	cytochrome P450 family 72 protein [Medicago truncatula]
Cluster-25869.70580	57.8466	11.2891	2.3573	2.9043e-09	4.345e-07	657375181	KEH20594.1	2506	cytochrome P450 family 78 protein [Medicago truncatula]
Cluster-25869.68078	107.429	44.8423	1.2604	1.1246e-07	1.2927e-05	657379494	KEH23874.1	2321	cytochrome P450 family 94 protein [Medicago truncatula]
Cluster-25869.55410	67.4703	28.4319	1.2467	3.0467e-05	0.0021423	657405028	KEH43603.1	2345	cytochrome P450 family protein [Medicago truncatula]
Cluster-25869.98224	35.2619	1.46341	4.5907	1.1889e-09	1.8508e-07	657389862	KEH31510.1	2443	cytochrome P450 family protein [Medicago truncatula]
Cluster-25869.78585	156.664	68.284	1.1981	7.0273e-10	1.1425e-07	84514139	ABC59078.1	2380	cytochrome P450 monooxygenase CYP72A59 [Medicago truncatula]
Cluster-25869.70371	96.4976	38.5364	1.3243	1.8167e-07	2.0038e-05	657376041	KEH21257.1	711	DCD (development and cell death) domain protein [Medicago truncatula]
Cluster-25869.98483	29.3915	1.81184	4.0199	7.7035e-08	9.1036e-06	357445657	XP_003593106.1	1992	Deacetylvindoline O-acetyltransferase [Medicago truncatula]>gi|355482154|gb|AES63357.1| transferase family protein [Medicago truncatula]
Cluster-25869.70992	277.476	96.7243	1.5204	1.3412e-22	5.925e-20	357517377	XP_003628977.1	288	Defensin [Medicago truncatula]>gi|358345086|ref|XP_003636614.1| Defensin [Medicago truncatula]>gi|355522999|gb|AET03453.1| Defensin MtDef4.2 [Medicago truncatula]>gi|388495522|gb|AFK35827.1| unknown [Medicago truncatula]
Cluster-25869.38574	59.4072	13.101	2.181	9.1036e-09	1.2592e-06	657400979	AES59407.2	666	dehydration-responsive element-binding protein [Medicago truncatula]
Cluster-25869.69766	5361.31	2344.17	1.1935	3.335e-284	2.1408e-279	289540897	ADD09573.1	498	dehydrin b [Trifolium repens]
Cluster-25869.35972	24.4677	1.31567	4.217	6.7409e-07	6.6994e-05	657389573	KEH31229.1	2706	dentin sialophosphoprotein-like protein, putative [Medicago truncatula]
Cluster-25869.98718	89.7688	17.2905	2.3762	1.087e-13	2.6431e-11	657389573	KEH31229.1	2705	dentin sialophosphoprotein-like protein, putative [Medicago truncatula]
Cluster-25869.81081	60.7795	24.6103	1.3043	4.2399e-05	0.0028781	357460001	XP_003600282.1	3183	Disease resistance protein [Medicago truncatula]>gi|355489330|gb|AES70533.1| LRR and NB-ARC domain disease resistance protein [Medicago truncatula]
Cluster-25869.46284	43.2471	10.7107	2.0135	3.0602e-06	0.00026953	357510061	XP_003625319.1	759	Disease resistance response protein [Medicago truncatula]>gi|355500334|gb|AES81537.1| disease resistance-responsive, dirigent domain protein [Medicago truncatula]
Cluster-25869.65210	89.0067	36.5852	1.2827	9.944e-07	9.5346e-05	357468459	XP_003604514.1	996	Disease resistance response protein [Medicago truncatula]>gi|388517607|gb|AFK46865.1| unknown [Medicago truncatula]>gi|657369513|gb|KEH15925.1| disease resistance response protein [Medicago truncatula]>gi|657386509|gb|KEH28836.1| disease resistance response protein [Medicago truncatula]
Cluster-25869.94306	27.7788	2.29964	3.5945	4.7875e-07	4.8728e-05	657392362	KEH33316.1	1526	DOF-type zinc finger DNA-binding family protein [Medicago truncatula]
Cluster-25869.66190	64.7663	8.21181	2.9795	1.2081e-12	2.6793e-10	657384583	KEH27766.1	1926	DUF1262 family protein [Medicago truncatula]
Cluster-25869.66819	202.983	64.4596	1.6549	6.7546e-19	2.3847e-16	357485525	XP_003613050.1	1523	DUF246 domain-containing protein [Medicago truncatula]
Cluster-25869.62341	101.44	28.2229	1.8457	1.414e-11	2.7812e-09	357485523	XP_003613049.1	1098	DUF246 domain-containing protein [Medicago truncatula]>gi|355514384|gb|AES96007.1| GDP-fucose protein O-fucosyltransferase [Medicago truncatula]
Cluster-25869.67959	80.1112	37.7002	1.0874	4.274e-05	0.0028989	657402112	KEH41039.1	1516	DUF506 family protein [Medicago truncatula]
Cluster-25869.97230	30.2638	4.70799	2.6844	3.9977e-06	0.00034107	657383236	AES76621.2	1137	DUF789 family protein [Medicago truncatula]
Cluster-25869.84040	67.5634	28.9894	1.2207	4.0114e-05	0.0027429	657384755	AES96945.2	4924	DUF863 family protein [Medicago truncatula]
Cluster-25869.70734	1661.98	543.368	1.6129	1.3727e-137	9.652e-134	657402828	KEH41697.1	1761	emsy amine-terminus (ENT)/plant tudor-like domain protein [Medicago truncatula]
Cluster-25869.72017	1637.36	623.037	1.394	1.93e-110	9.5791e-107	657402828	KEH41697.1	1761	emsy amine-terminus (ENT)/plant tudor-like domain protein [Medicago truncatula]
Cluster-25869.78912	51.1437	13.2306	1.9507	6.5794e-07	6.5543e-05	657385261	AES98457.2	2178	endonuclease/exonuclease/phosphatase family protein [Medicago truncatula]
Cluster-25869.62032	103.52	42.7872	1.2747	1.5048e-07	1.6929e-05	657372836	KEH18608.1	5351	endoplasmic reticulum-type calcium-transporting ATPase [Medicago truncatula]
Cluster-25869.63964	102.516	26.8117	1.9349	2.4757e-12	5.3017e-10	657404111	KEH42883.1	2185	endosomal targeting BRO1-like domain protein [Medicago truncatula]
Cluster-25869.84896	116.005	47.8743	1.2769	2.5933e-08	3.3254e-06	657374959	KEH20402.1	1657	epoxide hydrolase [Medicago truncatula]
Cluster-25869.70193	114.091	48.2172	1.2426	6.341e-08	7.6433e-06	357511911	XP_003626244.1	1673	Epoxide hydrolase [Medicago truncatula]>gi|124360005|gb|ABN08021.1| Epoxide hydrolase [Medicago truncatula]>gi|355501259|gb|AES82462.1| epoxide hydrolase [Medicago truncatula]
Cluster-25869.46751	78.2385	19.6515	1.9932	4.4672e-10	7.4634e-08	657399720	KEH39107.1	798	ethylene response factor [Medicago truncatula]
Cluster-25869.34472	20.6765	0.496862	5.379	1.9925e-06	0.00018175	357481437	XP_003611004.1	970	Ethylene-responsive transcription factor ERF061 [Medicago truncatula]>gi|355512339|gb|AES93962.1| AP2 domain class transcription factor [Medicago truncatula]
Cluster-25869.39356	28.0488	1.00696	4.7999	4.5667e-08	5.6416e-06	357481437	XP_003611004.1	964	Ethylene-responsive transcription factor ERF061 [Medicago truncatula]>gi|355512339|gb|AES93962.1| AP2 domain class transcription factor [Medicago truncatula]
Cluster-25869.70606	93.3296	39.2772	1.2486	9.105e-07	8.8204e-05	357482801	XP_003611687.1	560	Ethylene-responsive transcription factor RAP2-10 [Medicago truncatula]>gi|355513022|gb|AES94645.1| ethylene response factor [Medicago truncatula]
Cluster-25869.68917	398.996	193.518	1.0439	8.9956e-19	3.1626e-16	358349523	XP_003638785.1	1028	Ethylene-responsive transcription factor RAP2-4 [Medicago truncatula]>gi|372467911|gb|AEX93413.1| putative AP2/EREBP transcription factor [Medicago truncatula]>gi|657394232|gb|KEH34901.1| ethylene response factor [Medicago truncatula]
Cluster-25869.87042	61.2799	21.1058	1.5378	3.5856e-06	0.00030967	657388103	AES88795.2	2632	exocyst subunit exo70 family protein [Medicago truncatula]
Cluster-25869.75895	378.344	154.424	1.2928	3.3812e-24	1.6303e-21	657395138	KEH35550.1	1182	expansin A10 [Medicago truncatula]
Cluster-25869.48648	165.11	4.32054	5.2561	5.1007e-41	4.782e-38	357473779	XP_003607174.1	761	Farnesylated protein (ATFP6) [Medicago truncatula]>gi|355508229|gb|AES89371.1| heavy metal transport/detoxification superfamily protein [Medicago truncatula]
Cluster-25869.68014	72.9865	1.46341	5.6402	3.6019e-19	1.2933e-16	357473779	XP_003607174.1	751	Farnesylated protein (ATFP6) [Medicago truncatula]>gi|355508229|gb|AES89371.1| heavy metal transport/detoxification superfamily protein [Medicago truncatula]
Cluster-25869.75238	57.5344	12.8919	2.158	1.9198e-08	2.4959e-06	657398367	KEH37975.1	2056	F-box protein [Medicago truncatula]
Cluster-25869.69783	238.669	75.4003	1.6624	4.5535e-22	1.9503e-19	657384538	AES96155.2	1689	F-box/kelch-repeat plant protein [Medicago truncatula]
Cluster-25869.75507	165.698	57.2917	1.5322	2.9475e-14	7.5594e-12	357478391	XP_003609481.1	2779	F-box/LRR-repeat protein [Medicago truncatula]>gi|355510536|gb|AES91678.1| F-box/LRR-like protein [Medicago truncatula]
Cluster-25869.74512	180.776	61.192	1.5628	8.2223e-16	2.3359e-13	4469288	CAA65771.1	1141	ferritin [Medicago sativa]
Cluster-25869.73665	320.856	85.9849	1.8998	1.7528e-34	1.264e-31	357506141	XP_003623359.1	1159	Ferritin-1 [Medicago truncatula]>gi|355498374|gb|AES79577.1| ferritin [Medicago truncatula]>gi|388499902|gb|AFK38017.1| unknown [Medicago truncatula]
Cluster-25869.49879	242.079	53.1712	2.1868	3.2797e-31	2.1452e-28	357492793	XP_003616685.1	1215	Ferritin-2 [Medicago truncatula]>gi|355518020|gb|AES99643.1| ferritin [Medicago truncatula]>gi|388491178|gb|AFK33655.1| unknown [Medicago truncatula]
Cluster-25869.66462	73.0599	12.9609	2.4949	5.6162e-12	1.1558e-09	357492793	XP_003616685.1	1215	Ferritin-2 [Medicago truncatula]>gi|355518020|gb|AES99643.1| ferritin [Medicago truncatula]>gi|388491178|gb|AFK33655.1| unknown [Medicago truncatula]
Cluster-25869.71109	160.166	52.314	1.6143	9.0306e-15	2.4037e-12	357514033	XP_003627305.1	2618	Flavonoid 3',5'-hydroxylase [Medicago truncatula]>gi|84514145|gb|ABC59081.1| cytochrome P450 monooxygenase CYP92A29 [Medicago truncatula]>gi|355521327|gb|AET01781.1| cytochrome P450 family monooxygenase [Medicago truncatula]
Cluster-25869.47369	59.1471	21.0452	1.4908	8.4606e-06	0.0006678	357478757	XP_003609664.1	496	Flowering promoting factor-like protein [Medicago truncatula]>gi|355510719|gb|AES91861.1| flowering-promoting factor-like protein [Medicago truncatula]
Cluster-25869.62008	86.0275	33.3984	1.365	4.715e-07	4.8223e-05	657399683	KEH39070.1	1528	formiminotransferase-cyclodeaminase-like protein [Medicago truncatula]
Cluster-25869.69780	971.635	466.548	1.0584	2.806e-44	2.9595e-41	310753563	ADP20178.1	3884	gag-pol polyprotein [Silene latifolia]
Cluster-25869.66668	1487.62	172.03	3.1123	1.5651e-264	4.402e-260	30089660	AAM97493.1	1727	galactinol synthase [Medicago sativa]
Cluster-25869.72879	742.963	50.6165	3.8756	2.7182e-157	2.085e-153	30089660	AAM97493.1	1725	galactinol synthase [Medicago sativa]
Cluster-25869.38615	39.5146	1.16236	5.0873	6.1176e-11	1.134e-08	657380260	KEH24464.1	455	galactinol synthase [Medicago truncatula]
Cluster-25869.47471	19.9238	0.209058	6.5744	3.6437e-06	0.00031372	657380260	KEH24464.1	499	galactinol synthase [Medicago truncatula]
Cluster-25869.66404	101.136	28.4263	1.831	1.9351e-11	3.7278e-09	657379249	KEH23658.1	3911	galactinol-raffinose galactosyltransferase [Medicago truncatula]
Cluster-25869.77135	122.611	29.9274	2.0345	2.5842e-15	7.1256e-13	657379249	KEH23658.1	3170	galactinol-raffinose galactosyltransferase [Medicago truncatula]
Cluster-25869.70261	124.137	54.3112	1.1926	4.5219e-08	5.6024e-06	657386430	KEH28766.1	1789	galactose oxidase/kelch repeat protein [Medicago truncatula]
Cluster-25869.68172	195.336	90.5919	1.1085	8.8136e-11	1.5956e-08	357509453	XP_003625015.1	1188	Ganglioside-induced differentiation-associated protein [Medicago truncatula]>gi|87162529|gb|ABD28324.1| Cellular retinaldehyde-binding/triple function, C-terminal [Medicago truncatula]>gi|355500030|gb|AES81233.1| ganglioside-induced differentiation-associated-like protein [Medicago truncatula]>gi|388519869|gb|AFK47996.1| unknown [Medicago truncatula]
Cluster-25869.59457	111.285	31.2779	1.831	1.9276e-12	4.2246e-10	657396181	KEH36297.1	2728	GDP-fucose O-fucosyltransferase-like protein [Medicago truncatula]
Cluster-25869.59859	117.203	33.0284	1.8272	5.417e-13	1.2353e-10	657396181	KEH36297.1	2728	GDP-fucose O-fucosyltransferase-like protein [Medicago truncatula]
Cluster-25869.105204	24.3819	2.06271	3.5632	2.5817e-06	0.00023125	657388644	KEH30540.1	1849	gibberellin 2-beta-dioxygenase [Medicago truncatula]
Cluster-25869.99620	23.1646	0.724735	4.9983	5.8058e-07	5.8388e-05	657388644	KEH30540.1	1849	gibberellin 2-beta-dioxygenase [Medicago truncatula]
Cluster-25869.71210	143.472	53.937	1.4114	2.6124e-11	4.9758e-09	357447293	XP_003593922.1	1756	Gibberellin 2-oxidase [Medicago truncatula]>gi|355482970|gb|AES64173.1| plant gibberellin 2-oxidase [Medicago truncatula]
Cluster-25869.68955	602.135	300.695	1.0018	6.7958e-26	3.6757e-23	657405074	AES62299.2	5799	gigantea protein 1B [Medicago truncatula]
Cluster-25869.53699	25.1768	4.28151	2.5559	4.17e-05	0.0028381	357465343	XP_003602953.1	1173	GLABRA2 expression modulator [Medicago truncatula]>gi|355492001|gb|AES73204.1| FH protein interacting protein FIP1, putative [Medicago truncatula]
Cluster-25869.72228	92.2205	32.2214	1.5171	1.7983e-08	2.3561e-06	357511729	XP_003626153.1	606	Glucan endo-1,3-beta-glucosidase [Medicago truncatula]>gi|355501168|gb|AES82371.1| carbohydrate-binding X8 domain protein [Medicago truncatula]
Cluster-25869.70039	155.489	58.3969	1.4128	3.768e-12	7.9284e-10	657380030	KEH24309.1	3333	glutamate carboxypeptidase, putative [Medicago truncatula]
Cluster-25869.81567	21.6389	1.60835	3.75	6.4674e-06	0.00052522	657380180	KEH24432.1	4592	glutamyl endopeptidase, putative [Medicago truncatula]
Cluster-25869.91499	14.8175	0	4.8892	6.7468e-05	0.0043723	657380180	KEH24432.1	4643	glutamyl endopeptidase, putative [Medicago truncatula]
Cluster-25869.78679	155.749	60.6966	1.3595	1.3964e-11	2.7593e-09	357519093	XP_003629835.1	1136	Glutathione S-transferase GST [Medicago truncatula]>gi|355523857|gb|AET04311.1| glutathione S-transferase [Medicago truncatula]>gi|388501090|gb|AFK38611.1| unknown [Medicago truncatula]
Cluster-25869.75828	80.0525	35.211	1.1849	1.2408e-05	0.00094917	657404663	AES61888.2	1086	glutathione S-transferase, amino-terminal domain protein [Medicago truncatula]
Cluster-25869.49741	143.186	33.9211	2.0776	4.7099e-18	1.5896e-15	357482323	XP_003611447.1	1408	GMFP4 [Medicago truncatula]>gi|355512782|gb|AES94405.1| tobamovirus multiplication protein 2A [Medicago truncatula]
Cluster-25869.99563	25.7885	4.43203	2.5407	3.5664e-05	0.0024585	657378108	KEH22901.1	3565	GRAS family transcription factor [Medicago truncatula]
Cluster-25869.39861	268.401	8.43201	4.9924	7.028e-65	1.3178e-61	187710977	ACD14089.1	986	group 3 LEA protein [Medicago sativa]
Cluster-25869.47801	26.3056	1.43135	4.1999	2.6547e-07	2.8681e-05	187710977	ACD14089.1	518	group 3 LEA protein [Medicago sativa]
Cluster-25869.60059	235.304	6.3038	5.2222	1.2146e-57	1.798e-54	187710977	ACD14089.1	497	group 3 LEA protein [Medicago sativa]
Cluster-25869.69401	15.9416	0	4.9947	3.3914e-05	0.0023552	187710977	ACD14089.1	749	group 3 LEA protein [Medicago sativa]
Cluster-25869.78239	107.214	53.0311	1.0156	7.2049e-06	0.00057788	657369938	KEH16197.1	3811	G-type lectin S-receptor-like Serine/Threonine-kinase plant [Medicago truncatula]
Cluster-25869.86431	56.5024	0	6.8202	9.1285e-15	2.4221e-12	657405123	AES62414.2	4372	G-type lectin S-receptor-like Serine/Threonine-kinase plant [Medicago truncatula]
Cluster-25869.64918	190.511	29.0521	2.7132	2.7495e-31	1.8125e-28	657388159	KEH30131.1	2269	heat shock cognate 70 kDa protein [Medicago truncatula]
Cluster-25869.74229	168.106	15.0417	3.4823	1.9323e-34	1.3817e-31	657388159	KEH30131.1	2269	heat shock cognate 70 kDa protein [Medicago truncatula]
Cluster-25869.76362	44.6334	8.36233	2.4161	1.231e-07	1.4036e-05	357503161	XP_003621869.1	447	Heat shock protein [Medicago truncatula]>gi|355496884|gb|AES78087.1| heat shock cognate 70 kDa protein [Medicago truncatula]
Cluster-25869.69128	334.602	91.6616	1.8681	3.8275e-35	2.8329e-32	357495169	XP_003617873.1	2865	Heat shock protein [Medicago truncatula]>gi|357495175|ref|XP_003617876.1| Heat shock protein [Medicago truncatula]>gi|355519208|gb|AET00832.1| heat shock protein 81-2 [Medicago truncatula]>gi|355519211|gb|AET00835.1| heat shock protein 81-2 [Medicago truncatula]
Cluster-25869.69742	244.992	25.4584	3.2665	5.3395e-47	6.1717e-44	357495169	XP_003617873.1	2865	Heat shock protein [Medicago truncatula]>gi|357495175|ref|XP_003617876.1| Heat shock protein [Medicago truncatula]>gi|355519208|gb|AET00832.1| heat shock protein 81-2 [Medicago truncatula]>gi|355519211|gb|AET00835.1| heat shock protein 81-2 [Medicago truncatula]
Cluster-25869.70582	2977.29	1091.65	1.4475	1.956e-210	2.7507e-206	357495169	XP_003617873.1	3014	Heat shock protein [Medicago truncatula]>gi|357495175|ref|XP_003617876.1| Heat shock protein [Medicago truncatula]>gi|355519208|gb|AET00832.1| heat shock protein 81-2 [Medicago truncatula]>gi|355519211|gb|AET00835.1| heat shock protein 81-2 [Medicago truncatula]
Cluster-25869.66757	115.797	38.7454	1.5795	8.4829e-11	1.5393e-08	657398318	KEH37926.1	3260	heat shock protein 70 (HSP70)-interacting protein, putative [Medicago truncatula]
Cluster-25869.84853	96.3327	8.82504	3.4484	2.7231e-20	1.0588e-17	657382425	KEH26332.1	1339	heat shock protein 81-2 [Medicago truncatula]
Cluster-25869.84854	86.9868	6.64526	3.7104	2.0483e-19	7.4818e-17	657382425	KEH26332.1	1339	heat shock protein 81-2 [Medicago truncatula]
Cluster-25869.50074	55.8698	10.2439	2.4473	2.521e-09	3.7985e-07	657383404	KEH27122.1	1387	heat shock transcription factor [Medicago truncatula]
Cluster-25869.38413	31.9332	0	5.997	3.3442e-09	4.9488e-07	657379447	KEH23827.1	1479	heat shock transcription factor A3 [Medicago truncatula]
Cluster-25869.78087	53.2168	8.57139	2.6343	1.4047e-09	2.1748e-07	657371359	KEH17358.1	1044	heat shock transcription factor B2A [Medicago truncatula]
Cluster-25869.92687	52.3438	1.69825	4.9459	6.2815e-14	1.5589e-11	357465753	XP_003603161.1	1754	Heat stress transcription factor A-2 [Medicago truncatula]>gi|355492209|gb|AES73412.1| heat shock transcription factor A3 [Medicago truncatula]
Cluster-25869.96871	18.3985	0	5.2015	7.7049e-06	0.0006139	357465753	XP_003603161.1	1754	Heat stress transcription factor A-2 [Medicago truncatula]>gi|355492209|gb|AES73412.1| heat shock transcription factor A3 [Medicago truncatula]
Cluster-25869.98261	20.0627	2.49476	3.0075	7.1424e-05	0.0045864	357465753	XP_003603161.1	1754	Heat stress transcription factor A-2 [Medicago truncatula]>gi|355492209|gb|AES73412.1| heat shock transcription factor A3 [Medicago truncatula]
Cluster-25869.39554	80.5831	20.8292	1.9519	4.2306e-10	7.1109e-08	357481697	XP_003611134.1	1323	Heat stress transcription factor B-2b [Medicago truncatula]>gi|217074990|gb|ACJ85855.1| unknown [Medicago truncatula]>gi|355512469|gb|AES94092.1| heat shock transcription factor B2A [Medicago truncatula]
Cluster-25869.65072	46.5139	7.07035	2.7178	8.7267e-09	1.2131e-06	357481697	XP_003611134.1	1270	Heat stress transcription factor B-2b [Medicago truncatula]>gi|217074990|gb|ACJ85855.1| unknown [Medicago truncatula]>gi|355512469|gb|AES94092.1| heat shock transcription factor B2A [Medicago truncatula]
Cluster-25869.69042	218.797	46.9684	2.2198	7.4332e-29	4.5448e-26	357447047	XP_003593799.1	2803	Heat-shock protein [Medicago truncatula]>gi|355482847|gb|AES64050.1| heat shock 70 kDa protein [Medicago truncatula]
Cluster-25869.70643	393.013	17.7003	4.4727	1.0648e-90	3.5938e-87	409191774	AFV30231.1	1098	homeobox-leucine zipper protein [Medicago sativa]
Cluster-25869.70577	31.3786	6.98045	2.1684	3.1566e-05	0.0022085	339792764	AEK12766.1	908	hsp23 [Medicago sativa]
Cluster-25869.73377	39.8496	5.54144	2.8462	5.0057e-08	6.157e-06	339792764	AEK12766.1	919	hsp23 [Medicago sativa]
Cluster-25869.89982	25.2694	4.76025	2.4083	7.1233e-05	0.0045776	339792764	AEK12766.1	913	hsp23 [Medicago sativa]
Cluster-25869.94233	48.0454	15.2243	1.658	1.5243e-05	0.0011433	357469305	XP_003604937.1	1833	Hsp70 nucleotide exchange factor fes1 [Medicago truncatula]>gi|217073652|gb|ACJ85186.1| unknown [Medicago truncatula]>gi|355505992|gb|AES87134.1| armadillo/beta-catenin-like repeat protein [Medicago truncatula]>gi|388522035|gb|AFK49079.1| unknown [Medicago truncatula]
Cluster-25869.94234	33.6264	7.14491	2.2346	1.1493e-05	0.00088726	357469305	XP_003604937.1	1833	Hsp70 nucleotide exchange factor fes1 [Medicago truncatula]>gi|217073652|gb|ACJ85186.1| unknown [Medicago truncatula]>gi|355505992|gb|AES87134.1| armadillo/beta-catenin-like repeat protein [Medicago truncatula]>gi|388522035|gb|AFK49079.1| unknown [Medicago truncatula]
Cluster-25869.64988	269.777	12.6132	4.4188	1.6167e-62	2.7839e-59	357465013	XP_003602788.1	676	HVA22-like protein e [Medicago truncatula]>gi|355491836|gb|AES73039.1| TB2/DP1, HVA22 family protein [Medicago truncatula]
Cluster-25869.63406	89.3407	34.6068	1.3683	2.7092e-07	2.9195e-05	734437688	KHN48692.1	321	hypothetical protein glysoja_015840 [Glycine soja]
Cluster-25869.99757	35.3134	8.04804	2.1335	1.233e-05	0.00094483	357436437	XP_003588494.1	1570	hypothetical protein MTR_1g007840 [Medicago truncatula]>gi|355477542|gb|AES58745.1| transmembrane protein, putative [Medicago truncatula]
Cluster-25869.69737	104.145	46.4806	1.1639	8.789e-07	8.5338e-05	657401582	KEH40556.1	172	hypothetical protein MTR_1g030850 [Medicago truncatula]
Cluster-25869.70142	259.529	123.205	1.0748	2.8905e-13	6.8318e-11	357440043	XP_003590299.1	3107	hypothetical protein MTR_1g056180 [Medicago truncatula]>gi|355479347|gb|AES60550.1| EEIG1/EHBP1 protein amino-terminal domain protein [Medicago truncatula]
Cluster-25869.76152	123.652	31.7072	1.9634	8.1242e-15	2.1693e-12	357440683	XP_003590619.1	408	hypothetical protein MTR_1g071810 [Medicago truncatula]>gi|355479667|gb|AES60870.1| hypothetical protein MTR_1g071810 [Medicago truncatula]
Cluster-25869.86813	33.397	8.91982	1.9046	7.579e-05	0.0048483	657404581	KEH43225.1	391	hypothetical protein MTR_1g088795 [Medicago truncatula]
Cluster-25869.70118	78.9148	27.4563	1.5232	1.7583e-07	1.9493e-05	357442689	XP_003591622.1	960	hypothetical protein MTR_1g089890 [Medicago truncatula]>gi|355480670|gb|AES61873.1| hypothetical protein MTR_1g089890 [Medicago truncatula]
Cluster-25869.66464	645.422	151.199	2.0938	3.1436e-76	7.8015e-73	657404661	AES61886.2	4376	hypothetical protein MTR_1g090050 [Medicago truncatula]
Cluster-25869.66543	80.6835	16.655	2.2763	6.4038e-12	1.3115e-09	357443417	XP_003591986.1	145	hypothetical protein MTR_1g095950 [Medicago truncatula]>gi|355481034|gb|AES62237.1| hypothetical protein MTR_1g095950 [Medicago truncatula]
Cluster-25869.70229	17.4388	0	5.1242	1.3701e-05	0.0010377	357444993	XP_003592774.1	6026	hypothetical protein MTR_1g115950 [Medicago truncatula]>gi|355481822|gb|AES63025.1| hypothetical protein MTR_1g115950 [Medicago truncatula]
Cluster-25869.60259	100.86	31.4347	1.6819	2.4717e-10	4.2303e-08	357445559	XP_003593057.1	3963	hypothetical protein MTR_2g007330 [Medicago truncatula]>gi|355482105|gb|AES63308.1| DUF639 family protein [Medicago truncatula]
Cluster-25869.36982	47.1824	0.209058	7.8182	8.7997e-12	1.7806e-09	357446655	XP_003593603.1	724	hypothetical protein MTR_2g014050 [Medicago truncatula]>gi|355482651|gb|AES63854.1| late embryogenesis abundant domain protein [Medicago truncatula]
Cluster-25869.70869	323.699	160.332	1.0136	6.9157e-15	1.8584e-12	357446973	XP_003593762.1	241	hypothetical protein MTR_2g015830 [Medicago truncatula]
Cluster-25869.39159	28.1877	3.28709	3.1002	1.8113e-06	0.00016576	357447181	XP_003593866.1	1112	hypothetical protein MTR_2g018670 [Medicago truncatula]>gi|355482914|gb|AES64117.1| hypothetical protein MTR_2g018670 [Medicago truncatula]
Cluster-25869.66635	71.0077	18.4668	1.943	5.0533e-09	7.2552e-07	357447699	XP_003594125.1	740	hypothetical protein MTR_2g021690 [Medicago truncatula]>gi|124365521|gb|ABN09755.1| Proteinase inhibitor I4, serpin [Medicago truncatula]>gi|355483173|gb|AES64376.1| T1.3 protein [Medicago truncatula]
Cluster-25869.65809	190.441	43.3447	2.1354	3.05e-24	1.479e-21	357451093	XP_003595823.1	394	hypothetical protein MTR_2g062220 [Medicago truncatula]>gi|124360113|gb|ABN08129.1| hypothetical protein MtrDRAFT_AC155880g29v2 [Medicago truncatula]>gi|355484871|gb|AES66074.1| oxidoreductase/transition metal ion-binding protein [Medicago truncatula]>gi|388502640|gb|AFK39386.1| unknown [Medicago truncatula]
Cluster-25869.71160	204.341	38.4667	2.4093	1.3333e-29	8.3953e-27	357451093	XP_003595823.1	397	hypothetical protein MTR_2g062220 [Medicago truncatula]>gi|124360113|gb|ABN08129.1| hypothetical protein MtrDRAFT_AC155880g29v2 [Medicago truncatula]>gi|355484871|gb|AES66074.1| oxidoreductase/transition metal ion-binding protein [Medicago truncatula]>gi|388502640|gb|AFK39386.1| unknown [Medicago truncatula]
Cluster-25869.75047	101.231	46.9684	1.1079	3.0551e-06	0.00026936	657399740	KEH39127.1	193	hypothetical protein MTR_2g090340 [Medicago truncatula]
Cluster-25869.81964	33.6571	1.25435	4.7459	2.2594e-09	3.4288e-07	357455231	XP_003597896.1	512	hypothetical protein MTR_2g103750 [Medicago truncatula]>gi|87162938|gb|ABD28733.1| hypothetical protein MtrDRAFT_AC149206g23v2 [Medicago truncatula]>gi|355486944|gb|AES68147.1| transmembrane protein, putative [Medicago truncatula]
Cluster-25869.61572	32.7208	8.08358	2.0171	4.8275e-05	0.0032353	357462951	XP_003601757.1	711	hypothetical protein MTR_3g085060 [Medicago truncatula]>gi|355490805|gb|AES72008.1| hypothetical protein MTR_3g085060 [Medicago truncatula]
Cluster-25869.61632	24.9848	0	5.643	1.644e-07	1.8446e-05	357465505	XP_003603037.1	3841	hypothetical protein MTR_3g101660 [Medicago truncatula]
Cluster-25869.68538	119.004	56.3537	1.0784	7.2164e-07	7.1133e-05	357465993	XP_003603281.1	1821	hypothetical protein MTR_3g105880 [Medicago truncatula]>gi|355492329|gb|AES73532.1| protein phosphatase 2C-like protein [Medicago truncatula]>gi|388521645|gb|AFK48884.1| unknown [Medicago truncatula]
Cluster-25869.72634	61.4817	23.4926	1.388	1.6247e-05	0.0012083	657395998	KEH36145.1	614	hypothetical protein MTR_3g111740 [Medicago truncatula]
Cluster-25869.61336	38.4747	3.1958	3.5897	3.1762e-09	4.7265e-07	657396123	KEH36254.1	528	hypothetical protein MTR_3g113660 [Medicago truncatula]
Cluster-25869.73000	164.612	29.5566	2.4775	6.9763e-25	3.4831e-22	657396123	KEH36254.1	528	hypothetical protein MTR_3g113660 [Medicago truncatula]
Cluster-25869.72925	88.4345	25.8535	1.7742	7.9996e-10	1.2857e-07	357473441	XP_003607005.1	532	hypothetical protein MTR_4g071120 [Medicago truncatula]>gi|355508060|gb|AES89202.1| hypothetical protein MTR_4g071120 [Medicago truncatula]>gi|388511042|gb|AFK43587.1| unknown [Medicago truncatula]
Cluster-25869.57363	32.7431	7.1261	2.2	1.797e-05	0.0013219	357474995	XP_003607783.1	314	hypothetical protein MTR_4g082880 [Medicago truncatula]
Cluster-25869.38236	20.8081	0.139372	7.2221	3.413e-06	0.0002975	357475041	XP_003607806.1	270	hypothetical protein MTR_4g083110 [Medicago truncatula]>gi|355508861|gb|AES90003.1| hypothetical protein MTR_4g083110 [Medicago truncatula]
Cluster-25869.53490	60.8252	21.5832	1.4948	6.0545e-06	0.00049502	357475517	XP_003608044.1	280	hypothetical protein MTR_4g087080 [Medicago truncatula]>gi|357479425|ref|XP_003609998.1| hypothetical protein MTR_4g125240 [Medicago truncatula]>gi|355509099|gb|AES90241.1| hypothetical protein MTR_4g087080 [Medicago truncatula]
Cluster-25869.73209	54.1594	7.27453	2.8963	1.4615e-10	2.5744e-08	357478301	XP_003609436.1	1387	hypothetical protein MTR_4g115690 [Medicago truncatula]>gi|355510491|gb|AES91633.1| hypothetical protein MTR_4g115690 [Medicago truncatula]
Cluster-25869.65864	97.3762	33.7301	1.5295	5.9062e-09	8.3896e-07	357478597	XP_003609584.1	825	hypothetical protein MTR_4g118810 [Medicago truncatula]>gi|355510639|gb|AES91781.1| plant integral membrane protein [Medicago truncatula]
Cluster-25869.74096	72.0481	14.9128	2.2724	8.8313e-11	1.5956e-08	357479061	XP_003609816.1	808	hypothetical protein MTR_4g122800 [Medicago truncatula]>gi|217075202|gb|ACJ85961.1| unknown [Medicago truncatula]>gi|355510871|gb|AES92013.1| plant invertase/pectin methylesterase inhibitor [Medicago truncatula]>gi|388516711|gb|AFK46417.1| unknown [Medicago truncatula]>gi|388520951|gb|AFK48537.1| unknown [Medicago truncatula]
Cluster-25869.45008	110.231	1.32404	6.3794	7.8932e-28	4.5617e-25	357480995	XP_003610783.1	610	hypothetical protein MTR_5g006970 [Medicago truncatula]>gi|355512118|gb|AES93741.1| alba DNA/RNA-binding protein [Medicago truncatula]
Cluster-25869.33023	27.6228	5.78394	2.2557	6.3773e-05	0.0041648	357481157	XP_003610864.1	3038	hypothetical protein MTR_5g007860 [Medicago truncatula]>gi|355512199|gb|AES93822.1| pre-mRNA processing protein PRP39, putative [Medicago truncatula]
Cluster-25869.67439	89.735	35.1218	1.3533	3.1807e-07	3.3716e-05	357482397	XP_003611484.1	1631	hypothetical protein MTR_5g014430 [Medicago truncatula]>gi|355512819|gb|AES94442.1| CAAX protease self-immunity protein [Medicago truncatula]
Cluster-25869.66939	36.769	8.94978	2.0386	1.4467e-05	0.0010909	357486611	XP_003613593.1	1796	hypothetical protein MTR_5g038460 [Medicago truncatula]
Cluster-25869.80860	23.4575	3.1087	2.9157	2.3193e-05	0.0016626	357490263	XP_003615419.1	682	hypothetical protein MTR_5g067740 [Medicago truncatula]>gi|355516754|gb|AES98377.1| hypothetical protein MTR_5g067740 [Medicago truncatula]
Cluster-25869.67983	132.198	63.0924	1.0672	2.2142e-07	2.4264e-05	357490393	XP_003615484.1	791	hypothetical protein MTR_5g068660 [Medicago truncatula]>gi|355516819|gb|AES98442.1| hypothetical protein MTR_5g068660 [Medicago truncatula]>gi|388511355|gb|AFK43739.1| unknown [Medicago truncatula]
Cluster-25869.67984	112.75	41.4277	1.4445	1.8521e-09	2.8311e-07	357490393	XP_003615484.1	787	hypothetical protein MTR_5g068660 [Medicago truncatula]>gi|355516819|gb|AES98442.1| hypothetical protein MTR_5g068660 [Medicago truncatula]>gi|388511355|gb|AFK43739.1| unknown [Medicago truncatula]
Cluster-25869.67990	94.731	46.0228	1.0415	1.6888e-05	0.0012522	357490393	XP_003615484.1	787	hypothetical protein MTR_5g068660 [Medicago truncatula]>gi|355516819|gb|AES98442.1| hypothetical protein MTR_5g068660 [Medicago truncatula]>gi|388511355|gb|AFK43739.1| unknown [Medicago truncatula]
Cluster-25869.71946	82.5697	24.9267	1.7279	5.4575e-09	7.8049e-07	357490393	XP_003615484.1	787	hypothetical protein MTR_5g068660 [Medicago truncatula]>gi|355516819|gb|AES98442.1| hypothetical protein MTR_5g068660 [Medicago truncatula]>gi|388511355|gb|AFK43739.1| unknown [Medicago truncatula]
Cluster-25869.56269	32.1969	6.39439	2.332	1.0738e-05	0.00083505	357491649	XP_003616112.1	1047	hypothetical protein MTR_5g076250 [Medicago truncatula]>gi|355517447|gb|AES99070.1| lecithin retinol acyltransferase [Medicago truncatula]>gi|388516651|gb|AFK46387.1| unknown [Medicago truncatula]
Cluster-25869.65920	40.4718	9.54699	2.0838	3.9775e-06	0.00034003	357495547	XP_003618062.1	526	hypothetical protein MTR_5g098580 [Medicago truncatula]>gi|355519397|gb|AET01021.1| transmembrane protein, putative [Medicago truncatula]
Cluster-25869.35190	35.2115	3.09267	3.5091	1.9361e-08	2.5133e-06	357496161	XP_003618369.1	488	hypothetical protein MTR_6g008680 [Medicago truncatula]>gi|355493384|gb|AES74587.1| hypothetical protein MTR_6g008680 [Medicago truncatula]>gi|388491450|gb|AFK33791.1| unknown [Medicago truncatula]
Cluster-25869.71655	307.372	132.754	1.2112	3.0771e-18	1.0469e-15	357501003	XP_003620790.1	235	hypothetical protein MTR_6g090490 [Medicago truncatula]>gi|355495805|gb|AES77008.1| hypothetical protein MTR_6g090490 [Medicago truncatula]>gi|388512657|gb|AFK44390.1| unknown [Medicago truncatula]
Cluster-25869.77333	54.5193	20.126	1.4377	3.1119e-05	0.0021826	357501429	XP_003621003.1	2181	hypothetical protein MTR_7g005910 [Medicago truncatula]>gi|124365541|gb|ABN09775.1| General substrate transporter [Medicago truncatula]>gi|355496018|gb|AES77221.1| MFS/sugar transporter [Medicago truncatula]
Cluster-25869.78085	85.9209	27.296	1.6543	7.6915e-09	1.0763e-06	357501429	XP_003621003.1	2181	hypothetical protein MTR_7g005910 [Medicago truncatula]>gi|124365541|gb|ABN09775.1| General substrate transporter [Medicago truncatula]>gi|355496018|gb|AES77221.1| MFS/sugar transporter [Medicago truncatula]
Cluster-25869.74453	49.7704	16.5727	1.5865	1.9627e-05	0.0014266	357502063	XP_003621320.1	1467	hypothetical protein MTR_7g011850 [Medicago truncatula]>gi|355496335|gb|AES77538.1| plant/MXO21-9 protein [Medicago truncatula]
Cluster-25869.57821	89.6086	24.6466	1.8623	1.6842e-10	2.9605e-08	357505737	XP_003623157.1	309	hypothetical protein MTR_7g065130 [Medicago truncatula]>gi|217075624|gb|ACJ86172.1| unknown [Medicago truncatula]>gi|355498172|gb|AES79375.1| hypothetical protein MTR_7g065130 [Medicago truncatula]>gi|388500318|gb|AFK38225.1| unknown [Medicago truncatula]
Cluster-25869.46650	47.6464	14.724	1.6942	1.234e-05	0.00094483	357505741	XP_003623159.1	683	hypothetical protein MTR_7g065150 [Medicago truncatula]>gi|355498174|gb|AES79377.1| plant/T7H20-70 protein [Medicago truncatula]>gi|388492720|gb|AFK34426.1| unknown [Medicago truncatula]
Cluster-25869.57233	59.8852	19.0187	1.6548	1.4195e-06	0.00013308	357505741	XP_003623159.1	683	hypothetical protein MTR_7g065150 [Medicago truncatula]>gi|355498174|gb|AES79377.1| plant/T7H20-70 protein [Medicago truncatula]>gi|388492720|gb|AFK34426.1| unknown [Medicago truncatula]
Cluster-25869.60114	26.0622	5.08708	2.357	6.7559e-05	0.0043749	357509555	XP_003625066.1	443	hypothetical protein MTR_7g090570 [Medicago truncatula]>gi|87241441|gb|ABD33299.1| hypothetical protein MtrDRAFT_AC158502g8v2 [Medicago truncatula]>gi|355500081|gb|AES81284.1| hypothetical protein MTR_7g090570 [Medicago truncatula]
Cluster-25869.66070	31.6975	7.18533	2.1412	3.3104e-05	0.0023065	357511245	XP_003625911.1	602	hypothetical protein MTR_7g108650 [Medicago truncatula]>gi|355500926|gb|AES82129.1| TSPO/MBR family protein [Medicago truncatula]>gi|388502762|gb|AFK39447.1| unknown [Medicago truncatula]>gi|388513065|gb|AFK44594.1| unknown [Medicago truncatula]
Cluster-25869.66095	125.045	46.9245	1.414	4.5921e-10	7.6424e-08	357511245	XP_003625911.1	602	hypothetical protein MTR_7g108650 [Medicago truncatula]>gi|355500926|gb|AES82129.1| TSPO/MBR family protein [Medicago truncatula]>gi|388502762|gb|AFK39447.1| unknown [Medicago truncatula]>gi|388513065|gb|AFK44594.1| unknown [Medicago truncatula]
Cluster-25869.93508	43.3272	5.1937	3.0604	4.0164e-09	5.8329e-07	357511245	XP_003625911.1	575	hypothetical protein MTR_7g108650 [Medicago truncatula]>gi|355500926|gb|AES82129.1| TSPO/MBR family protein [Medicago truncatula]>gi|388502762|gb|AFK39447.1| unknown [Medicago truncatula]>gi|388513065|gb|AFK44594.1| unknown [Medicago truncatula]
Cluster-25869.81199	137.506	35.5406	1.952	3.3935e-16	9.9421e-14	357511595	XP_003626086.1	1080	hypothetical protein MTR_7g110880 [Medicago truncatula]>gi|355501101|gb|AES82304.1| hypothetical protein MTR_7g110880 [Medicago truncatula]
Cluster-25869.66989	79.5042	8.09334	3.2962	1.827e-16	5.5451e-14	357512645	XP_003626611.1	853	hypothetical protein MTR_7g118270 [Medicago truncatula]>gi|87240855|gb|ABD32713.1| Harpin-induced 1 [Medicago truncatula]>gi|355501626|gb|AES82829.1| late embryogenesis abundant protein [Medicago truncatula]
Cluster-25869.78876	66.8981	28.4319	1.2345	3.7674e-05	0.0025843	357513325	XP_003626951.1	1818	hypothetical protein MTR_8g012420 [Medicago truncatula]>gi|355520973|gb|AET01427.1| DUF760 family protein [Medicago truncatula]
Cluster-25869.66851	69.2827	21.6431	1.6786	1.6223e-07	1.8227e-05	357513371	XP_003626974.1	143	hypothetical protein MTR_8g013640 [Medicago truncatula]>gi|355520996|gb|AET01450.1| 4F5 family protein [Medicago truncatula]
Cluster-25869.33609	16.672	0.34843	5.5804	1.9038e-05	0.0013896	357519949	XP_003630263.1	455	hypothetical protein MTR_8g093620 [Medicago truncatula]>gi|355524285|gb|AET04739.1| hypothetical protein MTR_8g093620 [Medicago truncatula]
Cluster-25869.71589	45.563	12.6912	1.844	6.0276e-06	0.0004933	357521181	XP_003630879.1	2335	hypothetical protein MTR_8g104490 [Medicago truncatula]>gi|355524901|gb|AET05355.1| calmodulin-binding-like protein [Medicago truncatula]
Cluster-25869.63371	76.0911	22.3239	1.7691	1.2784e-08	1.7203e-06	357521187	XP_003630882.1	2135	hypothetical protein MTR_8g104510 [Medicago truncatula]>gi|355524904|gb|AET05358.1| calmodulin-binding-like protein [Medicago truncatula]
Cluster-25869.68588	505.117	235.748	1.0994	3.5996e-25	1.8407e-22	593783053	XP_007154567.1	4166	hypothetical protein PHAVU_003G129700g [Phaseolus vulgaris]>gi|561027921|gb|ESW26561.1| hypothetical protein PHAVU_003G129700g [Phaseolus vulgaris]
Cluster-25869.68093	325.739	154.245	1.0785	2.4146e-16	7.1485e-14	593697882	XP_007149414.1	2694	hypothetical protein PHAVU_005G068300g [Phaseolus vulgaris]>gi|561022678|gb|ESW21408.1| hypothetical protein PHAVU_005G068300g [Phaseolus vulgaris]
Cluster-25869.59207	122.3	21.8117	2.4872	5.6799e-19	2.0307e-16	595831004	XP_007206183.1	212	hypothetical protein PRUPE_ppa013857mg [Prunus persica]>gi|462401825|gb|EMJ07382.1| hypothetical protein PRUPE_ppa013857mg [Prunus persica]
Cluster-25869.74171	349.305	174.39	1.0022	1.0901e-15	3.066e-13	147788024	CAN69340.1	4363	hypothetical protein VITISV_032634 [Vitis vinifera]
Cluster-25869.76853	348.432	144.111	1.2737	5.934e-22	2.5288e-19	147822235	CAN66208.1	3827	hypothetical protein VITISV_035070 [Vitis vinifera]
Cluster-25869.72419	152.315	13.7282	3.4719	2.7007e-31	1.7943e-28	409893161	AFV46216.1	1084	hypothetical protein, partial [Scutellaria baicalensis]
Cluster-25869.63976	92.0967	44.9991	1.0333	2.4876e-05	0.0017699	657390278	KEH31844.1	1678	inactive poly [ADP-ribose] polymerase SRO4 [Medicago truncatula]
Cluster-25869.61848	54.7253	21.6027	1.341	7.3225e-05	0.0046914	657371174	KEH17188.1	1834	indole-3-acetic acid-amido synthetase [Medicago truncatula]
Cluster-25869.54611	39.5776	7.5024	2.3993	7.0306e-07	6.9627e-05	357482733	XP_003611653.1	3107	Indole-3-acetic acid-amido synthetase GH3.3 [Medicago truncatula]>gi|355512988|gb|AES94611.1| indole-3-acetic acid-amido synthetase [Medicago truncatula]
Cluster-25869.82492	68.6142	12.5637	2.4492	3.8975e-11	7.2918e-09	357462495	XP_003601529.1	2651	Inorganic phosphate transporter 1-4 [Medicago truncatula]>gi|357469949|ref|XP_003605259.1| Inorganic phosphate transporter 1-4 [Medicago truncatula]>gi|183579809|emb|CAQ42956.1| phosphate transporter [Medicago truncatula]>gi|355490577|gb|AES71780.1| high affinity inorganic phosphate transporter [Medicago truncatula]
Cluster-25869.63580	256.616	66.6199	1.9456	9.7834e-29	5.9388e-26	657391092	AES92187.2	3597	inter-alpha-trypsin inhibitor heavy chain-like protein [Medicago truncatula]
Cluster-25869.70284	45.562	9.5665	2.2518	2.9001e-07	3.1093e-05	166838004	ABY91222.1	1658	isoflavonoid malonyl transferase 2 [Medicago truncatula]
Cluster-25869.75621	76.7315	22.6055	1.7631	1.1994e-08	1.6245e-06	166838004	ABY91222.1	1901	isoflavonoid malonyl transferase 2 [Medicago truncatula]
Cluster-25869.70467	110.642	49.7008	1.1546	4.7312e-07	4.833e-05	357510413	XP_003625495.1	3939	K(+)/H(+) antiporter [Medicago truncatula]>gi|87240332|gb|ABD32190.1| Sodium/hydrogen exchanger [Medicago truncatula]>gi|355500510|gb|AES81713.1| cation/H+ exchanger 3 [Medicago truncatula]
Cluster-25869.72259	125.785	52.9614	1.2479	1.2131e-08	1.6403e-06	357452661	XP_003596607.1	3740	Kinesin-like protein [Medicago truncatula]>gi|355485655|gb|AES66858.1| kinesin motor domain protein [Medicago truncatula]
Cluster-25869.70906	644.531	258.117	1.3202	2.8728e-41	2.7862e-38	657382780	AES75961.2	686	Kunitz type trypsin inhibitor / Alpha-fucosidase [Medicago truncatula]
Cluster-25869.78558	130.987	54.9126	1.2542	5.3309e-09	7.6368e-07	657382221	KEH26149.1	1008	Kunitz type trypsin inhibitor / Alpha-fucosidase [Medicago truncatula]
Cluster-25869.78752	73.0885	18.6557	1.97	2.1885e-09	3.3272e-07	357458505	XP_003599533.1	1213	Late embryogenesis abundant protein D-34 [Medicago truncatula]>gi|355488581|gb|AES69784.1| late embryogenesis abundant D-like protein [Medicago truncatula]
Cluster-25869.38011	18.8558	0.139372	7.0799	8.8896e-06	0.00069905	657386378	KEH28714.1	461	late embryogenesis abundant protein group 3, putative [Medicago truncatula]
Cluster-25869.97312	25.3771	0.0696861	8.5084	1.3576e-06	0.0001277	657386378	KEH28714.1	527	late embryogenesis abundant protein group 3, putative [Medicago truncatula]
Cluster-25869.69418	943.021	420.223	1.1661	1.0574e-49	1.2746e-46	657404755	KEH43378.1	948	legume lectin beta domain protein [Medicago truncatula]
Cluster-25869.74349	109.867	49.1287	1.1611	4.6297e-07	4.7465e-05	357449671	XP_003595112.1	1211	Leucine-rich repeat-containing protein [Medicago truncatula]>gi|355484160|gb|AES65363.1| plant intracellular ras-group-related LRR protein [Medicago truncatula]
Cluster-25869.77961	175.36	62.369	1.4914	1.7162e-14	4.5113e-12	357521075	XP_003630826.1	3459	Lipase [Medicago truncatula]>gi|355524848|gb|AET05302.1| alpha/beta hydrolase family protein [Medicago truncatula]
Cluster-25869.38811	36.9063	5.34144	2.7886	2.0726e-07	2.28e-05	657374712	KEH20240.1	592	Lipid transfer protein [Medicago truncatula]
Cluster-25869.38812	58.579	10.0362	2.5452	4.4757e-10	7.4634e-08	657374712	KEH20240.1	576	Lipid transfer protein [Medicago truncatula]
Cluster-25869.90754	24.2217	4.06479	2.575	5.4457e-05	0.0036039	657374712	KEH20240.1	592	Lipid transfer protein [Medicago truncatula]
Cluster-25869.72981	110.231	27.2472	2.0163	8.838e-14	2.1678e-11	357441685	XP_003591120.1	4206	Lipoxygenase [Medicago truncatula]>gi|355480168|gb|AES61371.1| linoleate 9S-lipoxygenase-like protein [Medicago truncatula]
Cluster-25869.70080	619.041	138.118	2.1641	3.8762e-76	9.3446e-73	385202762	AFI47457.1	261	low temperature and salt responsive protein [Medicago sativa]
Cluster-25869.65967	847.237	371.632	1.1889	4.0255e-46	4.5287e-43	357474991	XP_003607781.1	510	Low-temperature inducible [Medicago truncatula]>gi|355508836|gb|AES89978.1| nodulin-like protein [Medicago truncatula]>gi|388522163|gb|AFK49143.1| unknown [Medicago truncatula]
Cluster-25869.69584	508.411	169.325	1.5862	2.1735e-42	2.1325e-39	357474991	XP_003607781.1	510	Low-temperature inducible [Medicago truncatula]>gi|355508836|gb|AES89978.1| nodulin-like protein [Medicago truncatula]>gi|388522163|gb|AFK49143.1| unknown [Medicago truncatula]
Cluster-25869.70297	129.799	36.4813	1.8311	2.8988e-14	7.4571e-12	357474991	XP_003607781.1	510	Low-temperature inducible [Medicago truncatula]>gi|355508836|gb|AES89978.1| nodulin-like protein [Medicago truncatula]>gi|388522163|gb|AFK49143.1| unknown [Medicago truncatula]
Cluster-25869.67381	100.971	43.5538	1.2131	5.8309e-07	5.8571e-05	657375092	KEH20511.1	2806	LRR and NB-ARC domain disease resistance protein [Medicago truncatula]
Cluster-25869.89633	70.901	22.4264	1.6606	1.4419e-07	1.6309e-05	657396691	KEH36601.1	3887	LRR receptor-like kinase family protein [Medicago truncatula]
Cluster-25869.63699	307.804	114.425	1.4276	7.0613e-23	3.1861e-20	357479287	XP_003609929.1	5463	Lysine-ketoglutarate reductase/saccharopine dehydrogenase [Medicago truncatula]>gi|355510984|gb|AES92126.1| lysine-ketoglutarate reductase/saccharopine dehydrogenase [Medicago truncatula]
Cluster-25869.91285	108.444	41.3879	1.3897	9.9997e-09	1.3764e-06	357485055	XP_003612815.1	4355	Lysine-specific demethylase 5B [Medicago truncatula]>gi|355514150|gb|AES95773.1| transcription factor jumonji family protein [Medicago truncatula]>gi|657384419|gb|KEH27695.1| transcription factor jumonji family protein [Medicago truncatula]
Cluster-25869.61556	295.136	110.517	1.4171	8.7616e-22	3.6418e-19	657381056	KEH25061.1	2216	malonyl-CoA:isoflavone 7-O-glucoside malonyltransferase [Medicago truncatula]
Cluster-25869.118411	485.297	226.34	1.1004	2.8077e-24	1.3694e-21	657404144	KEH42916.1	2028	mammalian STARD2 lipid-binding START domain protein [Medicago truncatula]
Cluster-25869.83208	65.4082	15.7497	2.0541	6.1829e-09	8.7533e-07	657385338	AES98685.2	1275	MAP kinase kinase kinase [Medicago truncatula]
Cluster-25869.42660	39.1193	10.4529	1.904	1.8522e-05	0.0013578	357499797	XP_003620187.1	1005	Miraculin [Medicago truncatula]>gi|355495202|gb|AES76405.1| Kunitz type trypsin inhibitor / miraculin [Medicago truncatula]
Cluster-25869.80662	94.1567	23.0661	2.0293	4.5193e-12	9.4154e-10	357499799	XP_003620188.1	1081	Miraculin [Medicago truncatula]>gi|355495203|gb|AES76406.1| Lipid transfer protein [Medicago truncatula]
Cluster-25869.56147	29.6047	4.62088	2.6796	5.1955e-06	0.00043318	523430844	AGQ42774.1	1736	mitochondrial alternative oxidase 1 [Medicago sativa]
Cluster-25869.85590	46.3417	10.6243	2.1249	5.8632e-07	5.8825e-05	523430848	AGQ42776.1	1623	mitochondrial alternative oxidase 2d1 [Medicago sativa]
Cluster-25869.93869	38.8201	8.13376	2.2548	2.1489e-06	0.00019539	357496297	XP_003618437.1	899	Mitochondrial chaperone BCS1 [Medicago truncatula]>gi|355493452|gb|AES74655.1| P-loop nucleoside triphosphate hydrolase superfamily protein [Medicago truncatula]
Cluster-25869.74380	120.4	51.6952	1.2197	4.2754e-08	5.3286e-06	4732123	AAD28617.1	2994	mitogen-activated protein kinase homologue [Medicago sativa]
Cluster-25869.70849	22.9888	2.22438	3.3695	7.9249e-06	0.00062964	357467639	XP_003604104.1	3411	Monosaccharide-sensing protein [Medicago truncatula]>gi|355493152|gb|AES74355.1| tonoplast monosaccharide transporter 2 [Medicago truncatula]
Cluster-25869.41691	65.2334	23.9023	1.4485	4.6342e-06	0.00039063	357444799	XP_003592677.1	4289	mscS family protein, putative [Medicago truncatula]>gi|355481725|gb|AES62928.1| mechanosensitive ion channel family protein [Medicago truncatula]
Cluster-25869.57715	19.5773	0.105923	7.53	8.5135e-06	0.00067072	357515285	XP_003627931.1	253	Multidrug resistance protein ABC transporter family [Medicago truncatula]>gi|355521953|gb|AET02407.1| ABC transporter-like family-protein [Medicago truncatula]
Cluster-25869.63687	125.842	50.7105	1.3113	3.3317e-09	4.9406e-07	657403616	KEH42457.1	4047	multidrug resistance protein ABC transporter family protein [Medicago truncatula]
Cluster-25869.66734	76.8834	32.2842	1.2518	8.0042e-06	0.000635	657403616	KEH42457.1	6646	multidrug resistance protein ABC transporter family protein [Medicago truncatula]
Cluster-25869.61190	18.4911	1.00836	4.1968	1.6034e-05	0.0011941	657372457	KEH18325.1	1093	multidrug resistance-associated protein [Medicago truncatula]
Cluster-25869.66172	77.1929	21.9323	1.8154	5.5527e-09	7.9276e-07	657372457	KEH18325.1	1093	multidrug resistance-associated protein [Medicago truncatula]
Cluster-25869.95601	65.8057	7.94421	3.0502	4.4938e-13	1.036e-10	657383060	KEH26846.1	2145	myb transcription factor [Medicago truncatula]
Cluster-25869.72768	49.0905	17.2152	1.5118	4.1743e-05	0.0028381	357473831	XP_003607200.1	1252	Myb-like transcription factor [Medicago truncatula]>gi|355508255|gb|AES89397.1| myb transcription factor [Medicago truncatula]
Cluster-25869.38018	30.744	0.627175	5.6153	6.3482e-09	8.9723e-07	357440907	XP_003590731.1	1187	MYB-related transcription factor-like protein [Medicago truncatula]>gi|355479779|gb|AES60982.1| myb transcription factor [Medicago truncatula]
Cluster-25869.68227	223.317	80.5905	1.4704	1.0511e-17	3.4508e-15	657404696	KEH43319.1	2716	NAC transcription factor-like protein [Medicago truncatula]
Cluster-25869.75603	24.2336	0	5.5989	2.5285e-07	2.7387e-05	657399306	KEH38789.1	653	NAC transcription factor-like protein [Medicago truncatula]
Cluster-25869.76418	125.889	16.0278	2.9735	4.3485e-23	2.005e-20	657373824	KEH19435.1	975	NAC transcription factor-like protein [Medicago truncatula]
Cluster-25869.83604	214.636	24.1811	3.1499	3.6317e-40	3.2599e-37	657399306	KEH38789.1	1649	NAC transcription factor-like protein [Medicago truncatula]
Cluster-25869.47307	58.887	15.0522	1.968	8.0099e-08	9.4261e-06	657376073	KEH21289.1	1669	NAD(P)-binding rossmann-fold protein [Medicago truncatula]
Cluster-25869.63283	121.467	40.5573	1.5825	2.7796e-11	5.2587e-09	357446135	XP_003593345.1	1958	Nicotiana tabacum ORF [Medicago truncatula]>gi|355482393|gb|AES63596.1| nicotiana tabacum ORF protein [Medicago truncatula]
Cluster-25869.56578	63.1526	12.6132	2.3239	7.637e-10	1.2368e-07	657384800	KEH27866.1	1415	ninja-family protein AFP1 [Medicago truncatula]
Cluster-25869.72660	327.416	74.0066	2.1454	1.0673e-40	9.8964e-38	357478055	XP_003609313.1	2543	Nitrate transporter [Medicago truncatula]>gi|355510368|gb|AES91510.1| peptide/nitrate transporter [Medicago truncatula]
Cluster-25869.57782	34.5269	8.06268	2.0984	1.8791e-05	0.0013751	388523219	AFK49662.1	621	nuclear transcription factor Y subunit B12 [Medicago truncatula]>gi|657393236|gb|KEH34078.1| nuclear transcription factor Y protein [Medicago truncatula]
Cluster-25869.83735	42.4454	8.02923	2.4023	2.7361e-07	2.9447e-05	388523219	AFK49662.1	621	nuclear transcription factor Y subunit B12 [Medicago truncatula]>gi|657393236|gb|KEH34078.1| nuclear transcription factor Y protein [Medicago truncatula]
Cluster-25869.30774	19.6153	0.298953	6.0359	3.5969e-06	0.00031001	388523241	AFK49673.1	1043	nuclear transcription factor Y subunit C4 [Medicago truncatula]
Cluster-25869.37500	38.1792	0.746338	5.6768	9.6325e-11	1.7256e-08	388523241	AFK49673.1	998	nuclear transcription factor Y subunit C4 [Medicago truncatula]
Cluster-25869.83371	70.5915	22.5086	1.649	1.7604e-07	1.9493e-05	357495315	XP_003617946.1	6710	Nucleoporin [Medicago truncatula]>gi|355519281|gb|AET00905.1| Nup133/Nup155-like nucleoporin [Medicago truncatula]
Cluster-25869.77872	34.1877	7.33585	2.2204	1.0496e-05	0.00081702	357466557	XP_003603563.1	2050	Nucleoredoxin [Medicago truncatula]>gi|355492611|gb|AES73814.1| kinase C-like zinc finger protein [Medicago truncatula]>gi|388520387|gb|AFK48255.1| unknown [Medicago truncatula]
Cluster-25869.37562	17.7098	0.866198	4.3537	2.0367e-05	0.0014777	357467067	XP_003603818.1	2082	Nucleoredoxin [Medicago truncatula]>gi|355492866|gb|AES74069.1| nucleoredoxin, putative [Medicago truncatula]
Cluster-25869.70227	94.7289	45.505	1.0578	1.3305e-05	0.0010111	6688808	CAB65279.1	1539	O-diphenol-O-methyl transferase [Medicago sativa subsp. x varia]
Cluster-25869.72999	120.375	39.4423	1.6097	1.9833e-11	3.812e-09	657381644	AES75227.2	2209	O-glycosyl hydrolase family 17 protein [Medicago truncatula]
Cluster-25869.72633	87.9288	29.28	1.5864	1.3929e-08	1.8655e-06	357441255	XP_003590905.1	5222	O-linked GlcNAc transferase like protein [Medicago truncatula]>gi|355479953|gb|AES61156.1| peptide-N-acetylglucosaminyltransferase [Medicago truncatula]
Cluster-25869.71128	137.282	40.4179	1.7641	2.4075e-14	6.2121e-12	657389831	KEH31479.1	1765	papain family cysteine protease [Medicago truncatula]
Cluster-25869.72754	86.3537	35.8186	1.2695	1.7329e-06	0.00015962	657375802	KEH21028.1	818	pathogenesis-related thaumatin family protein [Medicago truncatula]
Cluster-25869.91200	18.8641	0	5.2376	5.8365e-06	0.00048046	657385140	KEH28095.1	1590	PDZ domain protein [Medicago truncatula]
Cluster-25869.57143	160.152	49.36	1.698	9.9709e-16	2.8137e-13	357463179	XP_003601871.1	1892	Pectate lyase [Medicago truncatula]>gi|355490919|gb|AES72122.1| pectate lyase family protein [Medicago truncatula]
Cluster-25869.65252	157.517	45.7837	1.7826	1.9179e-16	5.8002e-14	357481945	XP_003611258.1	972	Pectinesterase [Medicago truncatula]>gi|355512593|gb|AES94216.1| plant invertase/pectin methylesterase inhibitor [Medicago truncatula]
Cluster-25869.61179	108.486	5.58813	4.279	8.5052e-26	4.542e-23	357520829	XP_003630703.1	1973	Pectinesterase [Medicago truncatula]>gi|355524725|gb|AET05179.1| pectinesterase [Medicago truncatula]
Cluster-25869.61181	31.0327	2.70452	3.5203	1.2908e-07	1.4659e-05	357520829	XP_003630703.1	1421	Pectinesterase [Medicago truncatula]>gi|355524725|gb|AET05179.1| pectinesterase [Medicago truncatula]
Cluster-25869.71967	863.901	289.337	1.5781	2.7143e-70	5.5861e-67	357484403	XP_003612489.1	4577	Pentatricopeptide repeat-containing protein [Medicago truncatula]
Cluster-25869.54035	71.673	27.3093	1.392	3.0905e-06	0.00027107	357492919	XP_003616748.1	1686	Peroxidase [Medicago truncatula]>gi|355518083|gb|AES99706.1| class III peroxidase [Medicago truncatula]
Cluster-25869.64726	123.092	47.383	1.3773	1.314e-09	2.0418e-07	357478035	XP_003609303.1	1533	Peroxidase [Medicago truncatula]>gi|357478081|ref|XP_003609326.1| Peroxidase [Medicago truncatula]>gi|355510358|gb|AES91500.1| class III peroxidase [Medicago truncatula]
Cluster-25869.69533	16.8723	0	5.0766	1.9282e-05	0.0014037	357478035	XP_003609303.1	1533	Peroxidase [Medicago truncatula]>gi|357478081|ref|XP_003609326.1| Peroxidase [Medicago truncatula]>gi|355510358|gb|AES91500.1| class III peroxidase [Medicago truncatula]
Cluster-25869.38292	33.345	0.209058	7.3174	4.6634e-09	6.7148e-07	657386640	KEH28917.1	843	phosphatidylethanolamine-binding protein [Medicago truncatula]
Cluster-25869.84720	81.9913	27.6256	1.5695	5.3852e-08	6.5853e-06	357502585	XP_003621581.1	3185	Phosphatidylinositol 4-kinase type 2-beta [Medicago truncatula]>gi|124361078|gb|ABN09050.1| Phosphatidylinositol 3- and 4-kinase, catalytic [Medicago truncatula]>gi|355496596|gb|AES77799.1| phosphatidylinositol 3- and 4-kinase [Medicago truncatula]
Cluster-25869.88982	82.5489	26.1023	1.6611	1.3743e-08	1.8436e-06	357502585	XP_003621581.1	3200	Phosphatidylinositol 4-kinase type 2-beta [Medicago truncatula]>gi|124361078|gb|ABN09050.1| Phosphatidylinositol 3- and 4-kinase, catalytic [Medicago truncatula]>gi|355496596|gb|AES77799.1| phosphatidylinositol 3- and 4-kinase [Medicago truncatula]
Cluster-25869.52726	157.844	69.0847	1.1921	7.046e-10	1.1433e-07	357516873	XP_003628725.1	3085	Phosphatidylinositol kinase family-like protein [Medicago truncatula]>gi|355522747|gb|AET03201.1| phosphatidylinositol 3- and 4-kinase [Medicago truncatula]
Cluster-25869.66549	41.5949	12.2752	1.7607	2.7586e-05	0.0019494	357516873	XP_003628725.1	3079	Phosphatidylinositol kinase family-like protein [Medicago truncatula]>gi|355522747|gb|AET03201.1| phosphatidylinositol 3- and 4-kinase [Medicago truncatula]
Cluster-25869.82254	60.6036	22.7873	1.4112	1.4753e-05	0.0011094	657385024	KEH28025.1	3769	phosphatidylinositol-4-phosphate 5-kinase family protein [Medicago truncatula]
Cluster-25869.80349	52.4182	15.5268	1.7553	2.6417e-06	0.00023612	357461225	XP_003600894.1	2526	Phosphoinositide phospholipase C [Medicago truncatula]>gi|355489942|gb|AES71145.1| phosphoinositide-specific phospholipase C family protein [Medicago truncatula]
Cluster-25869.79571	58.5748	11.4982	2.3489	2.4937e-09	3.7708e-07	357492687	XP_003616632.1	1974	Phosphoinositide phospholipase C [Medicago truncatula]>gi|355517967|gb|AES99590.1| phosphoinositide-specific phospholipase C family protein [Medicago truncatula]
Cluster-25869.79896	31.6393	4.29336	2.8815	1.0257e-06	9.8125e-05	657384935	KEH27965.1	3027	phytochrome and flowering time regulatory protein [Medicago truncatula]
Cluster-25869.35965	36.0162	3.00486	3.5833	1.0274e-08	1.4096e-06	357491719	XP_003616147.1	2302	Phytoene synthase [Medicago truncatula]>gi|355517482|gb|AES99105.1| squalene/phytoene synthase [Medicago truncatula]
Cluster-25869.58952	65.2995	3.06479	4.4132	2.2588e-16	6.7346e-14	357491719	XP_003616147.1	2298	Phytoene synthase [Medicago truncatula]>gi|355517482|gb|AES99105.1| squalene/phytoene synthase [Medicago truncatula]
Cluster-25869.80176	30.3294	2.64668	3.5185	1.7998e-07	1.9903e-05	357491719	XP_003616147.1	2302	Phytoene synthase [Medicago truncatula]>gi|355517482|gb|AES99105.1| squalene/phytoene synthase [Medicago truncatula]
Cluster-25869.61293	120.323	37.2124	1.6931	3.8169e-12	8.0115e-10	357482515	XP_003611544.1	318	Phytosulfokine [Medicago truncatula]>gi|355512879|gb|AES94502.1| phytosulfokine precursor protein [Medicago truncatula]
Cluster-25869.61592	64.0599	19.9762	1.6811	4.6058e-07	4.7278e-05	357514961	XP_003627769.1	2537	Pierisin [Medicago truncatula]>gi|92885027|gb|ABE87583.1| Hemopexin; D-tyrosyl-tRNA(Tyr) deacylase [Medicago truncatula]>gi|355521791|gb|AET02245.1| albumin-2 protein [Medicago truncatula]
Cluster-25869.89878	33.397	8.57139	1.9621	5.4833e-05	0.0036231	657398908	KEH38429.1	1704	plant gibberellin 2-oxidase [Medicago truncatula]
Cluster-25869.55919	62.0051	6.5916	3.2337	5.5129e-13	1.2538e-10	657401118	KEH40138.1	2336	P-loop nucleoside triphosphate hydrolase superfamily protein [Medicago truncatula]
Cluster-25869.71559	306.608	72.1948	2.0864	5.444e-37	4.2532e-34	657384158	AES95029.2	2228	P-loop nucleoside triphosphate hydrolase superfamily protein [Medicago truncatula]
Cluster-25869.79531	61.436	25.6445	1.2604	6.0218e-05	0.003951	657370253	KEH16421.1	10423	P-loop nucleoside triphosphate hydrolase superfamily protein [Medicago truncatula]
Cluster-25869.87577	49.1592	14.0069	1.8113	3.3973e-06	0.00029643	657375945	KEH21161.1	4179	P-loop nucleoside triphosphate hydrolase superfamily protein [Medicago truncatula]
Cluster-25869.68878	169.118	84.3898	1.0029	2.3965e-08	3.0872e-06	357450609	XP_003595581.1	4107	Polyadenylate-binding protein [Medicago truncatula]>gi|47834691|gb|AAT38999.1| AML5 [Medicago truncatula]>gi|87241360|gb|ABD33218.1| RNA-binding region RNP-1 (RNA recognition motif); RNA recognition motif 2 [Medicago truncatula]>gi|355484629|gb|AES65832.1| RNA recognition motif 2 in plant MEI2-like protein [Medicago truncatula]
Cluster-25869.70496	61.8901	25.9051	1.2565	5.8886e-05	0.0038727	657397003	KEH36836.1	1022	polyadenylate-binding protein RBP47B [Medicago truncatula]
Cluster-25869.75443	36.0854	3.95677	3.189	4.5283e-08	5.6024e-06	657392729	KEH33636.1	2284	polyamine oxidase-like protein [Medicago truncatula]
Cluster-25869.87893	74.7963	8.3895	3.1563	4.5711e-15	1.2402e-12	657392729	KEH33636.1	2403	polyamine oxidase-like protein [Medicago truncatula]
Cluster-25869.78662	48.3825	15.3058	1.6604	1.3954e-05	0.0010531	357455211	XP_003597886.1	2096	Polygalacturonase [Medicago truncatula]>gi|355486934|gb|AES68137.1| polygalacturonase/glycoside hydrolase family protein [Medicago truncatula]
Cluster-25869.71396	97.1739	41.951	1.2119	9.6746e-07	9.3506e-05	657388491	KEH30426.1	2454	polyol/monosaccharide transporter 1 [Medicago truncatula]
Cluster-25869.82135	65.7536	24.5992	1.4185	5.9083e-06	0.00048495	357485923	XP_003613249.1	3351	Potassium transporter [Medicago truncatula]>gi|355514584|gb|AES96207.1| potassium transporter-like protein [Medicago truncatula]
Cluster-25869.43851	31.0561	6.20206	2.3241	1.5998e-05	0.0011937	502122510	XP_004497780.1	1658	PREDICTED: 2-alkenal reductase (NADP(+)-dependent)-like [Cicer arietinum]
Cluster-25869.73398	942.034	92.5187	3.348	5.5509e-179	5.2041e-175	502173079	XP_004515248.1	2738	PREDICTED: beta-amylase 1, chloroplastic [Cicer arietinum]
Cluster-25869.78388	125.162	14.7281	3.0872	1.0207e-23	4.8115e-21	502173079	XP_004515248.1	1519	PREDICTED: beta-amylase 1, chloroplastic [Cicer arietinum]
Cluster-25869.57674	96.739	34.2967	1.496	1.1334e-08	1.5474e-06	828287121	XP_012567988.1	2075	PREDICTED: CBL-interacting serine/threonine-protein kinase 12-like [Cicer arietinum]
Cluster-25869.65428	290.169	25.8535	3.4885	2.9733e-58	4.5614e-55	502145084	XP_004505872.1	1513	PREDICTED: heat shock cognate 70 kDa protein 2 [Cicer arietinum]
Cluster-25869.36539	21.0682	0	5.397	1.587e-06	0.00014715	695006851	XP_009389947.1	738	PREDICTED: phosphatidylinositol 4-kinase gamma 4-like [Musa acuminata subsp. malaccensis]
Cluster-25869.51371	43.3849	13.5888	1.6748	3.4948e-05	0.002423	828333366	XP_004513513.2	1670	PREDICTED: polygalacturonase-like [Cicer arietinum]
Cluster-25869.38508	40.4021	8.91563	2.18	2.16e-06	0.00019619	571465515	XP_006583386.1	1246	PREDICTED: probable plastidic glucose transporter 2-like isoform X2 [Glycine max]>gi|571465517|ref|XP_006583387.1| PREDICTED: probable plastidic glucose transporter 2-like isoform X3 [Glycine max]
Cluster-25869.67721	164.228	79.3027	1.0503	1.1811e-08	1.6048e-06	502178059	XP_004516170.1	2722	PREDICTED: probable transcriptional regulator SLK2 [Cicer arietinum]
Cluster-25869.79959	74.0701	16.8431	2.1367	2.3381e-10	4.0262e-08	502141746	XP_004504618.1	2512	PREDICTED: protein NRT1/ PTR FAMILY 8.3 [Cicer arietinum]
Cluster-25869.73423	87.186	11.986	2.8627	6.1638e-16	1.763e-13	828318619	XP_012572377.1	850	PREDICTED: protein NRT1/ PTR FAMILY 8.3-like isoform X2 [Cicer arietinum]
Cluster-25869.68358	224.773	50.7384	2.1473	1.6876e-28	1.0028e-25	502124650	XP_004498615.1	1475	PREDICTED: RING finger and CHY zinc finger domain-containing protein 1-like [Cicer arietinum]>gi|502124656|ref|XP_004498617.1| PREDICTED: RING finger and CHY zinc finger domain-containing protein 1-like [Cicer arietinum]>gi|828308528|ref|XP_012570684.1| PREDICTED: RING finger and CHY zinc finger domain-containing protein 1-like [Cicer arietinum]
Cluster-25869.71029	142.681	63.2478	1.1737	6.938e-09	9.7405e-07	502124650	XP_004498615.1	1475	PREDICTED: RING finger and CHY zinc finger domain-containing protein 1-like [Cicer arietinum]>gi|502124656|ref|XP_004498617.1| PREDICTED: RING finger and CHY zinc finger domain-containing protein 1-like [Cicer arietinum]>gi|828308528|ref|XP_012570684.1| PREDICTED: RING finger and CHY zinc finger domain-containing protein 1-like [Cicer arietinum]
Cluster-25869.34647	29.1314	1.60278	4.1839	6.2902e-08	7.5929e-06	502077593	XP_004485696.1	400	PREDICTED: transcription factor MYB39 [Cicer arietinum]
Cluster-25869.67371	76.9552	7.72191	3.317	4.6226e-16	1.3312e-13	502163747	XP_004512936.1	531	PREDICTED: uncharacterized protein LOC101504022 [Cicer arietinum]
Cluster-25869.72900	169.821	7.95048	4.4168	5.264e-40	4.6753e-37	502163747	XP_004512936.1	531	PREDICTED: uncharacterized protein LOC101504022 [Cicer arietinum]
Cluster-25869.74599	20.0975	1.04668	4.2631	6.3107e-06	0.00051348	568864110	XP_006485451.1	724	PREDICTED: uncharacterized protein LOC102622884 [Citrus sinensis]
Cluster-25869.72553	556.513	196.933	1.4987	8.4307e-43	8.4685e-40	657374452	KEH20025.1	2668	protein disulfide isomerase (PDI)-like protein [Medicago truncatula]
Cluster-25869.93076	45.1104	9.40762	2.2616	3.0966e-07	3.2948e-05	357479457	XP_003610014.1	1972	Protein kinase 2B [Medicago truncatula]>gi|355511069|gb|AES92211.1| Serine/Threonine kinase family protein [Medicago truncatula]
Cluster-25869.74423	659.097	108.432	2.6037	1.472e-99	6.537e-96	357492359	XP_003616468.1	1509	Protein phosphatase 2C [Medicago truncatula]>gi|355517803|gb|AES99426.1| protein phosphatase 2C-like protein [Medicago truncatula]
Cluster-25869.34860	36.0183	1.04529	5.1068	4.1741e-10	7.044e-08	357520863	XP_003630720.1	1731	Protein phosphatase 2C [Medicago truncatula]>gi|355524742|gb|AET05196.1| protein phosphatase 2C-like protein [Medicago truncatula]
Cluster-25869.68839	745.347	272.542	1.4514	2.9746e-54	4.0482e-51	657391149	KEH32480.1	2683	protein phosphatase 2C ABI2-like protein [Medicago truncatula]
Cluster-25869.37428	37.6107	2.22995	4.0761	1.0376e-09	1.6394e-07	657394006	KEH34758.1	794	protein phosphatase 2C-like protein [Medicago truncatula]
Cluster-25869.70945	90.7707	24.2027	1.9071	6.5938e-11	1.2148e-08	657391001	KEH32373.1	1951	protein phosphatase 2C-like protein [Medicago truncatula]
Cluster-25869.78454	91.3523	21.7901	2.0678	5.3206e-12	1.099e-09	657391001	KEH32373.1	1951	protein phosphatase 2C-like protein [Medicago truncatula]
Cluster-25869.97129	58.0463	2.89058	4.3278	1.3298e-14	3.5173e-12	657394006	KEH34758.1	722	protein phosphatase 2C-like protein [Medicago truncatula]
Cluster-25869.97130	66.3342	2.54493	4.7041	5.3144e-17	1.6732e-14	657394006	KEH34758.1	722	protein phosphatase 2C-like protein [Medicago truncatula]
Cluster-25869.48810	21.4266	2.32333	3.2051	2.4066e-05	0.0017165	357520365	XP_003630471.1	3385	Protein tolB [Medicago truncatula]>gi|657394854|gb|KEH35326.1| DPP6 amino-terminal domain protein [Medicago truncatula]
Cluster-25869.71425	325.412	77.332	2.0731	7.3921e-39	6.3645e-36	358347278	XP_003637686.1	2761	Protein tolB [Medicago truncatula]>gi|657401627|gb|KEH40586.1| translocation protein TolB [Medicago truncatula]>gi|657401655|gb|KEH40614.1| translocation protein TolB [Medicago truncatula]
Cluster-25869.75334	339.876	105.455	1.6884	2.3222e-31	1.5551e-28	358347278	XP_003637686.1	2794	Protein tolB [Medicago truncatula]>gi|657401627|gb|KEH40586.1| translocation protein TolB [Medicago truncatula]>gi|657401655|gb|KEH40614.1| translocation protein TolB [Medicago truncatula]
Cluster-25869.96016	22.3687	1.33449	4.0671	2.5503e-06	0.00022892	657372780	KEH18567.1	2677	PRR response regulator [Medicago truncatula]
Cluster-25869.96870	45.8304	10.2278	2.1638	5.0785e-07	5.1442e-05	357460865	XP_003600714.1	1222	P-type R2R3 Myb protein [Medicago truncatula]>gi|355489762|gb|AES70965.1| myb transcription factor [Medicago truncatula]
Cluster-25869.80528	49.4182	3.80137	3.7005	1.1588e-11	2.3226e-09	358344474	XP_003636314.1	1593	Quinone oxidoreductase-like protein [Medicago truncatula]
Cluster-25869.83507	15.2357	0	4.9294	5.2195e-05	0.003476	358344474	XP_003636314.1	1529	Quinone oxidoreductase-like protein [Medicago truncatula]
Cluster-25869.96847	55.1384	10.7414	2.3599	6.6347e-09	9.3459e-07	358344474	XP_003636314.1	1586	Quinone oxidoreductase-like protein [Medicago truncatula]
Cluster-25869.49535	44.5814	7.66547	2.54	5.4943e-08	6.709e-06	357479753	XP_003610162.1	1476	R2R3-MYB transcription factor [Medicago truncatula]>gi|355511217|gb|AES92359.1| myb transcription factor [Medicago truncatula]
Cluster-25869.79633	510.669	30.1685	4.0813	4.1749e-112	2.2016e-108	657380689	KEH24792.1	3882	raffinose synthase or seed inhibition protein [Medicago truncatula]
Cluster-25869.86833	406.969	22.0264	4.2076	3.3361e-91	1.2239e-87	657380689	KEH24792.1	3883	raffinose synthase or seed inhibition protein [Medicago truncatula]
Cluster-25869.78113	181.501	55.0137	1.7221	6.2431e-18	2.0739e-15	130582	P10978.1	1859	RecName: Full=Retrovirus-related Pol polyprotein from transposon TNT 1-94; Includes: RecName: Full=Protease; Includes: RecName: Full=Reverse transcriptase; Includes: RecName: Full=Endonuclease [Nicotiana tabacum]>gi|20045|emb|CAA32025.1| unnamed protein product [Nicotiana tabacum]
Cluster-25869.79357	81.6692	9.51563	3.1014	4.4141e-16	1.2755e-13	130582	P10978.1	1859	RecName: Full=Retrovirus-related Pol polyprotein from transposon TNT 1-94; Includes: RecName: Full=Protease; Includes: RecName: Full=Reverse transcriptase; Includes: RecName: Full=Endonuclease [Nicotiana tabacum]>gi|20045|emb|CAA32025.1| unnamed protein product [Nicotiana tabacum]
Cluster-25869.58610	123.184	38.188	1.6896	2.2811e-12	4.9351e-10	357463009	XP_003601786.1	959	REF/SRPP-like protein [Medicago truncatula]>gi|355490834|gb|AES72037.1| rubber elongation factor protein [Medicago truncatula]>gi|388508766|gb|AFK42449.1| unknown [Medicago truncatula]
Cluster-25869.82045	49.2029	9.9665	2.3036	6.5638e-08	7.9006e-06	357491997	XP_003616287.1	1292	Replication factor A protein [Medicago truncatula]>gi|355517622|gb|AES99245.1| replication factor-A carboxy-terminal domain protein [Medicago truncatula]
Cluster-25869.70002	134.681	50.9405	1.4027	1.275e-10	2.2554e-08	657385013	AES97733.2	5238	ribonuclease II family protein [Medicago truncatula]
Cluster-25869.73954	22.9888	2.64946	3.1172	1.5506e-05	0.001162	357487003	XP_003613789.1	416	Ribonuclease T2 [Medicago truncatula]>gi|355515124|gb|AES96747.1| ribonuclease T2 family protein [Medicago truncatula]
Cluster-25869.84988	46.038	8.01459	2.5221	3.7694e-08	4.7259e-06	357487003	XP_003613789.1	512	Ribonuclease T2 [Medicago truncatula]>gi|355515124|gb|AES96747.1| ribonuclease T2 family protein [Medicago truncatula]
Cluster-25869.64091	82.3424	22.4751	1.8733	7.8944e-10	1.2712e-07	357466411	XP_003603490.1	1140	RING finger and CHY zinc finger domain-containing protein [Medicago truncatula]>gi|355492538|gb|AES73741.1| CHY and CTCHY and RING-type zinc finger protein [Medicago truncatula]
Cluster-25869.65662	482.251	86.5341	2.4784	1.3019e-69	2.5547e-66	357466411	XP_003603490.1	1602	RING finger and CHY zinc finger domain-containing protein [Medicago truncatula]>gi|355492538|gb|AES73741.1| CHY and CTCHY and RING-type zinc finger protein [Medicago truncatula]
Cluster-25869.77745	44.7499	7.22993	2.6298	2.8989e-08	3.6893e-06	357487057	XP_003613816.1	625	RING finger protein [Medicago truncatula]>gi|355515151|gb|AES96774.1| zinc finger, C3HC4 type (RING finger) protein [Medicago truncatula]
Cluster-25869.37750	20.2879	0.139372	7.1855	4.3957e-06	0.00037239	357463243	XP_003601903.1	685	RING-H2 finger protein [Medicago truncatula]>gi|355490951|gb|AES72154.1| C3HC4-type RING zinc finger protein [Medicago truncatula]
Cluster-25869.88069	19.7391	0.123344	7.3222	6.5789e-06	0.00053222	657390637	AES91489.2	3375	RNA polymerase II transcription mediators protein [Medicago truncatula]
Cluster-25869.79496	82.0474	12.3602	2.7308	1.8519e-14	4.8227e-12	657402908	KEH41777.1	517	RNA recognition motif [Medicago truncatula]
Cluster-25869.74144	153.2	70.3829	1.1221	6.6955e-09	9.4158e-07	657372481	KEH18349.1	4055	ROOT HAIR defective 3 GTP-binding family protein [Medicago truncatula]
Cluster-25869.36585	20.0637	0	5.3265	2.8658e-06	0.00025454	357509939	XP_003625258.1	749	Seed maturation protein [Medicago truncatula]>gi|355500273|gb|AES81476.1| seed maturation protein [Medicago truncatula]
Cluster-25869.66931	62.7885	16.0975	1.9637	3.1287e-08	3.9519e-06	357514017	XP_003627297.1	378	Serine rich protein [Medicago truncatula]>gi|66947623|emb|CAJ00007.1| serine rich protein [Medicago truncatula]>gi|355521319|gb|AET01773.1| transmembrane protein, putative [Medicago truncatula]
Cluster-25869.72870	60.7623	5.23691	3.5364	1.3498e-13	3.2539e-11	657394794	KEH35291.1	1600	Serine/Threonine-kinase SAPK1-like protein [Medicago truncatula]
Cluster-25869.80092	87.7582	34.9824	1.3269	6.2722e-07	6.263e-05	657394347	KEH35012.1	3457	sieve element occlusion protein [Medicago truncatula]
Cluster-25869.97239	34.6455	2.36933	3.8701	8.0704e-09	1.1256e-06	357440965	XP_003590760.1	3512	Sieve element-occluding protein [Medicago truncatula]>gi|307101686|gb|ADN32808.1| sieve element occlusion c [Medicago truncatula]>gi|355479808|gb|AES61011.1| sieve element occlusion protein [Medicago truncatula]
Cluster-25869.68547	204.566	101.087	1.017	5.4495e-10	8.9458e-08	357487029	XP_003613802.1	197	S-like ribonuclease [Medicago truncatula]
Cluster-25869.59753	81.1516	33.0312	1.2968	2.4738e-06	0.00022253	357481533	XP_003611052.1	1754	Small glutamine-rich tetratricopeptide repeat-containing protein [Medicago truncatula]>gi|355512387|gb|AES94010.1| SGT1-2-like protein [Medicago truncatula]
Cluster-25869.66722	167.869	54.0067	1.6361	1.1384e-15	3.1913e-13	357463867	XP_003602215.1	1837	Spermidine synthase [Medicago truncatula]>gi|355491263|gb|AES72466.1| spermine/spermidine synthase [Medicago truncatula]
Cluster-25869.75594	682.422	166.031	2.0392	6.0349e-78	1.5913e-74	657380149	KEH24408.1	4305	sucrose synthase [Medicago truncatula]
Cluster-25869.77903	53.3005	14.595	1.8687	7.9111e-07	7.7618e-05	657380149	KEH24408.1	4253	sucrose synthase [Medicago truncatula]
Cluster-25869.71674	88.9474	12.5992	2.8196	5.2199e-16	1.4981e-13	357500677	XP_003620627.1	2294	Sugar transporter [Medicago truncatula]>gi|355495642|gb|AES76845.1| sugar porter (SP) family MFS transporter [Medicago truncatula]
Cluster-25869.81661	72.6453	14.4431	2.3305	3.8604e-11	7.2383e-09	357500677	XP_003620627.1	2294	Sugar transporter [Medicago truncatula]>gi|355495642|gb|AES76845.1| sugar porter (SP) family MFS transporter [Medicago truncatula]
Cluster-25869.23907	17.2312	0	5.107	1.5525e-05	0.0011623	657383698	AES93702.2	3640	tesmin/TSO1-like CXC domain protein [Medicago truncatula]
Cluster-25869.44363	60.8637	18.8654	1.6898	8.1362e-07	7.9549e-05	357483807	XP_003612190.1	1636	Thaumatin-like protein [Medicago truncatula]>gi|355513525|gb|AES95148.1| pathogenesis-related thaumatin family protein [Medicago truncatula]
Cluster-25869.74584	96.7577	42.5782	1.1843	1.5655e-06	0.00014547	357518019	XP_003629298.1	1420	Thaumatin-like protein [Medicago truncatula]>gi|355523320|gb|AET03774.1| pathogenesis-related thaumatin family protein [Medicago truncatula]
Cluster-25869.49695	35.4914	3.64597	3.2831	3.985e-08	4.9813e-06	657405439	KEH43920.1	1599	thiazole biosynthetic enzyme [Medicago truncatula]
Cluster-25869.99647	31.9165	2.93448	3.4431	1.1011e-07	1.2692e-05	657405439	KEH43920.1	1365	thiazole biosynthetic enzyme [Medicago truncatula]
Cluster-25869.70598	81.984	27.2472	1.5892	4.1142e-08	5.1352e-06	357436639	XP_003588595.1	1531	Transcription factor bZIP [Medicago truncatula]>gi|355477643|gb|AES58846.1| BZIP transcription factor [Medicago truncatula]
Cluster-25869.68478	203.763	85.3654	1.2552	3.2444e-13	7.6254e-11	357466591	XP_003603580.1	1398	Transcription factor bZIP [Medicago truncatula]>gi|355492628|gb|AES73831.1| BZIP transcription factor [Medicago truncatula]
Cluster-25869.74979	124.061	52.2959	1.2463	1.577e-08	2.0922e-06	357469909	XP_003605239.1	4704	Transcriptional repressor NF-X1 [Medicago truncatula]>gi|355506294|gb|AES87436.1| NF-X1-type zinc finger protein NFXL1 [Medicago truncatula]
Cluster-25869.86156	131.299	14.2856	3.2002	1.4963e-25	7.7934e-23	657374864	KEH20352.1	5219	transducin/WD40 repeat protein [Medicago truncatula]
Cluster-25869.60923	115.225	49.1287	1.2298	6.9094e-08	8.293e-06	657393992	KEH34744.1	2514	transferring glycosyl group transferase [Medicago truncatula]
Cluster-25869.72151	97.704	23.2501	2.0712	9.3443e-13	2.0858e-10	657401532	KEH40510.1	2406	transmembrane amino acid transporter family protein [Medicago truncatula]
Cluster-25869.80102	33.449	6.41112	2.3833	5.5454e-06	0.00045828	657390183	KEH31749.1	2324	transmembrane amino acid transporter family protein [Medicago truncatula]
Cluster-25869.50323	38.2869	4.25085	3.171	1.9167e-08	2.4958e-06	657377361	KEH22266.1	1495	transmembrane protein, putative [Medicago truncatula]
Cluster-25869.66526	132.704	55.6792	1.253	4.3491e-09	6.2729e-07	657376628	KEH21649.1	210	transmembrane protein, putative [Medicago truncatula]
Cluster-25869.67264	76.2503	21.9546	1.7962	8.7608e-09	1.2158e-06	357474645	XP_003607607.1	1947	Trehalose synthase-like protein [Medicago truncatula]>gi|355508662|gb|AES89804.1| trehalose-6-phosphate synthase domain protein [Medicago truncatula]
Cluster-25869.71541	374.858	103.553	1.856	7.5592e-39	6.4426e-36	657401691	KEH40650.1	3412	trehalose-6-phosphate synthase domain protein [Medicago truncatula]
Cluster-25869.72388	55.8698	21.0452	1.4086	3.2653e-05	0.0022789	657377128	KEH22048.1	2143	triacylglycerol lipase-like protein [Medicago truncatula]
Cluster-25869.71361	95.7693	42.0207	1.1885	1.6593e-06	0.00015335	657405064	AES62253.2	2458	type I inositol-1,4,5-trisphosphate 5-phosphatase [Medicago truncatula]
Cluster-25869.73177	21.6092	0	5.4336	1.1563e-06	0.00010999	657404155	KEH42927.1	3324	type I inositol-1,4,5-trisphosphate 5-phosphatase [Medicago truncatula]
Cluster-25869.31830	48.1188	15.3309	1.6502	1.6014e-05	0.0011937	357507757	XP_003624167.1	900	Tyrosine specific protein phosphatase family protein [Medicago truncatula]>gi|87162589|gb|ABD28384.1| Tyrosine specific protein phosphatase and dual specificity protein phosphatase; Putative tyrosine phosphatase [Medicago truncatula]>gi|355499182|gb|AES80385.1| tyrosine phosphatase family protein [Medicago truncatula]>gi|388496710|gb|AFK36421.1| unknown [Medicago truncatula]
Cluster-25869.78104	23.8196	2.75748	3.1107	1.1093e-05	0.00086029	357475053	XP_003607812.1	493	U6 snRNA-associated Sm-like protein LSm3 [Medicago truncatula]>gi|355508867|gb|AES90009.1| u6 snRNA-associated-like-Smprotein [Medicago truncatula]
Cluster-25869.56538	101.336	48.7802	1.0548	6.9791e-06	0.00056084	657373074	KEH18844.1	864	ubiquitin-conjugating enzyme [Medicago truncatula]
Cluster-25869.68249	177.545	7.10798	4.6426	1.4054e-42	1.3951e-39	357477381	XP_003608976.1	3240	U-box domain-containing protein [Medicago truncatula]>gi|355510031|gb|AES91173.1| spotted leaf protein, putative [Medicago truncatula]
Cluster-25869.76781	878.154	93.3793	3.2333	3.0291e-162	2.5559e-158	357481391	XP_003610981.1	2062	UDP-glucose 4-epimerase [Medicago truncatula]>gi|355512316|gb|AES93939.1| UDP-D-glucose/UDP-D-galactose 4-epimerase [Medicago truncatula]
Cluster-25869.70040	59.5112	19.7908	1.5883	2.9824e-06	0.00026406	657381991	KEH25943.1	2153	UDP-glucosyltransferase family protein [Medicago truncatula]
Cluster-25869.72998	99.9965	36.8556	1.44	1.6286e-08	2.1572e-06	357507913	XP_003624245.1	2331	UDP-glucosyltransferase, putative [Medicago truncatula]>gi|124361017|gb|ABN08989.1| UDP-glucuronosyl/UDP-glucosyltransferase [Medicago truncatula]>gi|355499260|gb|AES80463.1| UDP-glucosyltransferase family protein [Medicago truncatula]
Cluster-25869.43046	35.4425	4.12402	3.1034	8.5546e-08	1.0011e-05	388493122	AFK34627.1	1024	unknown [Medicago truncatula]
Cluster-25869.54797	47.0269	13.6341	1.7863	6.7533e-06	0.00054528	217075278	ACJ85999.1	716	unknown [Medicago truncatula]
Cluster-25869.57249	34.6793	4.01949	3.109	1.1493e-07	1.3176e-05	388510174	AFK43153.1	437	unknown [Medicago truncatula]
Cluster-25869.60055	210.11	27.4563	2.9359	5.3804e-37	4.2428e-34	388495138	AFK35635.1	398	unknown [Medicago truncatula]
Cluster-25869.66750	151.86	72.6833	1.063	3.1015e-08	3.9235e-06	388522943	AFK49533.1	1064	unknown [Medicago truncatula]
Cluster-25869.66971	984.588	376.583	1.3866	1.2394e-66	2.3768e-63	388518345	AFK47234.1	1194	unknown [Medicago truncatula]
Cluster-25869.70316	118.565	52.0562	1.1875	9.949e-08	1.1579e-05	388495190	AFK35661.1	853	unknown [Medicago truncatula]
Cluster-25869.70492	37.1706	8.52888	2.1237	7.7294e-06	0.00061527	388515837	AFK45980.1	188	unknown [Medicago truncatula]
Cluster-25869.71727	81.8534	37.066	1.1429	1.7177e-05	0.0012702	388500364	AFK38248.1	879	unknown [Medicago truncatula]
Cluster-25869.71963	458.403	191.846	1.2567	7.7804e-28	4.5275e-25	388500846	AFK38489.1	679	unknown [Medicago truncatula]
Cluster-25869.76218	62.5721	24.3978	1.3588	1.8543e-05	0.0013581	388500850	AFK38491.1	2578	unknown [Medicago truncatula]
Cluster-25869.76393	76.321	19.6724	1.9559	1.1581e-09	1.8063e-07	388501488	AFK38810.1	543	unknown [Medicago truncatula]
Cluster-25869.76722	19.582	2.29476	3.0931	7.0536e-05	0.0045432	388518265	AFK47194.1	1362	unknown [Medicago truncatula]
Cluster-25869.94256	58.1587	18.8849	1.6228	2.7547e-06	0.00024544	217075048	ACJ85884.1	545	unknown [Medicago truncatula]>gi|388495706|gb|AFK35919.1| unknown [Medicago truncatula]>gi|657404607|gb|KEH43251.1| glutaredoxin-C1 protein [Medicago truncatula]
Cluster-25869.72383	304.475	136.933	1.1529	7.0234e-17	2.1949e-14	217072252	ACJ84486.1	1019	unknown [Medicago truncatula]>gi|388496820|gb|AFK36476.1| unknown [Medicago truncatula]>gi|657375944|gb|KEH21160.1| seed maturation protein [Medicago truncatula]
Cluster-25869.68257	219.422	107.735	1.0262	9.612e-11	1.7256e-08	217074686	ACJ85703.1	3157	unknown [Medicago truncatula]>gi|388503864|gb|AFK39998.1| unknown [Medicago truncatula]
Cluster-25869.57997	51.4481	13.4494	1.9356	6.932e-07	6.8731e-05	388504622	AFK40377.1	551	unknown [Medicago truncatula]>gi|657375783|gb|KEH21009.1| TB2/DP1, HVA22 family protein [Medicago truncatula]
Cluster-25869.71104	324.346	51.2889	2.6608	4.8001e-51	6.0451e-48	388495740	AFK35936.1	400	unknown [Medicago truncatula]>gi|657380128|gb|KEH24387.1| late embryogenesis abundant protein [Medicago truncatula]
Cluster-25869.68546	128.774	43.875	1.5534	1.3246e-11	2.636e-09	388502890	AFK39511.1	129	unknown [Medicago truncatula]>gi|657381604|gb|KEH25575.1| hypothetical protein MTR_6g027810 [Medicago truncatula]
Cluster-25869.67619	320.527	120.68	1.4093	2.4152e-23	1.1197e-20	388496578	AFK36355.1	741	unknown [Medicago truncatula]>gi|657381711|gb|KEH25673.1| pathogenesis-related protein bet V I family protein [Medicago truncatula]>gi|657390931|gb|KEH32322.1| pathogenesis-related protein bet V I family protein [Medicago truncatula]
Cluster-25869.36831	31.1872	2.51079	3.6347	8.5002e-08	9.9752e-06	388518723	AFK47423.1	440	unknown [Medicago truncatula]>gi|657393333|gb|KEH34153.1| RNA-binding (RRM/RBD/RNP motif) family protein [Medicago truncatula]
Cluster-25869.87910	53.8837	20.7386	1.3775	5.979e-05	0.003926	388495070	AFK35601.1	1061	unknown [Medicago truncatula]>gi|657393692|gb|KEH34501.1| glutathione S-transferase, amino-terminal domain protein [Medicago truncatula]
Cluster-25869.52239	74.9092	1.04529	6.1632	1.5281e-19	5.6553e-17	388500220	AFK38176.1	590	unknown [Medicago truncatula]>gi|657394197|gb|KEH34866.1| heavy metal transport/detoxification superfamily protein [Medicago truncatula]
Cluster-25869.71056	266.552	115.958	1.2008	7.8456e-16	2.2365e-13	388519241	AFK47682.1	1187	unknown [Medicago truncatula]>gi|657396956|gb|KEH36789.1| aluminum induced protein with YGL and LRDR motif protein [Medicago truncatula]
Cluster-25869.71469	129.968	43.5113	1.5787	6.1946e-12	1.2717e-09	388490808	AFK33470.1	917	unknown [Medicago truncatula]>gi|657399501|gb|KEH38941.1| hypothetical protein MTR_2g084805 [Medicago truncatula]
Cluster-25869.74223	192.61	86.3139	1.158	2.7171e-11	5.1609e-09	388490808	AFK33470.1	917	unknown [Medicago truncatula]>gi|657399501|gb|KEH38941.1| hypothetical protein MTR_2g084805 [Medicago truncatula]
Cluster-25869.85162	21.9005	0	5.4529	9.7549e-07	9.4067e-05	657394572	KEH35165.1	2502	UPF0586 C9orf41-like protein [Medicago truncatula]
Cluster-25869.72316	220.34	62.1432	1.8261	4.6944e-23	2.1527e-20	657400873	KEH39941.1	2469	vacuolar processing enzyme [Medicago truncatula]
Cluster-25869.80508	109.896	13.5226	3.0227	1.1978e-20	4.7226e-18	657400873	KEH39941.1	2469	vacuolar processing enzyme [Medicago truncatula]
Cluster-25869.70218	71.4483	22.7734	1.6495	1.474e-07	1.6627e-05	657383957	AES94378.2	21996	vacuolar protein sorting protein [Medicago truncatula]
Cluster-25869.78108	217.98	96.1974	1.1801	6.4959e-13	1.4694e-10	358349511	XP_003638779.1	1721	WD-40 repeat family [Medicago truncatula]>gi|657394226|gb|KEH34895.1| transducin/WD40 repeat protein [Medicago truncatula]
Cluster-25869.62391	24.1608	0	5.5946	2.6366e-07	2.8521e-05	657378647	AES80003.2	12620	WD-40 repeat protein/beige protein [Medicago truncatula]
Cluster-25869.101194	39.7955	1.95121	4.3502	1.7041e-10	2.9893e-08	657402936	KEH41805.1	3510	white-brown-complex ABC transporter family protein [Medicago truncatula]
Cluster-25869.51123	305.879	30.6619	3.3184	5.534e-59	8.6471e-56	657404992	KEH43567.1	3303	white-brown-complex ABC transporter family protein [Medicago truncatula]
Cluster-25869.83226	23.0107	2.75121	3.0642	1.7864e-05	0.0013176	357506691	XP_003623634.1	1309	WRKY transcription factor [Medicago truncatula]>gi|355498649|gb|AES79852.1| WRKY transcription factor [Medicago truncatula]
Cluster-25869.84932	61.6664	24.1044	1.3552	2.2115e-05	0.0015949	657401733	KEH40692.1	1604	xyloglucan endotransglucosylase/hydrolase family protein [Medicago truncatula]
Cluster-25869.71177	199.115	20.395	3.2873	1.0115e-38	8.4499e-36	374110440	AEV52286.2	181	Y2K4 dehydrin variant G3, partial [Medicago sativa]
Cluster-25869.72821	43.2705	1.25923	5.1028	7.5457e-12	1.5379e-09	374110440	AEV52286.2	183	Y2K4 dehydrin variant G3, partial [Medicago sativa]
Cluster-25869.75962	201.735	85.9229	1.2313	9.1009e-13	2.0369e-10	357509737	XP_003625157.1	3101	Zinc finger CCCH domain-containing protein [Medicago truncatula]>gi|124360202|gb|ABN08215.1| Zinc finger, CCCH-type [Medicago truncatula]>gi|355500172|gb|AES81375.1| ARM repeat CCCH-type zinc finger protein [Medicago truncatula]
Cluster-25869.70962	47.3993	16.7456	1.5011	6.1728e-05	0.004047	357461275	XP_003600919.1	2573	Zinc finger CCCH domain-containing protein [Medicago truncatula]>gi|355489967|gb|AES71170.1| ARM repeat CCCH-type zinc finger protein [Medicago truncatula]
Cluster-25869.49872	40.2117	6.34143	2.6647	1.1884e-07	1.3569e-05	357444705	XP_003592630.1	1176	Zinc finger protein [Medicago truncatula]
Cluster-25869.41100	85.4938	22.4898	1.9265	1.7841e-10	3.1039e-08	657373529	KEH19210.1	2390	zinc induced facilitator-like protein [Medicago truncatula]

## Sheet: DL_1 VS DL_0 Down
Gene_id	HD_1_readcount	HD_0_readcount	log2.Fold_change.	p.value	q.value.Storey.et.al..2003.	NR GI	NR ID	NR Score	NR Description
Cluster-25869.45056	0.138374	26.326	-7.5718	3.3775e-07	3.5534e-05	657390637	AES91489.2	3375	RNA polymerase II transcription mediators protein [Medicago truncatula]
Cluster-25869.47111	0	20.2543	-5.3402	3.561e-06	0.00030786	657385586	AES99527.2	2928	coronatine-insensitive protein [Medicago truncatula]
Cluster-25869.47232	3.75274	27.7281	-2.8853	8.3378e-06	0.00065934	357459813	XP_003600187.1	440	hypothetical protein MTR_3g055250 [Medicago truncatula]>gi|388499042|gb|AFK37587.1| unknown [Medicago truncatula]
Cluster-25869.50908	21.449	71.8038	-1.7431	1.6619e-07	1.8598e-05	357477961	XP_003609266.1	1699	Pentatricopeptide repeat protein [Medicago truncatula]>gi|355510321|gb|AES91463.1| organelle transcript processing protein, putative [Medicago truncatula]
Cluster-25869.52120	4.52576	44.181	-3.2872	2.1313e-09	3.252e-07	357445673	XP_003593114.1	1939	Auxin-induced protein 5NG4 [Medicago truncatula]>gi|355482162|gb|AES63365.1| auxin-induced 5NG4-like protein [Medicago truncatula]
Cluster-25869.52751	15.0167	60.2833	-2.0052	1.2429e-07	1.4152e-05	657394289	KEH34958.1	1461	phosphate-responsive 1 family protein [Medicago truncatula]
Cluster-25869.54984	15.4303	55.0436	-1.8348	2.0079e-06	0.00018296	357509019	XP_003624798.1	1321	Dihydrofolate reductase [Medicago truncatula]>gi|355499813|gb|AES81016.1| serine hydrolase [Medicago truncatula]
Cluster-25869.55160	16.9586	65.1565	-1.9419	7.5165e-08	8.895e-06	357453555	XP_003597055.1	1474	Xyloglucan endotransglucosylase/hydrolase [Medicago truncatula]>gi|355486103|gb|AES67306.1| xyloglucan endotransglucosylase/hydrolase family protein [Medicago truncatula]
Cluster-25869.55382	2.50426	27.156	-3.4388	1.7028e-06	0.00015719	657384568	AES96229.2	3358	NB-ARC domain disease resistance protein [Medicago truncatula]
Cluster-25869.56576	40.7647	90.5765	-1.1518	2.1089e-05	0.0015261	71535019	AAZ32907.1	612	sucrose synthase [Medicago sativa]
Cluster-25869.56617	6.71062	30.7316	-2.1952	6.1867e-05	0.0040529	357453529	XP_003597042.1	1072	Transcription factor ILR3 [Medicago truncatula]>gi|355486090|gb|AES67293.1| BHLH domain class transcription factor [Medicago truncatula]>gi|388507628|gb|AFK41880.1| unknown [Medicago truncatula]
Cluster-25869.56919	18.9635	53.5293	-1.4971	5.462e-05	0.0036118	357477961	XP_003609266.1	1699	Pentatricopeptide repeat protein [Medicago truncatula]>gi|355510321|gb|AES91463.1| organelle transcript processing protein, putative [Medicago truncatula]
Cluster-25869.57020	14.4148	48.2437	-1.7428	1.7926e-05	0.0013205	657375923	KEH21139.1	1153	WRKY family transcription factor [Medicago truncatula]
Cluster-25869.58043	3.3756	26.7058	-2.9839	8.6579e-06	0.00068146	657404155	KEH42927.1	3326	type I inositol-1,4,5-trisphosphate 5-phosphatase [Medicago truncatula]
Cluster-25869.58172	21.1723	61.254	-1.5326	1.1115e-05	0.00086041	657395924	KEH36085.1	1409	NADP-dependent malic enzyme-like protein [Medicago truncatula]
Cluster-25869.58315	32.5127	75.2609	-1.2109	5.3226e-05	0.0035279	357445197	XP_003592876.1	1896	hypothetical protein MTR_2g005260 [Medicago truncatula]>gi|92893678|gb|ABE91856.1| hypothetical protein MtrDRAFT_AC140551g9v2 [Medicago truncatula]>gi|355481924|gb|AES63127.1| transmembrane protein, putative [Medicago truncatula]
Cluster-25869.58385	59.5112	164.947	-1.4708	2.8075e-12	5.967e-10	357442527	XP_003591541.1	841	Universal stress protein [Medicago truncatula]>gi|355480589|gb|AES61792.1| universal stress family protein [Medicago truncatula]>gi|388517911|gb|AFK47017.1| unknown [Medicago truncatula]
Cluster-25869.59616	17.3228	53.937	-1.6386	1.4536e-05	0.0010951	657378388	KEH23162.1	805	GDSL-like lipase/acylhydrolase [Medicago truncatula]
Cluster-25869.59676	29.4632	69.7439	-1.2432	7.0436e-05	0.0045432	84514137	ABC59077.1	2745	cytochrome P450 monooxygenase CYP72A68 [Medicago truncatula]>gi|657398379|gb|KEH37987.1| cytochrome P450 family 709 protein [Medicago truncatula]
Cluster-25869.60716	10.5638	49.2945	-2.2223	3.1743e-07	3.3691e-05	657385124	KEH28079.1	1625	phosphate-responsive 1 family protein [Medicago truncatula]>gi|657385145|gb|AES98100.2| phosphate-responsive 1 family protein [Medicago truncatula]
Cluster-25869.60717	6.67836	33.3308	-2.3193	1.5765e-05	0.0011792	357489713	XP_003615144.1	1601	hypothetical protein MTR_5g064360 [Medicago truncatula]>gi|355516479|gb|AES98102.1| phosphate-responsive 1 family protein [Medicago truncatula]
Cluster-25869.60729	4.05758	25.7824	-2.6677	3.7703e-05	0.0025843	657389242	KEH30958.1	921	cytochrome P450 family flavone synthase [Medicago truncatula]
Cluster-25869.60776	13.8894	66.1321	-2.2514	2.3632e-09	3.5799e-07	657373697	KEH19342.1	2585	organic cation/carnitine transporter [Medicago truncatula]
Cluster-25869.61095	9.57173	38.4667	-2.0068	2.3834e-05	0.0017014	388497768	AFK36950.1	221	unknown [Medicago truncatula]>gi|657391011|gb|AES92058.2| S-adenosylmethionine synthase-like protein [Medicago truncatula]
Cluster-25869.61318	10.6475	51.9949	-2.2879	8.9175e-08	1.0393e-05	357483525	XP_003612049.1	1586	Isoflavone reductase-like protein [Medicago truncatula]>gi|217071938|gb|ACJ84329.1| unknown [Medicago truncatula]>gi|355513384|gb|AES95007.1| phenylcoumaran benzylic ether reductase-like protein Fi1 [Medicago truncatula]>gi|388504484|gb|AFK40308.1| unknown [Medicago truncatula]
Cluster-25869.61423	3.01718	38.7454	-3.6828	4.2764e-09	6.1892e-07	357478241	XP_003609406.1	436	proline-rich protein [Medicago truncatula]
Cluster-25869.62092	0	52.1231	-6.7039	1.5662e-13	3.7543e-11	657394299	AES72347.2	5846	P-loop nucleoside triphosphate hydrolase superfamily protein, putative [Medicago truncatula]
Cluster-25869.62133	25.4098	91.7285	-1.852	6.593e-10	1.0739e-07	388517913	AFK47018.1	1117	unknown [Medicago truncatula]
Cluster-25869.62390	0	41.8263	-6.3863	2.8632e-11	5.4047e-09	657378647	AES80003.2	12620	WD-40 repeat protein/beige protein [Medicago truncatula]
Cluster-25869.62515	19.4561	81.9362	-2.0743	2.8904e-10	4.927e-08	657400522	AES58620.2	1257	major intrinsic protein (MIP) family transporter [Medicago truncatula]
Cluster-25869.62532	59.5112	137.072	-1.2037	5.7328e-08	6.98e-06	357454219	XP_003597390.1	1265	RING finger protein [Medicago truncatula]>gi|87241270|gb|ABD33128.1| Zinc finger, RING-type; Thioredoxin-related [Medicago truncatula]>gi|355486438|gb|AES67641.1| zinc finger, C3HC4 type (RING finger) protein, putative [Medicago truncatula]>gi|388498558|gb|AFK37345.1| unknown [Medicago truncatula]
Cluster-25869.62716	37.6393	113.422	-1.5914	7.659e-10	1.238e-07	657403758	KEH42599.1	324	linker histone H1 and h5 family protein [Medicago truncatula]
Cluster-25869.63172	9.37562	60.3746	-2.687	2.4284e-10	4.1646e-08	124360022	ABN08038.1	2553	RNA-directed DNA polymerase (Reverse transcriptase) [Medicago truncatula]
Cluster-25869.63390	17.6869	105.574	-2.5775	2.8323e-16	8.356e-14	357442807	XP_003591681.1	4151	Receptor-like protein kinase [Medicago truncatula]>gi|358346035|ref|XP_003637078.1| Receptor-like protein kinase [Medicago truncatula]>gi|355480729|gb|AES61932.1| LRR receptor-like kinase family protein [Medicago truncatula]
Cluster-25869.63447	6.95147	88.0135	-3.6623	1.0144e-18	3.5517e-16	657385908	AET00474.2	2582	TIR-like domain protein TSDC protein [Medicago truncatula]
Cluster-25869.63467	25.3042	76.1341	-1.5892	4.7821e-07	4.8728e-05	357451463	XP_003596008.1	1844	Protein kinase catalytic domain-containing protein [Medicago truncatula]>gi|355485056|gb|AES66259.1| receptor-like kinase [Medicago truncatula]
Cluster-25869.63808	9.46769	37.5531	-1.9878	3.346e-05	0.0023284	357491463	XP_003616019.1	2852	With no lysine kinase [Medicago truncatula]>gi|355517354|gb|AES98977.1| WNK kinase [Medicago truncatula]
Cluster-25869.63826	20.7889	106.256	-2.3537	7.3089e-15	1.9578e-12	--	--	--	--
Cluster-25869.63998	66.1698	168.919	-1.3521	3.6055e-11	6.7755e-09	388513181	AFK44652.1	509	unknown [Medicago truncatula]>gi|657388473|gb|KEH30408.1| Lipid transfer protein [Medicago truncatula]
Cluster-25869.64434	76.6259	203.553	-1.4095	5.9547e-14	1.4821e-11	357512027	XP_003626302.1	1745	Mevalonate kinase family protein [Medicago truncatula]>gi|87240539|gb|ABD32397.1| Mevalonate and galactokinase [Medicago truncatula]>gi|355501317|gb|AES82520.1| mevalonate kinase [Medicago truncatula]
Cluster-25869.64616	11.6583	40.7663	-1.806	5.2406e-05	0.0034845	--	--	--	--
Cluster-25869.64636	52.5925	113.937	-1.1153	3.4356e-06	0.00029916	657390940	KEH32331.1	3259	COBRA-like protein 7 precursor [Medicago truncatula]
Cluster-25869.64639	5.70871	29.2668	-2.358	4.3675e-05	0.0029529	657370732	KEH16802.1	492	hypothetical protein MTR_0091s0080 [Medicago truncatula]
Cluster-25869.64723	18.4672	108.292	-2.5519	1.7543e-16	5.3439e-14	357446709	XP_003593630.1	726	Ethylene-responsive transcription factor [Medicago truncatula]>gi|355482678|gb|AES63881.1| ethylene response factor [Medicago truncatula]>gi|388499392|gb|AFK37762.1| unknown [Medicago truncatula]
Cluster-25869.64789	21.2243	94.8427	-2.1598	3.3073e-12	6.9939e-10	122238404	Q29U70.1	499	RecName: Full=Isoflavone 4'-O-methyltransferase; Short=MtHI4'OMT; AltName: Full=2,7,4'-trihydroxyisoflavanone 4'-O-methyltransferase [Medicago truncatula]>gi|62871343|gb|AAY18581.1| SAM dependent isoflavanone 4'-O-methyltransferase/(+)-6a-hydroxymaackiain-3-0-methyltransferase [Medicago truncatula]>gi|657389245|gb|KEH30961.1| isoflavone-7-O-methyltransferase [Medicago truncatula]
Cluster-25869.64793	4.80095	41.3454	-3.1063	1.6633e-08	2.1964e-06	657375290	KEH20673.1	2236	CBL-interacting kinase [Medicago truncatula]
Cluster-25869.64798	8.89547	34.7037	-1.9639	7.6379e-05	0.0048823	657371400	KEH17397.1	1972	galactose oxidase/kelch repeat protein [Medicago truncatula]
Cluster-25869.64827	4.6038	30.1817	-2.7128	6.7936e-06	0.00054802	357440455	XP_003590505.1	373	Albumin-2 [Medicago truncatula]>gi|355479553|gb|AES60756.1| albumin-2 protein [Medicago truncatula]
Cluster-25869.65000	10.9232	97.7974	-3.1624	2.0719e-18	7.1649e-16	357492811	XP_003616694.1	1030	Abscisic acid receptor PYL6 [Medicago truncatula]>gi|355518029|gb|AES99652.1| abscisic acid receptor [Medicago truncatula]
Cluster-25869.65058	45.9937	114.776	-1.3193	8.7713e-08	1.0237e-05	657373102	KEH18862.1	2007	acyl-CoA thioesterase [Medicago truncatula]
Cluster-25869.65154	0.108722	20.5351	-7.5613	6.5709e-06	0.00053208	357521509	XP_003631043.1	942	hypothetical protein MTR_8g106530 [Medicago truncatula]>gi|355525065|gb|AET05519.1| transmembrane protein, putative [Medicago truncatula]
Cluster-25869.65167	50.0576	109.11	-1.1241	4.7924e-06	0.00040316	657375961	KEH21177.1	2623	decarboxylating-like 6-phosphogluconate dehydrogenase [Medicago truncatula]
Cluster-25869.65418	14.0283	46.967	-1.7433	2.3055e-05	0.0016556	357437203	XP_003588877.1	3019	Lectin-like receptor kinase [Medicago truncatula]>gi|38112431|gb|AAR11301.1| lectin-like receptor kinase 1;1 [Medicago truncatula]>gi|355477925|gb|AES59128.1| lectin receptor kinase [Medicago truncatula]
Cluster-25869.65438	26.9985	82.787	-1.6165	1.0513e-07	1.2185e-05	657389918	AES90815.2	1034	AT hook motif DNA-binding family protein [Medicago truncatula]
Cluster-25869.65447	23.7317	104.668	-2.1409	3.4766e-13	8.1485e-11	657394187	AES71392.2	2949	serine transhydroxymethyltransferase [Medicago truncatula]
Cluster-25869.65485	8.11464	33.3657	-2.0398	6.9319e-05	0.0044759	657372707	KEH18507.1	1055	chaperone DnaJ domain protein [Medicago truncatula]
Cluster-25869.65495	12.1244	64.0129	-2.4005	9.9576e-10	1.5763e-07	657373467	KEH19149.1	341	hypothetical protein MTR_8g442260 [Medicago truncatula]
Cluster-25869.65509	20.1641	70.3578	-1.8029	1.1138e-07	1.2821e-05	357474973	XP_003607772.1	1565	WRKY transcription factor [Medicago truncatula]>gi|355508827|gb|AES89969.1| WRKY transcription factor 3 [Medicago truncatula]
Cluster-25869.65669	30.0922	109.829	-1.8678	1.0624e-11	2.1342e-09	657380143	KEH24402.1	2791	pectinesterase/pectinesterase inhibitor [Medicago truncatula]
Cluster-25869.65790	58.939	155.748	-1.4019	6.1283e-11	1.134e-08	657375985	KEH21201.1	2281	transmembrane amino acid transporter family protein [Medicago truncatula]
Cluster-25869.65800	17.999	62.0903	-1.7864	7.3037e-07	7.1909e-05	357518903	XP_003629740.1	138	G-box-binding factor [Medicago truncatula]
Cluster-25869.65813	30.6077	78.9717	-1.3674	4.9557e-06	0.00041482	357449601	XP_003595077.1	1132	Transcription factor bHLH [Medicago truncatula]>gi|355484125|gb|AES65328.1| transcription factor [Medicago truncatula]
Cluster-25869.65898	21.7965	78.8149	-1.8544	1.0071e-08	1.384e-06	357455945	XP_003598253.1	545	Glucan 1,3-beta-glucosidase [Medicago truncatula]>gi|355487301|gb|AES68504.1| glycoside hydrolase family 5 protein [Medicago truncatula]
Cluster-25869.65904	11.8606	46.9684	-1.9855	3.5544e-06	0.0003076	--	--	--	--
Cluster-25869.66007	3.59044	26.5009	-2.8838	1.3282e-05	0.0010105	657375235	KEH20644.1	1401	xyloglucan endotransglucosylase/hydrolase family protein [Medicago truncatula]
Cluster-25869.66114	14.6401	70.8233	-2.2743	5.0327e-10	8.3026e-08	357465751	XP_003603160.1	136	hypothetical protein MTR_3g104540 [Medicago truncatula]
Cluster-25869.66123	49.5753	112.682	-1.1846	1.1997e-06	0.00011374	357491869	XP_003616222.1	2106	U-box domain-containing protein [Medicago truncatula]>gi|355517557|gb|AES99180.1| Avr9/Cf-9 rapidly elicited protein [Medicago truncatula]
Cluster-25869.66178	0.520203	15.3309	-4.8812	6.6425e-05	0.004308	357503053	XP_003621815.1	1416	Polygalacturonase inhibitor protein [Medicago truncatula]>gi|355496830|gb|AES78033.1| polygalacturonase inhibitor protein [Medicago truncatula]
Cluster-25869.66257	4.57778	35.5399	-2.9567	3.2541e-07	3.4407e-05	87241458	ABD33316.1	213	hypothetical protein MtrDRAFT_AC158502g25v2 [Medicago truncatula]
Cluster-25869.66412	11.0527	44.6806	-2.0152	4.9471e-06	0.00041452	217074650	ACJ85685.1	1993	unknown [Medicago truncatula]
Cluster-25869.66414	12.7689	45.8458	-1.8442	1.3435e-05	0.0010194	358348246	XP_003638159.1	1428	Cytokinin-O-glucosyltransferase [Medicago truncatula]
Cluster-25869.66510	35.5819	80.348	-1.1751	4.6398e-05	0.0031211	357516181	XP_003628379.1	2285	Delta-8 sphingolipid desaturase [Medicago truncatula]>gi|355522401|gb|AET02855.1| fatty acid/sphingolipid desaturase [Medicago truncatula]
Cluster-25869.66576	23.2531	64.9474	-1.4819	1.0354e-05	0.00080746	357504411	XP_003622494.1	1117	WRKY transcription factor [Medicago truncatula]>gi|657373028|gb|KEH18798.1| WRKY family transcription factor [Medicago truncatula]
Cluster-25869.66624	2.08081	20.1393	-3.2748	5.4441e-05	0.0036039	357505977	XP_003623277.1	164	hypothetical protein MTR_7g068100 [Medicago truncatula]
Cluster-25869.66662	16.0774	141.149	-3.1341	1.1618e-25	6.1269e-23	388508476	AFK42304.1	830	unknown [Medicago truncatula]>gi|657388440|gb|KEH30375.1| Non-symbiotic hemoglobin [Medicago truncatula]
Cluster-25869.66728	28.942	82.194	-1.5059	5.1049e-07	5.1647e-05	657393319	KEH34139.1	312	hypothetical protein MTR_3g462080 [Medicago truncatula]
Cluster-25869.66744	92.4921	212.891	-1.2027	1.3907e-11	2.7546e-09	71277043	AAZ29732.1	955	phenylalanine ammonia lyase [Trifolium pratense]
Cluster-25869.66763	50.1996	124.459	-1.3099	3.0284e-08	3.8425e-06	388503814	AFK39973.1	1212	unknown [Medicago truncatula]>gi|657403992|gb|KEH42768.1| myb-related transcription factor LBM1 [Medicago truncatula]
Cluster-25869.66773	29.2245	130.008	-2.1534	4.0251e-16	1.1711e-13	657371186	KEH17197.1	1337	hypothetical protein MTR_0032s0030 [Medicago truncatula]
Cluster-25869.66774	15.4932	61.4136	-1.9869	1.1354e-07	1.3034e-05	848853268	XP_012842899.1	4827	PREDICTED: uncharacterized protein LOC105963074 [Erythranthe guttatus]
Cluster-25869.66895	7.46647	37.4242	-2.3255	4.5907e-06	0.00038774	571452791	XP_006579215.1	525	PREDICTED: uncharacterized protein LOC102659704 [Glycine max]
Cluster-25869.66926	6.17221	30.9009	-2.3238	3.1505e-05	0.002206	657390798	KEH32227.1	2834	alpha/beta-hydrolase superfamily protein [Medicago truncatula]
Cluster-25869.66933	22.1742	63.6345	-1.5209	8.4766e-06	0.00066844	357464465	XP_003602514.1	588	Ethylene-responsive transcription factor ERF110 [Medicago truncatula]>gi|355491562|gb|AES72765.1| AP2 domain class transcription factor [Medicago truncatula]
Cluster-25869.66977	92.5961	205.225	-1.1482	1.7112e-10	2.9956e-08	357517021	XP_003628799.1	153	hypothetical protein MTR_8g066860 [Medicago truncatula]>gi|355522821|gb|AET03275.1| transmembrane protein, putative [Medicago truncatula]
Cluster-25869.66990	192.631	557.698	-1.5336	3.5582e-40	3.2283e-37	657403229	KEH42090.1	1892	fructose-bisphosphate aldolase [Medicago truncatula]
Cluster-25869.67077	73.3746	217.652	-1.5687	3.4382e-17	1.0947e-14	657375170	KEH20583.1	2024	kelch repeat F-box protein [Medicago truncatula]
Cluster-25869.67094	37.3344	83.155	-1.1553	4.4014e-05	0.0029734	357465449	XP_003603009.1	1771	RNA-binding protein [Medicago truncatula]>gi|355492057|gb|AES73260.1| polyadenylate-binding protein RBP47C [Medicago truncatula]
Cluster-25869.67211	96.4976	200.905	-1.0579	3.7401e-09	5.4693e-07	357476949	XP_003608760.1	2940	Monocopper oxidase-like protein SKU5 [Medicago truncatula]>gi|355509815|gb|AES90957.1| monocopper oxidase SKS1-like protein [Medicago truncatula]
Cluster-25869.67219	23.4601	61.9655	-1.4013	3.7257e-05	0.0025599	657403195	KEH42056.1	1703	GDSL-like lipase/acylhydrolase [Medicago truncatula]
Cluster-25869.67245	13.4035	71.2185	-2.4096	1.0499e-10	1.8689e-08	1705837	P51079.1	593	RecName: Full=Chalcone synthase 6-4; AltName: Full=Naringenin-chalcone synthase 6-4, partial [Medicago sativa]>gi|514832|gb|AAB41558.1| chalcone synthase, partial [Medicago sativa]
Cluster-25869.67317	93.263	266.36	-1.514	1.0973e-19	4.0966e-17	357443089	XP_003591822.1	1862	AP2/ERF and B3 domain-containing transcription repressor TEM1 [Medicago truncatula]>gi|355480870|gb|AES62073.1| AP2/ERF and B3 domain transcription factor [Medicago truncatula]
Cluster-25869.67362	42.9688	105.296	-1.2931	4.5917e-07	4.7248e-05	657370604	KEH16696.1	1513	F-box protein [Medicago truncatula]
Cluster-25869.67496	18.2071	74.0763	-2.0245	3.6656e-09	5.3791e-07	357444747	XP_003592651.1	896	Protein MKS1 [Medicago truncatula]>gi|355481699|gb|AES62902.1| VQ motif protein [Medicago truncatula]
Cluster-25869.67558	10.7162	104.041	-3.2793	4.373e-20	1.6772e-17	357517461	XP_003629019.1	2487	Abscisic acid 8'-hydroxylase [Medicago truncatula]>gi|355523041|gb|AET03495.1| cytochrome P450 family ABA 8'-hydroxylase [Medicago truncatula]
Cluster-25869.67591	63.0631	140.613	-1.1569	1.0458e-07	1.2138e-05	84514131	ABC59074.1	2402	cytochrome P450 monooxygenase CYP51G1 [Medicago truncatula]>gi|657371841|gb|AET01208.2| obtusifoliol-14-demethylase [Medicago truncatula]
Cluster-25869.67624	126.045	285.016	-1.1771	1.5594e-14	4.1119e-12	357519971	XP_003630274.1	2923	Protein kinase, putative [Medicago truncatula]>gi|355524296|gb|AET04750.1| MAP kinase kinase kinase [Medicago truncatula]
Cluster-25869.67711	202.693	434.571	-1.1003	3.0936e-19	1.1203e-16	357480945	XP_003610758.1	1827	12-oxophytodienoate reductase [Medicago truncatula]>gi|355512093|gb|AES93716.1| 12-oxophytodienoate reductase-like protein [Medicago truncatula]
Cluster-25869.67860	12.7091	55.7879	-2.1341	1.1593e-07	1.3255e-05	657384461	AES95873.2	1147	abscisic acid receptor PYR1-like protein [Medicago truncatula]
Cluster-25869.67934	2.70505	53.2945	-4.3003	4.5567e-13	1.0476e-10	357479853	XP_003610212.1	165	hypothetical protein MTR_4g129220 [Medicago truncatula]>gi|355511267|gb|AES92409.1| transmembrane protein, putative [Medicago truncatula]
Cluster-25869.67935	67.0401	194.652	-1.5378	4.0381e-15	1.0991e-12	657375961	KEH21177.1	2627	decarboxylating-like 6-phosphogluconate dehydrogenase [Medicago truncatula]
Cluster-25869.67950	30.5588	85.4853	-1.4841	4.0852e-07	4.2503e-05	357463375	XP_003601969.1	1087	hypothetical protein MTR_3g087360 [Medicago truncatula]>gi|355491017|gb|AES72220.1| transmembrane protein, putative [Medicago truncatula]
Cluster-25869.67986	38.1085	108.312	-1.507	7.9874e-09	1.1158e-06	357521241	XP_003630909.1	849	Fruit weight 2.2-like protein [Medicago truncatula]>gi|355524931|gb|AET05385.1| plant cadmium resistance protein [Medicago truncatula]>gi|388513823|gb|AFK44973.1| unknown [Medicago truncatula]
Cluster-25869.68054	2.49749	25.9476	-3.377	3.4407e-06	0.00029929	357454145	XP_003597353.1	3839	p-hydroxybenzoic acid efflux pump subunit aaeB [Medicago truncatula]>gi|355486401|gb|AES67604.1| fusaric acid resistance-like protein [Medicago truncatula]
Cluster-25869.68064	9.15557	41.0451	-2.1645	4.4837e-06	0.00037908	112489834	1ZGJ	697	Chain A, Crystal Structure Of Isoflavanone 4'-O-Methyltransferase Complexed With (+)-Pisatin
Cluster-25869.68071	42.3128	168.486	-1.9935	1.3168e-18	4.5912e-16	657376905	AES77972.2	3047	glucose-6-phosphate 1-dehydrogenase [Medicago truncatula]
Cluster-25869.68077	29.842	82.9606	-1.4751	6.8262e-07	6.7762e-05	357517015	XP_003628796.1	1152	hypothetical protein MTR_8g066820 [Medicago truncatula]>gi|355522818|gb|AET03272.1| PLATZ transcription factor family protein [Medicago truncatula]
Cluster-25869.68138	52.8984	124.795	-1.2383	1.1583e-07	1.3255e-05	357517749	XP_003629163.1	2090	Phosphoserine aminotransferase [Medicago truncatula]>gi|355523185|gb|AET03639.1| phosphoserine aminotransferase [Medicago truncatula]
Cluster-25869.68216	66.3259	164.459	-1.3101	1.9054e-10	3.3012e-08	217075707	ACJ86213.1	642	unknown [Medicago truncatula]>gi|388513073|gb|AFK44598.1| unknown [Medicago truncatula]>gi|657374865|gb|KEH20353.1| high mobility group (HMG)-box protein [Medicago truncatula]
Cluster-25869.68281	46.4541	121.672	-1.3891	9.5064e-09	1.3107e-06	357508619	XP_003624598.1	1889	NAC domain protein [Medicago truncatula]>gi|355499613|gb|AES80816.1| NAC transcription factor-like protein [Medicago truncatula]
Cluster-25869.68287	6.89737	48.4625	-2.8127	6.1039e-09	8.656e-07	358347586	XP_003637837.1	474	Beta-glucan-binding protein, partial [Medicago truncatula]
Cluster-25869.68378	95.5613	194.006	-1.0216	1.8887e-08	2.4631e-06	357511503	XP_003626040.1	151	Solute carrier family 35 member C2 [Medicago truncatula]
Cluster-25869.68391	3.57535	24.395	-2.7704	4.2794e-05	0.0029002	357447535	XP_003594043.1	1671	Sugar transporter ERD6-like protein [Medicago truncatula]>gi|355483091|gb|AES64294.1| sugar porter (SP) family MFS transporter [Medicago truncatula]
Cluster-25869.68392	139.684	322.874	-1.2088	6.3429e-17	1.9896e-14	357437265	XP_003588908.1	2466	hypothetical protein MTR_1g015070 [Medicago truncatula]
Cluster-25869.68412	0.212243	15.8013	-6.2182	4.152e-05	0.0028298	--	--	--	--
Cluster-25869.68501	6.46404	33.3469	-2.367	1.2263e-05	0.00094067	657391551	KEH32758.1	4317	Non-lysosomal glucosylceramidase [Medicago truncatula]
Cluster-25869.68524	18.0557	66.9279	-1.8902	8.7682e-08	1.0237e-05	353078624	AEQ64868.1	906	ethylene response factor 8 [Medicago sativa]
Cluster-25869.68570	262.754	579.509	-1.1411	1.3203e-26	7.3778e-24	357449119	XP_003594836.1	809	Disease resistance response protein Pi49 [Medicago truncatula]>gi|355483884|gb|AES65087.1| disease-resistance response protein [Medicago truncatula]>gi|388502242|gb|AFK39187.1| unknown [Medicago truncatula]
Cluster-25869.68623	187.595	387.966	-1.0483	4.3305e-16	1.2556e-13	217075466	ACJ86093.1	953	unknown [Medicago truncatula]>gi|388491746|gb|AFK33939.1| unknown [Medicago truncatula]>gi|657377702|gb|KEH22555.1| 40S ribosomal S8-like protein [Medicago truncatula]
Cluster-25869.68658	154.24	400.346	-1.3761	4.9244e-25	2.5031e-22	388497494	AFK36813.1	897	unknown [Medicago truncatula]
Cluster-25869.68707	86.9259	187.943	-1.1124	2.6762e-09	4.0252e-07	357444971	XP_003592763.1	1124	Chalcone-flavonone isomerase 2-B [Medicago truncatula]>gi|355481811|gb|AES63014.1| chalcone-flavanone isomerase family protein [Medicago truncatula]>gi|388494942|gb|AFK35537.1| unknown [Medicago truncatula]
Cluster-25869.68728	10.5762	40.3371	-1.9313	2.4877e-05	0.0017699	357438393	XP_003589472.1	1615	hypothetical protein MTR_1g024980 [Medicago truncatula]>gi|355478520|gb|AES59723.1| C2H2-like zinc finger protein [Medicago truncatula]
Cluster-25869.68785	0	20.4389	-5.3532	3.2009e-06	0.00028017	657394191	KEH34860.1	3722	electron carrier/protein disulfide oxidoreductase [Medicago truncatula]
Cluster-25869.68847	77.5102	272.682	-1.8148	8.9147e-26	4.7308e-23	357471877	XP_003606223.1	2530	Cytochrome P450 94A1 [Medicago truncatula]>gi|84514169|gb|ABC59093.1| cytochrome P450 monooxygenase CYP94C9 [Medicago truncatula]>gi|355507278|gb|AES88420.1| cytochrome P450 family 94 protein [Medicago truncatula]
Cluster-25869.68854	0.156061	17.3518	-6.7968	2.1446e-05	0.0015493	357494631	XP_003617604.1	556	hypothetical protein MTR_5g093430 [Medicago truncatula]>gi|355518939|gb|AET00563.1| DUF4408 domain protein [Medicago truncatula]
Cluster-25869.68859	216.664	475.607	-1.1343	6.4031e-22	2.715e-19	657379935	KEH24214.1	820	harpin-induced-like protein [Medicago truncatula]
Cluster-25869.68861	101.075	380.068	-1.9108	8.852e-38	7.1818e-35	657388612	KEH30508.1	2431	nodulin-like/MFS transporter [Medicago truncatula]
Cluster-25869.68865	114.185	362.646	-1.6672	4.8291e-30	3.1104e-27	357467673	XP_003604121.1	4059	Beta-amyrin synthase [Medicago truncatula]>gi|27475608|emb|CAD23247.1| beta-amyrin synthase [Medicago truncatula]>gi|355505176|gb|AES86318.1| beta-amyrin synthase [Medicago truncatula]
Cluster-25869.68870	45.1214	109.945	-1.2849	2.9531e-07	3.1461e-05	357447187	XP_003593869.1	4258	Auxin response factor [Medicago truncatula]>gi|355482917|gb|AES64120.1| auxin response factor 2 [Medicago truncatula]
Cluster-25869.68891	27.9744	144.13	-2.3652	1.0186e-19	3.8198e-17	388508476	AFK42304.1	831	unknown [Medicago truncatula]>gi|657388440|gb|KEH30375.1| Non-symbiotic hemoglobin [Medicago truncatula]
Cluster-25869.68911	404.146	820.832	-1.0222	5.6907e-31	3.6936e-28	2598579	CAA75577.1	2716	L-ascorbate oxidase [Medicago truncatula]
Cluster-25869.68918	11.9876	133.44	-3.4766	1.6188e-26	8.9274e-24	357465299	XP_003602931.1	2120	Aspartic proteinase nepenthesin-1 [Medicago truncatula]>gi|355491979|gb|AES73182.1| aspartic proteinase nepenthesin-like protein [Medicago truncatula]
Cluster-25869.68932	11.1844	107.038	-3.2586	1.641e-20	6.44e-18	657399814	KEH39201.1	773	fasciclin-like arabinogalactan protein [Medicago truncatula]
Cluster-25869.68956	11.7862	43.2249	-1.8748	1.9066e-05	0.0013904	84514137	ABC59077.1	2745	cytochrome P450 monooxygenase CYP72A68 [Medicago truncatula]>gi|657398379|gb|KEH37987.1| cytochrome P450 family 709 protein [Medicago truncatula]
Cluster-25869.69002	44.1132	102.508	-1.2165	2.2021e-06	0.00019957	657389873	AES90652.2	167	hypothetical protein MTR_4g095280 [Medicago truncatula]
Cluster-25869.69007	71.9961	145.504	-1.0151	1.287e-06	0.00012174	357466961	XP_003603765.1	1389	Tubulin beta chain [Medicago truncatula]>gi|355492813|gb|AES74016.1| tubulin beta-1 chain [Medicago truncatula]>gi|388513289|gb|AFK44706.1| unknown [Medicago truncatula]
Cluster-25869.69078	544.184	1328.29	-1.2874	2.7161e-71	5.8763e-68	357462577	XP_003601570.1	1643	NAD(P)H-dependent 6'-deoxychalcone synthase [Medicago truncatula]>gi|355490618|gb|AES71821.1| aldo/keto reductase family oxidoreductase [Medicago truncatula]
Cluster-25869.69092	126.825	413.726	-1.7058	3.862e-35	2.8336e-32	7228329	CAB77055.1	944	putative TFIIIA (or kruppel)-like zinc finger protein [Medicago sativa subsp. x varia]
Cluster-25869.69107	78.7109	164.964	-1.0675	7.3195e-08	8.6864e-06	357447957	XP_003594254.1	2366	RNA-binding protein, putative [Medicago truncatula]
Cluster-25869.69110	27.7268	114.006	-2.0398	1.9162e-13	4.5673e-11	--	--	--	--
Cluster-25869.69111	91.6597	189.128	-1.045	1.5145e-08	2.0156e-06	357506917	XP_003623747.1	1358	Fasciclin-like arabinogalactan protein [Medicago truncatula]
Cluster-25869.69137	67.7824	186.968	-1.4638	1.2474e-13	3.0159e-11	357448501	XP_003594526.1	1271	Ferredoxin-NADP reductase [Medicago truncatula]>gi|355483574|gb|AES64777.1| ferredoxin reductase-like NAD(P) binding domain protein [Medicago truncatula]>gi|388519649|gb|AFK47886.1| unknown [Medicago truncatula]
Cluster-25869.69167	8.02621	41.6263	-2.3747	9.8196e-07	9.4476e-05	357517413	XP_003628995.1	2004	Notum-like protein [Medicago truncatula]
Cluster-25869.69191	60.8637	157.351	-1.3703	1.0676e-10	1.8965e-08	657390057	AES90955.2	3212	soluble acid invertase FRUCT2 [Medicago truncatula]
Cluster-25869.69210	20.8601	68.5014	-1.7154	4.3525e-07	4.4896e-05	657375127	KEH20540.1	1444	HXXXD-type acyl-transferase family protein [Medicago truncatula]
Cluster-25869.69273	31.7324	157.072	-2.3074	9.3034e-21	3.6854e-18	357453169	XP_003596861.1	1078	F-box family protein [Medicago truncatula]>gi|355485909|gb|AES67112.1| F-box plant-like protein [Medicago truncatula]
Cluster-25869.69282	137.698	301.253	-1.1295	2.3357e-14	6.064e-12	657387019	KEH29207.1	3109	plant U-box protein [Medicago truncatula]
Cluster-25869.69297	308.726	749.944	-1.2805	1.1224e-40	1.0294e-37	27475614	CAD23250.1	2130	farnesyl-diphosphate farnesyltransferase [Medicago truncatula]>gi|657388547|gb|AES89237.2| squalene synthase [Medicago truncatula]
Cluster-25869.69377	41.0263	97.4316	-1.2478	2.447e-06	0.00022058	657385212	KEH28127.1	2243	BTB/POZ domain plant protein [Medicago truncatula]
Cluster-25869.69402	128.698	303.552	-1.238	1.4006e-16	4.2975e-14	--	--	--	--
Cluster-25869.69403	157.378	324.039	-1.0419	1.4664e-13	3.525e-11	388516019	AFK46071.1	260	unknown [Medicago truncatula]
Cluster-25869.69409	31.1196	76.1773	-1.2915	1.8281e-05	0.0013425	475622287	EMT31824.1	426	Histone H4 [Aegilops tauschii]
Cluster-25869.69420	10.2537	63.077	-2.621	1.7372e-10	3.0286e-08	--	--	--	--
Cluster-25869.69422	107.318	381.322	-1.8291	9.2618e-36	6.9775e-33	657397041	KEH36874.1	2149	5'-adenylylsulfate reductase [Medicago truncatula]
Cluster-25869.69442	113.858	244.539	-1.1028	1.6067e-11	3.1237e-09	388500632	AFK38382.1	407	unknown [Medicago truncatula]
Cluster-25869.69462	49.4713	199.023	-2.0083	6.7882e-22	2.8496e-19	357485581	XP_003613078.1	1487	Mitochondrial 2-oxoglutarate/malate carrier protein [Medicago truncatula]>gi|355514413|gb|AES96036.1| dicarboxylate carrier protein [Medicago truncatula]
Cluster-25869.69483	71.4238	225.643	-1.6596	3.4946e-19	1.2601e-16	32966575	AAP92164.1	450	histone H1 [Medicago truncatula]>gi|657379489|gb|KEH23869.1| linker histone H1 and h5 family protein [Medicago truncatula]
Cluster-25869.69498	48.9563	111.367	-1.1858	1.3567e-06	0.0001277	--	--	--	--
Cluster-25869.69512	51.0839	156.933	-1.6192	2.2915e-13	5.4466e-11	357513973	XP_003627275.1	968	Germin-like protein [Medicago truncatula]>gi|355521297|gb|AET01751.1| auxin-binding protein ABP19a [Medicago truncatula]>gi|388506076|gb|AFK41104.1| unknown [Medicago truncatula]
Cluster-25869.69545	64.4531	160.835	-1.3193	2.3951e-10	4.1159e-08	357466507	XP_003603538.1	1508	F-box protein AFR [Medicago truncatula]>gi|355492586|gb|AES73789.1| galactose oxidase/kelch repeat protein [Medicago truncatula]
Cluster-25869.69564	20.2759	73.739	-1.8627	2.7093e-08	3.4636e-06	217070330	ACJ83525.1	628	unknown [Medicago truncatula]
Cluster-25869.69592	766.311	1615.25	-1.0758	1.5193e-64	2.7869e-61	657378403	KEH23177.1	1898	leucoanthocyanidin dioxygenase-like protein [Medicago truncatula]
Cluster-25869.69593	203.898	687.582	-1.7537	1.6495e-59	2.626e-56	657405070	KEH43642.1	1975	chalcone and stilbene synthase family protein [Medicago truncatula]
Cluster-25869.69600	169.742	376.235	-1.1483	5.3022e-18	1.7824e-15	357461273	XP_003600918.1	1786	Leucoanthocyanidin dioxygenase [Medicago truncatula]>gi|355489966|gb|AES71169.1| leucoanthocyanidin dioxygenase-like protein [Medicago truncatula]
Cluster-25869.69609	360.262	817.068	-1.1814	6.3975e-39	5.5649e-36	657386407	KEH28743.1	6215	drug resistance transporter-like ABC domain protein [Medicago truncatula]
Cluster-25869.69616	1299.81	2845.56	-1.1304	5.3381e-122	3.4647e-118	357473251	XP_003606910.1	450	Glycine-rich RNA binding protein [Medicago truncatula]>gi|355507965|gb|AES89107.1| RNA-binding (RRM/RBD/RNP motif) family protein [Medicago truncatula]
Cluster-25869.69634	215.426	549.645	-1.3513	7.6377e-33	5.3704e-30	357445733	XP_003593144.1	2447	Glucosyltransferase [Medicago truncatula]>gi|355482192|gb|AES63395.1| UDP-glucosyltransferase family protein [Medicago truncatula]
Cluster-25869.69649	31.1591	76.2456	-1.291	1.8242e-05	0.0013408	657402096	KEH41023.1	2056	CBL-interacting kinase [Medicago truncatula]
Cluster-25869.69665	137.177	299.232	-1.1252	3.4301e-14	8.7438e-12	657374786	KEH20306.1	1634	pinoresinol-lariciresinol reductase-like protein [Medicago truncatula]
Cluster-25869.69672	31.8021	151.08	-2.2481	1.9434e-19	7.1296e-17	231801	P30077.1	602	RecName: Full=Chalcone synthase 9; AltName: Full=Naringenin-chalcone synthase 9 [Medicago sativa]>gi|166370|gb|AAA02827.1| chalcone synthase [Medicago sativa]
Cluster-25869.69717	123.184	259.72	-1.0761	1.0374e-11	2.0941e-09	357461927	XP_003601245.1	1604	Anthranilate phosphoribosyltransferase [Medicago truncatula]>gi|355490293|gb|AES71496.1| anthranilate phosphoribosyltransferase [Medicago truncatula]>gi|388505804|gb|AFK40968.1| unknown [Medicago truncatula]
Cluster-25869.69720	79.179	170.854	-1.1096	1.505e-08	2.0093e-06	657378411	KEH23185.1	2184	temperature-sensitive omega-3 fatty acid desaturase [Medicago truncatula]
Cluster-25869.69726	53.5809	199.093	-1.8937	2.4534e-20	9.5838e-18	357477467	XP_003609019.1	2306	WRKY transcription factor [Medicago truncatula]>gi|355510074|gb|AES91216.1| WRKY family transcription factor [Medicago truncatula]
Cluster-25869.69733	83.5966	169.128	-1.0166	1.7243e-07	1.9219e-05	657399282	KEH38765.1	1649	CBS domain CBSX5-like protein [Medicago truncatula]
Cluster-25869.69751	81.7748	238.746	-1.5457	2.5e-18	8.575e-16	357449601	XP_003595077.1	1117	Transcription factor bHLH [Medicago truncatula]>gi|355484125|gb|AES65328.1| transcription factor [Medicago truncatula]
Cluster-25869.69756	727.348	1544.94	-1.0868	7.2673e-63	1.2775e-59	357481763	XP_003611167.1	2497	Hydroxymethylglutaryl-CoA synthase [Medicago truncatula]>gi|355512502|gb|AES94125.1| 3-hydroxy-3-methylglutaryl coenzyme A synthase [Medicago truncatula]
Cluster-25869.69757	29.741	72.123	-1.278	3.5657e-05	0.0024585	357449601	XP_003595077.1	1141	Transcription factor bHLH [Medicago truncatula]>gi|355484125|gb|AES65328.1| transcription factor [Medicago truncatula]
Cluster-25869.69778	32.1959	73.9439	-1.1996	7.0522e-05	0.0045432	357493849	XP_003617213.1	1960	F-box family protein [Medicago truncatula]>gi|355518548|gb|AET00172.1| F-box plant-like protein [Medicago truncatula]
Cluster-25869.69779	10.9674	46.9245	-2.0971	1.5437e-06	0.0001436	357445729	XP_003593142.1	1218	Glucosyltransferase [Medicago truncatula]>gi|253741125|gb|ACT34899.1| GT4 [Medicago truncatula]>gi|355482190|gb|AES63393.1| UDP-glucosyltransferase family protein [Medicago truncatula]
Cluster-25869.69782	127.762	259.929	-1.0247	6.8335e-11	1.2535e-08	358343638	XP_003635906.1	258	BZIP transcription factor bZIP73A [Medicago truncatula]>gi|388515521|gb|AFK45822.1| unknown [Medicago truncatula]>gi|657381205|gb|KEH25210.1| BZIP transcription factor [Medicago truncatula]
Cluster-25869.69813	61.0677	134.059	-1.1344	3.2451e-07	3.4355e-05	357447957	XP_003594254.1	2366	RNA-binding protein, putative [Medicago truncatula]
Cluster-25869.69816	154.76	354.632	-1.1963	3.7775e-18	1.2801e-15	357480563	XP_003610567.1	1839	hypothetical protein MTR_4g133620 [Medicago truncatula]>gi|355511622|gb|AES92764.1| auxin-responsive family protein [Medicago truncatula]
Cluster-25869.69819	70.6815	278.852	-1.9801	1.7324e-29	1.0828e-26	657388736	KEH30611.1	2792	multi-copper oxidase-like protein [Medicago truncatula]
Cluster-25869.69843	29.8076	120.836	-2.0193	5.4449e-14	1.3592e-11	657394287	KEH34956.1	1472	phosphate-responsive 1 family protein, partial [Medicago truncatula]
Cluster-25869.69853	140.507	296.166	-1.0758	3.8515e-13	8.9772e-11	2598599	CAA75594.1	376	MtN4 [Medicago truncatula]
Cluster-25869.69856	101.87	456.812	-2.1649	6.7742e-53	8.7936e-50	357442549	XP_003591552.1	6064	Katanin p60 ATPase-containing subunit [Medicago truncatula]>gi|355480600|gb|AES61803.1| P-loop nucleoside triphosphate hydrolase superfamily protein [Medicago truncatula]
Cluster-25869.69874	47.5465	200.487	-2.0761	5.7388e-23	2.6174e-20	357442393	XP_003591474.1	1308	Ethylene responsive transcription factor 2b [Medicago truncatula]>gi|355480522|gb|AES61725.1| ethylene response factor [Medicago truncatula]
Cluster-25869.69883	176.945	456.587	-1.3676	4.624e-28	2.7284e-25	357443755	XP_003592155.1	1322	Acidic endochitinase [Medicago truncatula]>gi|355481203|gb|AES62406.1| chitinase [Medicago truncatula]>gi|388505424|gb|AFK40778.1| unknown [Medicago truncatula]
Cluster-25869.69889	122.352	422.437	-1.7877	3.1593e-38	2.6134e-35	357510861	XP_003625719.1	2227	Glucosyltransferase [Medicago truncatula]>gi|355500734|gb|AES81937.1| UDP-glucosyltransferase family protein [Medicago truncatula]
Cluster-25869.69893	414.509	1276.44	-1.6226	2.0321e-97	7.7939e-94	657394942	KEH35412.1	1934	zinc-binding alcohol dehydrogenase family protein [Medicago truncatula]
Cluster-25869.69900	21.5884	63.9718	-1.5672	4.9447e-06	0.00041452	357447633	XP_003594092.1	1162	Glutamine synthetase [Medicago truncatula]
Cluster-25869.69930	126.926	271.233	-1.0955	1.7065e-12	3.7498e-10	502125903	XP_004499109.1	2313	PREDICTED: allene oxide synthase [Cicer arietinum]
Cluster-25869.69938	144.339	406.989	-1.4955	1.0257e-28	6.1821e-26	388513457	AFK44790.1	999	unknown [Medicago truncatula]>gi|657390198|gb|KEH31764.1| component of high affinity nitrate transporter [Medicago truncatula]
Cluster-25869.69940	198.24	665.847	-1.7479	2.0167e-57	2.9339e-54	357461169	XP_003600866.1	2350	hypothetical protein MTR_3g070230 [Medicago truncatula]>gi|355489914|gb|AES71117.1| nematode resistance HSPRO2-like protein [Medicago truncatula]
Cluster-25869.69952	272.254	574.766	-1.078	3.9126e-24	1.8758e-21	657372331	AET01510.2	7223	drug resistance transporter-like ABC domain protein [Medicago truncatula]
Cluster-25869.69957	179.262	632.819	-1.8197	8.752e-58	1.3187e-54	75293247	Q6WNR0.1	2444	RecName: Full=Isoflavone 2'-hydroxylase; AltName: Full=4'-methoxyisoflavone 2'-hydroxylase; AltName: Full=Cytochrome P450 81E7 [Medicago truncatula]>gi|33521517|gb|AAQ20040.1| isoflavone 2'-hydroxylase [Medicago truncatula]>gi|657389785|gb|KEH31433.1| cytochrome P450 family 81 protein [Medicago truncatula]
Cluster-25869.69963	83.3365	400.904	-2.2662	2.5584e-49	3.0404e-46	357446051	XP_003593303.1	3502	Oligopeptide transporter [Medicago truncatula]>gi|124359202|gb|ABN05713.1| Peptidase aspartic, active site; Oligopeptide transporter OPT superfamily [Medicago truncatula]>gi|355482351|gb|AES63554.1| oligopeptide transporter OPT family protein [Medicago truncatula]
Cluster-25869.70001	41.6162	231.985	-2.4788	2.0038e-32	1.3859e-29	657377724	AES79081.2	401	ankyrin repeat protein [Medicago truncatula]
Cluster-25869.70008	33.3023	81.2212	-1.2862	1.0346e-05	0.00080746	357474617	XP_003607593.1	4092	Tyrosine-protein kinase ABL2 [Medicago truncatula]>gi|355508648|gb|AES89790.1| MAP kinase kinase kinase-like protein [Medicago truncatula]
Cluster-25869.70021	34.4374	115.749	-1.7489	2.7218e-11	5.1609e-09	357463375	XP_003601969.1	312	hypothetical protein MTR_3g087360 [Medicago truncatula]>gi|355491017|gb|AES72220.1| transmembrane protein, putative [Medicago truncatula]
Cluster-25869.70022	18.1129	62.0345	-1.7761	8.2101e-07	8.0086e-05	357463375	XP_003601969.1	1087	hypothetical protein MTR_3g087360 [Medicago truncatula]>gi|355491017|gb|AES72220.1| transmembrane protein, putative [Medicago truncatula]
Cluster-25869.70041	48.3118	118.785	-1.2979	7.7845e-08	9.1865e-06	657388258	KEH30221.1	177	hypothetical protein MTR_4g065060 [Medicago truncatula]
Cluster-25869.70048	167.19	706.755	-2.0797	8.0055e-77	2.0469e-73	657405070	KEH43642.1	1970	chalcone and stilbene synthase family protein [Medicago truncatula]
Cluster-25869.70076	296.36	878.462	-1.5676	2.6154e-64	4.6953e-61	357476329	XP_003608450.1	1453	hypothetical protein MTR_4g094240 [Medicago truncatula]>gi|355509505|gb|AES90647.1| phosphate-responsive 1 family protein [Medicago truncatula]>gi|388501282|gb|AFK38707.1| unknown [Medicago truncatula]
Cluster-25869.70113	205.012	562.018	-1.4549	1.8403e-37	1.4649e-34	357477211	XP_003608891.1	1921	Speckle-type POZ protein [Medicago truncatula]>gi|355509946|gb|AES91088.1| BTB/POZ and TAZ domain protein [Medicago truncatula]
Cluster-25869.70123	55.7137	426.618	-2.9368	1.2315e-69	2.4741e-66	357475367	XP_003607969.1	3088	Ferredoxin-nitrite reductase [Medicago truncatula]>gi|355509024|gb|AES90166.1| ferredoxin-nitrite reductase [Medicago truncatula]
Cluster-25869.70131	212.243	511.217	-1.2682	7.4816e-28	4.3839e-25	357489701	XP_003615138.1	2313	Cytokinin-O-glucosyltransferase [Medicago truncatula]>gi|355516473|gb|AES98096.1| UDP-glucosyltransferase family protein [Medicago truncatula]>gi|657385144|gb|KEH28099.1| UDP-glucosyltransferase family protein [Medicago truncatula]
Cluster-25869.70133	47.6199	190.63	-2.0011	6.0355e-21	2.425e-18	358347586	XP_003637837.1	474	Beta-glucan-binding protein, partial [Medicago truncatula]
Cluster-25869.70155	98.5139	231.055	-1.2298	7.4118e-13	1.6677e-10	357518903	XP_003629740.1	755	G-box-binding factor [Medicago truncatula]
Cluster-25869.70175	40.7699	87.0623	-1.0945	6.48e-05	0.0042254	357461937	XP_003601250.1	1655	Phosphate/phosphoenolpyruvate translocator [Medicago truncatula]>gi|355490298|gb|AES71501.1| plastid phosphate translocator [Medicago truncatula]>gi|388497390|gb|AFK36761.1| unknown [Medicago truncatula]
Cluster-25869.70188	76.5218	166.898	-1.125	1.5084e-08	2.0107e-06	357487953	XP_003614264.1	2282	ACR4 [Medicago truncatula]>gi|355515599|gb|AES97222.1| four ACT domain ACT domain protein which protein [Medicago truncatula]
Cluster-25869.70195	138.642	294.116	-1.085	3.1378e-13	7.3956e-11	357511449	XP_003626013.1	3615	Boron transporter [Medicago truncatula]>gi|355501028|gb|AES82231.1| boron transporter-like protein [Medicago truncatula]
Cluster-25869.70198	221.135	551.354	-1.3181	1.0128e-31	6.8366e-29	357495501	XP_003618039.1	1869	Acetyl-CoA acetyltransferase, cytosolic [Medicago truncatula]>gi|355519374|gb|AET00998.1| peroxisomal acetoacetyl-coenzyme A thiolase [Medicago truncatula]
Cluster-25869.70221	1262.64	2545.3	-1.0114	9.0506e-91	3.1819e-87	357484117	XP_003612345.1	3801	Seed lipoxygenase [Medicago truncatula]>gi|355513680|gb|AES95303.1| seed linoleate 9S-lipoxygenase [Medicago truncatula]
Cluster-25869.70224	365.338	2097.13	-2.5211	5.0743e-284	2.1408e-279	537298	AAB41556.1	1647	chalcone reductase [Medicago sativa]>gi|1096530|prf||2111449B chalcone reductase
Cluster-25869.70243	191.986	440.669	-1.1987	3.0732e-22	1.323e-19	357495501	XP_003618039.1	1869	Acetyl-CoA acetyltransferase, cytosolic [Medicago truncatula]>gi|355519374|gb|AET00998.1| peroxisomal acetoacetyl-coenzyme A thiolase [Medicago truncatula]
Cluster-25869.70253	16.1783	52.2645	-1.6918	1.2468e-05	0.00095289	657406017	KEH44446.1	2104	aspartic protease in GUARD CELL-like protein [Medicago truncatula]
Cluster-25869.70270	197.542	420.243	-1.0891	2.3307e-18	8.0267e-16	502131705	XP_004501073.1	2237	PREDICTED: tubulin alpha chain [Cicer arietinum]
Cluster-25869.70282	78.3425	531.914	-2.7633	3.526e-81	9.5971e-78	357489065	XP_003614820.1	4634	Nitrate reductase [Medicago truncatula]>gi|317135446|gb|ADV03139.1| nitrate reductase 2 [Medicago truncatula]>gi|355516155|gb|AES97778.1| nitrate reductase [NADH]-like protein [Medicago truncatula]
Cluster-25869.70307	7.14238	99.495	-3.8001	1.7458e-21	7.1163e-19	657389940	KEH31563.1	2766	methyltransferase PMT14-like protein, putative [Medicago truncatula]
Cluster-25869.70309	8.11516	46.5175	-2.5191	8.3724e-08	9.8389e-06	357450691	XP_003595622.1	158	hypothetical protein MTR_2g054180 [Medicago truncatula]
Cluster-25869.70322	17.999	56.167	-1.6418	9.3921e-06	0.0007365	357474477	XP_003607523.1	1641	O-methyltransferase [Medicago truncatula]
Cluster-25869.70326	779.18	1720.9	-1.1431	7.3427e-76	1.721e-72	657372331	AET01510.2	7338	drug resistance transporter-like ABC domain protein [Medicago truncatula]
Cluster-25869.70351	107.536	235.33	-1.1299	1.5191e-11	2.9601e-09	357443755	XP_003592155.1	1322	Acidic endochitinase [Medicago truncatula]>gi|355481203|gb|AES62406.1| chitinase [Medicago truncatula]>gi|388505424|gb|AFK40778.1| unknown [Medicago truncatula]
Cluster-25869.70360	43.8224	120.143	-1.455	3.349e-09	4.9488e-07	657383329	KEH27058.1	965	cytochrome P450 family 71 protein [Medicago truncatula]
Cluster-25869.70361	17.857	91.826	-2.3624	4.234e-13	9.7877e-11	657383329	KEH27058.1	979	cytochrome P450 family 71 protein [Medicago truncatula]
Cluster-25869.70368	36.692	152.869	-2.0588	1.0444e-17	3.4424e-15	388513457	AFK44790.1	1006	unknown [Medicago truncatula]>gi|657390198|gb|KEH31764.1| component of high affinity nitrate transporter [Medicago truncatula]
Cluster-25869.70387	822.597	2066.68	-1.3291	1.387e-115	7.8021e-112	657400451	KEH39637.1	1926	CBL-interacting kinase [Medicago truncatula]
Cluster-25869.70409	62.9045	175.684	-1.4817	4.0956e-13	9.4938e-11	657387128	KEH29283.1	948	isoflavone-7-O-methyltransferase [Medicago truncatula]
Cluster-25869.70417	99.0986	223.065	-1.1705	1.3346e-11	2.6496e-09	357441499	XP_003591027.1	761	Cytidine deaminase [Medicago truncatula]>gi|355480075|gb|AES61278.1| cytidine/deoxycytidylate deaminase family protein [Medicago truncatula]
Cluster-25869.70423	35.3254	118.859	-1.7505	1.4381e-11	2.8154e-09	657387033	KEH29221.1	1499	peroxidase family protein [Medicago truncatula]
Cluster-25869.70434	61.54	162.578	-1.4015	2.3735e-11	4.5412e-09	657375903	KEH21119.1	2381	polygalacturonase/glycoside hydrolase family protein [Medicago truncatula]
Cluster-25869.70445	669.501	1520.55	-1.1834	4.0416e-71	8.5255e-68	357448925	XP_003594738.1	3119	ATP citrate lyase a-subunit [Medicago truncatula]>gi|124359946|gb|ABN07962.1| ATP-citrate lyase/succinyl-CoA ligase [Medicago truncatula]>gi|355483786|gb|AES64989.1| ATP:citrate lyase [Medicago truncatula]
Cluster-25869.70535	177.129	373.866	-1.0777	3.0705e-16	9.0273e-14	357476911	XP_003608741.1	537	Cortical cell-delineating protein [Medicago truncatula]>gi|355509796|gb|AES90938.1| Lipid transfer protein [Medicago truncatula]>gi|388519943|gb|AFK48033.1| unknown [Medicago truncatula]
Cluster-25869.70555	73.4355	150.555	-1.0357	5.4054e-07	5.4492e-05	357482107	XP_003611339.1	3518	Peroxisomal acyl-CoA oxidase 1A [Medicago truncatula]>gi|355512674|gb|AES94297.1| peroxisomal acyl-coenzyme A oxidase-like protein [Medicago truncatula]
Cluster-25869.70557	27.9042	107.171	-1.9414	5.3271e-12	1.099e-09	657378924	AES80666.2	1392	glycerophosphoryl diester phosphodiesterase family protein [Medicago truncatula]
Cluster-25869.70572	44.9455	158.884	-1.8217	9.4206e-16	2.6674e-13	357445671	XP_003593113.1	272	hypothetical protein MTR_2g007950 [Medicago truncatula]>gi|355482161|gb|AES63364.1| Thionin-like protein [Medicago truncatula]>gi|388504710|gb|AFK40421.1| unknown [Medicago truncatula]
Cluster-25869.70576	277.673	786.13	-1.5014	3.4714e-54	4.6492e-51	657394942	KEH35412.1	1924	zinc-binding alcohol dehydrogenase family protein [Medicago truncatula]
Cluster-25869.70601	194.4	814.491	-2.0669	1.5141e-87	4.7316e-84	357502659	XP_003621618.1	1343	Proline dehydrogenase [Medicago truncatula]
Cluster-25869.70613	90.4633	213.518	-1.239	4.0374e-12	8.4532e-10	657375534	KEH20856.1	1965	trehalose-phosphate phosphatase [Medicago truncatula]
Cluster-25869.70623	217.637	482.529	-1.1487	1.1776e-22	5.2295e-20	657378924	AES80666.2	1830	glycerophosphoryl diester phosphodiesterase family protein [Medicago truncatula]
Cluster-25869.70636	24.4329	124.195	-2.3457	4.7469e-17	1.5057e-14	391783	BAA01513.1	654	chalcone synthase [Pisum sativum]
Cluster-25869.70645	69.0028	151.532	-1.1349	5.5281e-08	6.7405e-06	657391876	AES68675.2	1003	sulfotransferase [Medicago truncatula]
Cluster-25869.70658	171.771	429.684	-1.3228	3.212e-25	1.6526e-22	357503147	XP_003621862.1	2216	hypothetical protein MTR_7g024320 [Medicago truncatula]>gi|355496877|gb|AES78080.1| ACT domain protein [Medicago truncatula]
Cluster-25869.70666	212.843	426.671	-1.0033	2.2324e-16	6.6796e-14	357477461	XP_003609016.1	2924	Delta-1-pyrroline-5-carboxylate dehydrogenase 1 protein [Medicago truncatula]>gi|355510071|gb|AES91213.1| delta-1-pyrroline-5-carboxylate dehydrogenase [Medicago truncatula]
Cluster-25869.70684	113.86	301.157	-1.4033	8.8573e-20	3.3364e-17	657387128	KEH29283.1	739	isoflavone-7-O-methyltransferase [Medicago truncatula]
Cluster-25869.70713	27.0537	66.3383	-1.294	6.2067e-05	0.0040629	357507933	XP_003624255.1	1029	AT-hook DNA-binding protein [Medicago truncatula]
Cluster-25869.70714	379.904	973.166	-1.3571	3.4206e-57	4.8919e-54	357455511	XP_003598036.1	3567	Cellulose synthase [Medicago truncatula]>gi|355487084|gb|AES68287.1| cellulose synthase-like protein D3 [Medicago truncatula]
Cluster-25869.70785	87.29	280.417	-1.6837	6.3837e-24	3.0432e-21	357482969	XP_003611771.1	1963	Patatin-like protein [Medicago truncatula]>gi|355513106|gb|AES94729.1| patatin-like phospholipase [Medicago truncatula]
Cluster-25869.70816	154.276	416.012	-1.4311	1.7083e-27	9.7393e-25	1708426	P52575.1	1668	RecName: Full=Isoflavone reductase; Short=IFR; AltName: Full=2'-hydroxyisoflavone reductase; AltName: Full=NADPH:isoflavone oxidoreductase [Medicago sativa]>gi|608533|gb|AAC48976.1| isoflavone reductase [Medicago sativa]
Cluster-25869.70862	89.683	351.566	-1.9709	1.6187e-36	1.253e-33	353078622	AEQ64867.1	1124	ethylene response factor 11 [Medicago sativa]
Cluster-25869.70866	40.6414	93.7668	-1.2061	6.9271e-06	0.00055719	657373867	KEH19475.1	2766	LRR receptor-like kinase, putative [Medicago truncatula]
Cluster-25869.70879	61.8526	238.975	-1.95	5.161e-25	2.6076e-22	357512677	XP_003626627.1	2240	hypothetical protein MTR_8g005040 [Medicago truncatula]>gi|92896039|gb|ABE93045.1| Proteinase inhibitor I4, serpin; emp24/gp25L/p24 [Medicago truncatula]>gi|355520649|gb|AET01103.1| serpin, putative [Medicago truncatula]
Cluster-25869.70928	198.249	552.262	-1.478	1.0441e-37	8.3902e-35	29373077	AAO72533.1	2999	pyruvate decarboxylase 1 [Lotus corniculatus]
Cluster-25869.71002	36.4282	85.7982	-1.2359	1.1462e-05	0.00088566	357517749	XP_003629163.1	1937	Phosphoserine aminotransferase [Medicago truncatula]>gi|355523185|gb|AET03639.1| phosphoserine aminotransferase [Medicago truncatula]
Cluster-25869.71021	23.097	144.32	-2.6435	2.9757e-22	1.2876e-19	358346706	XP_003637406.1	2385	Trans-cinnamate 4-monooxygenase [Medicago truncatula]>gi|657405806|gb|KEH44247.1| cytochrome P450 family cinnamate 4-hydroxylase [Medicago truncatula]
Cluster-25869.71028	157.673	557.976	-1.8233	2.688e-51	3.4364e-48	86371770	ABC94943.1	2680	squalene epoxidase [Medicago sativa]
Cluster-25869.71035	66.2676	137.075	-1.0486	1.3477e-06	0.00012706	357480963	XP_003610767.1	1830	12-oxophytodienoate reductase [Medicago truncatula]>gi|355512102|gb|AES93725.1| 12-oxophytodienoate reductase-like protein [Medicago truncatula]
Cluster-25869.71039	49.6352	129.373	-1.3821	3.7564e-09	5.4741e-07	657373239	KEH18989.1	1727	UDP-glucosyltransferase family protein [Medicago truncatula]
Cluster-25869.71070	67.4703	149.895	-1.1516	4.486e-08	5.5746e-06	657375913	KEH21129.1	2378	monodehydroascorbate reductase [Medicago truncatula]
Cluster-25869.71072	46.09	226.41	-2.2964	4.8215e-29	2.9913e-26	388511551	AFK43837.1	711	unknown [Medicago truncatula]>gi|657405866|gb|KEH44307.1| 2Fe-2S ferredoxin superfamily protein [Medicago truncatula]
Cluster-25869.71100	244.703	590.171	-1.2701	5.6986e-32	3.9092e-29	357479647	XP_003610109.1	3239	NADPH cytochrome P450 reductase [Medicago truncatula]>gi|355511164|gb|AES92306.1| NADPH-cytochrome P450 family 2 reductase [Medicago truncatula]
Cluster-25869.71108	190.394	388.082	-1.0274	1.344e-15	3.7552e-13	657399324	KEH38807.1	1753	root cap/late embryogenesis-like protein [Medicago truncatula]
Cluster-25869.71173	17.1147	64.808	-1.9209	1.0139e-07	1.1784e-05	357503055	XP_003621816.1	1771	Polygalacturonase inhibitor protein [Medicago truncatula]>gi|355496831|gb|AES78034.1| polygalacturonase inhibitor [Medicago truncatula]
Cluster-25869.71176	111.56	314.541	-1.4954	1.4665e-22	6.4448e-20	357455951	XP_003598256.1	2270	Receptor-like protein kinase [Medicago truncatula]>gi|355487304|gb|AES68507.1| LRR receptor-like kinase [Medicago truncatula]
Cluster-25869.71179	37.3865	89.6699	-1.2621	5.0441e-06	0.00042181	657376255	KEH21392.1	2802	MACPF domain protein [Medicago truncatula]
Cluster-25869.71202	80.9956	553.586	-2.7729	1.0252e-84	2.9829e-81	358346209	XP_003637163.1	2588	Beta-glucan-binding protein [Medicago truncatula]>gi|81250783|gb|ABB69781.1| beta-glucan-binding protein 1 [Medicago truncatula]>gi|657381262|gb|KEH25267.1| glycoside hydrolase family 81 protein [Medicago truncatula]
Cluster-25869.71213	31.0655	165.102	-2.41	7.8565e-23	3.5074e-20	388508476	AFK42304.1	830	unknown [Medicago truncatula]>gi|657388440|gb|KEH30375.1| Non-symbiotic hemoglobin [Medicago truncatula]
Cluster-25869.71249	35.1137	96.0971	-1.4525	1.2814e-07	1.4571e-05	388508444	AFK42288.1	1844	unknown [Medicago truncatula]>gi|657378784|gb|AES80359.2| CBS domain CBSX5-like protein [Medicago truncatula]
Cluster-25869.71254	14.4559	46.7329	-1.6928	3.5752e-05	0.0024626	357484657	XP_003612616.1	2357	Serine/threonine protein kinase ICK [Medicago truncatula]>gi|355513951|gb|AES95574.1| cyclin-dependent kinase [Medicago truncatula]
Cluster-25869.71304	14.5038	111.846	-2.947	1.4703e-19	5.4651e-17	357506155	XP_003623366.1	924	Abscisic acid receptor PYL4 [Medicago truncatula]>gi|355498381|gb|AES79584.1| abscisic acid receptor [Medicago truncatula]
Cluster-25869.71312	15.45	51.2193	-1.7291	1.1106e-05	0.00086041	357480271	XP_003610421.1	565	hypothetical protein MTR_4g132000 [Medicago truncatula]>gi|355511476|gb|AES92618.1| DUF4228 domain protein, putative [Medicago truncatula]
Cluster-25869.71348	13.7516	52.491	-1.9325	1.4991e-06	0.0001402	657401280	KEH40258.1	2764	multi-copper oxidase-like protein [Medicago truncatula]
Cluster-25869.71366	58.0812	187.685	-1.6922	1.2162e-16	3.7589e-14	357486483	XP_003613529.1	1280	TMV resistance protein N [Medicago truncatula]>gi|355514864|gb|AES96487.1| TIR-NBS-LRR type disease resistance protein [Medicago truncatula]>gi|388497304|gb|AFK36718.1| unknown [Medicago truncatula]>gi|388511843|gb|AFK43983.1| unknown [Medicago truncatula]
Cluster-25869.71423	15.2419	52.4736	-1.7835	5.4128e-06	0.00044864	357477315	XP_003608943.1	659	hypothetical protein MTR_4g106650 [Medicago truncatula]>gi|355509998|gb|AES91140.1| hypothetical protein MTR_4g106650 [Medicago truncatula]>gi|388515067|gb|AFK45595.1| unknown [Medicago truncatula]>gi|388522043|gb|AFK49083.1| unknown [Medicago truncatula]
Cluster-25869.71477	79.1176	197.195	-1.3176	2.4551e-12	5.2711e-10	657378924	AES80666.2	1788	glycerophosphoryl diester phosphodiesterase family protein [Medicago truncatula]
Cluster-25869.71560	21.6071	138.054	-2.6756	1.2705e-21	5.2292e-19	657403017	KEH41883.1	1625	E3 ubiquitin-protein ligase PUB23-like protein [Medicago truncatula]
Cluster-25869.71616	5.04597	34.1462	-2.7585	1.3658e-06	0.00012833	87241458	ABD33316.1	720	hypothetical protein MtrDRAFT_AC158502g25v2 [Medicago truncatula]
Cluster-25869.71639	17.2609	83.1041	-2.2674	1.781e-11	3.4466e-09	357445729	XP_003593142.1	2245	Glucosyltransferase [Medicago truncatula]>gi|253741125|gb|ACT34899.1| GT4 [Medicago truncatula]>gi|355482190|gb|AES63393.1| UDP-glucosyltransferase family protein [Medicago truncatula]
Cluster-25869.71651	30.2758	82.3689	-1.4439	1.1308e-06	0.00010793	357455077	XP_003597819.1	1208	Pleiotropic drug resistance protein [Medicago truncatula]>gi|355486867|gb|AES68070.1| drug resistance transporter-like ABC domain protein [Medicago truncatula]
Cluster-25869.71652	42.1885	133.728	-1.6644	4.9848e-12	1.0334e-09	357455077	XP_003597819.1	1871	Pleiotropic drug resistance protein [Medicago truncatula]>gi|355486867|gb|AES68070.1| drug resistance transporter-like ABC domain protein [Medicago truncatula]
Cluster-25869.71681	53.3869	358.948	-2.7492	4.3822e-55	6.0616e-52	357447535	XP_003594043.1	2346	Sugar transporter ERD6-like protein [Medicago truncatula]>gi|355483091|gb|AES64294.1| sugar porter (SP) family MFS transporter [Medicago truncatula]
Cluster-25869.71754	36.1541	116.515	-1.6883	7.3181e-11	1.3394e-08	357495517	XP_003618047.1	1612	Fasciclin-like arabinogalactan protein [Medicago truncatula]>gi|355519382|gb|AET01006.1| fasciclin-like arabinogalactan protein [Medicago truncatula]
Cluster-25869.71780	178.482	482.994	-1.4362	8.0443e-32	5.4738e-29	657389152	KEH30902.1	2524	flavonoid glucosyltransferase [Medicago truncatula]
Cluster-25869.71817	37.245	150.598	-2.0156	5.0392e-17	1.5925e-14	75098146	O24305.1	749	RecName: Full=(+)-6a-hydroxymaackiain 3-O-methyltransferase 1; AltName: Full=Isoflavone 4'-O-methyltransferase [Pisum sativum]>gi|1568637|gb|AAC49856.1| 6a-hydroxymaackiain methyltransferase [Pisum sativum]
Cluster-25869.71856	122.092	543.063	-2.1532	4.0379e-62	6.6804e-59	357460679	XP_003600621.1	2357	Polyamine oxidase [Medicago truncatula]>gi|355489669|gb|AES70872.1| flavin containing amine oxidase [Medicago truncatula]
Cluster-25869.71862	7.699	44.1113	-2.5184	1.812e-07	2.0012e-05	657402839	KEH41708.1	584	VQ motif protein [Medicago truncatula]
Cluster-25869.71962	101.388	226.758	-1.1613	1.2379e-11	2.4692e-09	357444983	XP_003592769.1	1667	Peroxidase [Medicago truncatula]>gi|355481817|gb|AES63020.1| cationic peroxidase [Medicago truncatula]
Cluster-25869.71987	0.766779	20.2543	-4.7233	5.159e-06	0.00043099	357453331	XP_003596942.1	2605	Cellulose synthase-like protein H1 [Medicago truncatula]>gi|355485990|gb|AES67193.1| cellulose synthase H1-like protein [Medicago truncatula]
Cluster-25869.71993	225.352	598.534	-1.4093	6.1351e-38	5.0258e-35	495725	AAB42144.1	11719	acetyl-CoA carboxylase [Medicago sativa]
Cluster-25869.72005	25.1653	98.7647	-1.9726	2.1888e-11	4.1974e-09	388499542	AFK37837.1	1955	unknown [Medicago truncatula]
Cluster-25869.72033	68.6241	272.268	-1.9882	5.5522e-29	3.4195e-26	357464627	XP_003602595.1	1913	Caffeic acid 3-O-methyltransferase [Medicago truncatula]>gi|217072478|gb|ACJ84599.1| unknown [Medicago truncatula]>gi|355491643|gb|AES72846.1| caffeic acid O-methyltransferase [Medicago truncatula]>gi|388498338|gb|AFK37235.1| unknown [Medicago truncatula]
Cluster-25869.72054	99.4102	293.845	-1.5636	1.4846e-22	6.4905e-20	357512677	XP_003626627.1	2240	hypothetical protein MTR_8g005040 [Medicago truncatula]>gi|92896039|gb|ABE93045.1| Proteinase inhibitor I4, serpin; emp24/gp25L/p24 [Medicago truncatula]>gi|355520649|gb|AET01103.1| serpin, putative [Medicago truncatula]
Cluster-25869.72091	81.0741	168.644	-1.0567	6.8278e-08	8.2067e-06	657389343	KEH31059.1	1756	plant/F8B4-180 protein [Medicago truncatula]
Cluster-25869.72168	11.8741	42.9085	-1.8534	2.3788e-05	0.0016996	357486483	XP_003613529.1	1214	TMV resistance protein N [Medicago truncatula]>gi|355514864|gb|AES96487.1| TIR-NBS-LRR type disease resistance protein [Medicago truncatula]>gi|388497304|gb|AFK36718.1| unknown [Medicago truncatula]>gi|388511843|gb|AFK43983.1| unknown [Medicago truncatula]
Cluster-25869.72170	79.6545	190.798	-1.2602	2.9706e-11	5.5949e-09	357486483	XP_003613529.1	1277	TMV resistance protein N [Medicago truncatula]>gi|355514864|gb|AES96487.1| TIR-NBS-LRR type disease resistance protein [Medicago truncatula]>gi|388497304|gb|AFK36718.1| unknown [Medicago truncatula]>gi|388511843|gb|AFK43983.1| unknown [Medicago truncatula]
Cluster-25869.72171	56.8582	122.857	-1.1115	1.5284e-06	0.0001425	698347596	AIT93302.1	2427	cytochrome P450 monooxygenase CYP716A12 [Medicago sativa]
Cluster-25869.72257	57.7841	126.287	-1.128	8.0265e-07	7.8658e-05	357476749	XP_003608660.1	817	Ethylene-responsive transcription factor [Medicago truncatula]
Cluster-25869.72258	61.0162	144.985	-1.2486	8.8335e-09	1.2239e-06	357476749	XP_003608660.1	865	Ethylene-responsive transcription factor [Medicago truncatula]
Cluster-25869.72264	68.2491	145.827	-1.0954	2.3e-07	2.5171e-05	1279563	CAA61298.1	1306	nuM1 [Medicago sativa]
Cluster-25869.72309	63.4263	223.768	-1.8189	1.6649e-21	6.8192e-19	657405070	KEH43642.1	992	chalcone and stilbene synthase family protein [Medicago truncatula]
Cluster-25869.72320	60.3425	138.661	-1.2003	5.1621e-08	6.3308e-06	657372713	AET01888.2	4164	phosphoinositide phosphatase SAC4 [Medicago truncatula]
Cluster-25869.72359	9.10355	38.9545	-2.0973	1.1942e-05	0.00091934	657401374	KEH40352.1	2867	stress-induced receptor-like kinase [Medicago truncatula]
Cluster-25869.72411	9.61023	38.0172	-1.984	3.064e-05	0.0021527	657397056	KEH36889.1	1790	F-box plant-like protein, putative [Medicago truncatula]
Cluster-25869.72465	49.2112	116.933	-1.2486	2.4004e-07	2.61e-05	657372279	KEH18176.1	1007	vacuolar iron transporter-like protein [Medicago truncatula]
Cluster-25869.72474	55.9738	121.602	-1.1193	1.5004e-06	0.0001402	657394468	KEH35108.1	1048	late embryogenesis abundant hydroxyproline-rich glycoprotein, putative [Medicago truncatula]
Cluster-25869.72494	74.8572	174.285	-1.2192	6.2342e-10	1.0194e-07	657383329	KEH27058.1	687	cytochrome P450 family 71 protein [Medicago truncatula]
Cluster-25869.72588	66.586	211.985	-1.6707	2.7983e-18	9.5592e-16	357452997	XP_003596775.1	2605	High-affinity nitrate transporter [Medicago truncatula]>gi|358346959|ref|XP_003637531.1| High-affinity nitrate transporter [Medicago truncatula]>gi|657387978|gb|KEH30007.1| high affinity nitrate transporter 2.7 [Medicago truncatula]
Cluster-25869.72594	128.151	258.183	-1.0105	1.3196e-10	2.3293e-08	657389343	KEH31059.1	1674	plant/F8B4-180 protein [Medicago truncatula]
Cluster-25869.72613	212.295	496.025	-1.2243	1.1835e-25	6.2025e-23	357446811	XP_003593681.1	4184	Somatic embryogenesis receptor-like kinase [Medicago truncatula]>gi|355482729|gb|AES63932.1| LRR receptor-like kinase [Medicago truncatula]
Cluster-25869.72644	60.9865	332.31	-2.446	5.106e-45	5.5234e-42	357446917	XP_003593734.1	2999	Pyruvate decarboxylase [Medicago truncatula]>gi|355482782|gb|AES63985.1| pyruvate decarboxylase [Medicago truncatula]
Cluster-25869.72648	17.7915	94.7145	-2.4124	9.0226e-14	2.2067e-11	388496962	AFK36547.1	1434	unknown [Medicago truncatula]
Cluster-25869.72675	78.2479	185.903	-1.2484	7.409e-11	1.3531e-08	357443089	XP_003591822.1	1861	AP2/ERF and B3 domain-containing transcription repressor TEM1 [Medicago truncatula]>gi|355480870|gb|AES62073.1| AP2/ERF and B3 domain transcription factor [Medicago truncatula]
Cluster-25869.72677	12.3954	169.691	-3.775	2.5299e-35	1.8891e-32	657389714	KEH31370.1	5055	LRR receptor-like kinase family protein [Medicago truncatula]
Cluster-25869.72734	6.44531	32.2528	-2.3231	2.1224e-05	0.0015345	657382126	KEH26066.1	1743	peroxidase family protein [Medicago truncatula]
Cluster-25869.72738	12.3101	73.792	-2.5836	7.4802e-12	1.5282e-09	657403017	KEH41883.1	1149	E3 ubiquitin-protein ligase PUB23-like protein [Medicago truncatula]
Cluster-25869.72760	13.9378	49.1182	-1.8173	8.227e-06	0.0006518	357449085	XP_003594819.1	783	Ecdysteroid UDP-glucosyltransferase [Medicago truncatula]>gi|355483867|gb|AES65070.1| UDP-glucosyltransferase family protein [Medicago truncatula]
Cluster-25869.72902	105.965	238.535	-1.1706	2.6349e-12	5.6143e-10	388509400	AFK42766.1	742	unknown [Medicago truncatula]>gi|657372673|gb|AET01805.2| DUF1677 family protein [Medicago truncatula]
Cluster-25869.72945	125.884	333.98	-1.4077	7.323e-22	3.0589e-19	1708426	P52575.1	1668	RecName: Full=Isoflavone reductase; Short=IFR; AltName: Full=2'-hydroxyisoflavone reductase; AltName: Full=NADPH:isoflavone oxidoreductase [Medicago sativa]>gi|608533|gb|AAC48976.1| isoflavone reductase [Medicago sativa]
Cluster-25869.72952	32.4607	100.209	-1.6262	4.1879e-09	6.0715e-07	357519087	XP_003629832.1	704	Ferredoxin-6 [Medicago truncatula]>gi|388506516|gb|AFK41324.1| unknown [Medicago truncatula]>gi|657387783|gb|AES88302.2| 2Fe-2S ferredoxin superfamily protein [Medicago truncatula]
Cluster-25869.73040	186.181	442.576	-1.2492	8.8259e-24	4.1837e-21	657376365	KEH21459.1	1557	pirin-like plant protein [Medicago truncatula]
Cluster-25869.73054	47.2864	172.125	-1.864	1.9305e-17	6.2409e-15	357486237	XP_003613406.1	1266	Matrix metalloproteinase-21 [Medicago truncatula]>gi|355514741|gb|AES96364.1| matrixin family protein [Medicago truncatula]
Cluster-25869.73131	11.4445	39.7907	-1.7978	6.8054e-05	0.0044036	357495517	XP_003618047.1	170	Fasciclin-like arabinogalactan protein [Medicago truncatula]>gi|355519382|gb|AET01006.1| fasciclin-like arabinogalactan protein [Medicago truncatula]
Cluster-25869.73212	82.9203	185.435	-1.1611	8.9834e-10	1.4339e-07	657386407	KEH28743.1	1032	drug resistance transporter-like ABC domain protein [Medicago truncatula]
Cluster-25869.73309	19.4639	55.8617	-1.5211	3.0162e-05	0.0021244	388508460	AFK42296.1	687	unknown [Medicago truncatula]>gi|657396018|gb|KEH36165.1| hypothetical protein MTR_3g111970 [Medicago truncatula]
Cluster-25869.73336	50.3047	111.772	-1.1518	2.3069e-06	0.00020863	657398405	KEH38013.1	1198	caffeic acid O-methyltransferase [Medicago truncatula]
Cluster-25869.73349	12.4328	204.947	-4.043	3.3725e-44	3.5131e-41	357461413	XP_003600988.1	1102	Abscisic acid receptor PYL6 [Medicago truncatula]>gi|355490036|gb|AES71239.1| polyketide cyclase/dehydrase and lipid transporter [Medicago truncatula]
Cluster-25869.73373	21.1156	60.484	-1.5182	1.4556e-05	0.0010956	--	--	--	--
Cluster-25869.73383	12.8058	65.6408	-2.3578	9.3218e-10	1.4785e-07	357438945	XP_003589749.1	2283	Type II inositol-1,4,5-trisphosphate 5-phosphatase [Medicago truncatula]>gi|355478797|gb|AES60000.1| type I inositol-1,4,5-trisphosphate 5-phosphatase [Medicago truncatula]
Cluster-25869.73505	83.0514	167.498	-1.0121	2.2004e-07	2.4144e-05	388501370	AFK38751.1	2425	unknown [Medicago truncatula]
Cluster-25869.73569	54.5604	124.649	-1.1919	2.8464e-07	3.0556e-05	657375170	KEH20583.1	2024	kelch repeat F-box protein [Medicago truncatula]
Cluster-25869.73621	46.322	108.649	-1.2299	8.7498e-07	8.5154e-05	657404734	KEH43357.1	2072	SEC12p-like protein [Medicago truncatula]
Cluster-25869.73627	12.745	48.5712	-1.9302	3.7562e-06	0.00032242	357455077	XP_003597819.1	1436	Pleiotropic drug resistance protein [Medicago truncatula]>gi|355486867|gb|AES68070.1| drug resistance transporter-like ABC domain protein [Medicago truncatula]
Cluster-25869.73629	46.4999	98.4741	-1.0825	2.5681e-05	0.0018209	657389514	AES90541.2	2199	octicosapeptide/phox/Bem1p (PB1) domain protein [Medicago truncatula]
Cluster-25869.73699	2.99429	30.7399	-3.3598	4.604e-07	4.7278e-05	357465299	XP_003602931.1	2120	Aspartic proteinase nepenthesin-1 [Medicago truncatula]>gi|355491979|gb|AES73182.1| aspartic proteinase nepenthesin-like protein [Medicago truncatula]
Cluster-25869.73710	50.3556	126.689	-1.3311	1.5016e-08	2.008e-06	357481115	XP_003610843.1	2848	4-coumarate CoA ligase [Medicago truncatula]>gi|355512178|gb|AES93801.1| 4-coumarate:CoA ligase-like protein [Medicago truncatula]
Cluster-25869.73745	99.931	203.065	-1.0229	8.5034e-09	1.184e-06	502140721	XP_004504311.1	1407	PREDICTED: tubulin alpha-3 chain [Cicer arietinum]
Cluster-25869.73778	6.89529	65.0366	-3.2376	5.381e-13	1.2305e-10	357455945	XP_003598253.1	2340	Glucan 1,3-beta-glucosidase [Medicago truncatula]>gi|355487301|gb|AES68504.1| glycoside hydrolase family 5 protein [Medicago truncatula]
Cluster-25869.73790	6.60658	34.843	-2.3989	6.6034e-06	0.00053369	357518081	XP_003629329.1	1360	hypothetical protein MTR_8g075950 [Medicago truncatula]>gi|355523351|gb|AET03805.1| chalcone-flavanone isomerase family protein [Medicago truncatula]
Cluster-25869.73812	26.4403	98.4281	-1.8963	7.8525e-11	1.428e-08	657388736	KEH30611.1	2892	multi-copper oxidase-like protein [Medicago truncatula]
Cluster-25869.73845	29.9117	88.8497	-1.5707	6.9893e-08	8.3414e-06	357483991	XP_003612282.1	2706	Lysine histidine transporter-like protein [Medicago truncatula]>gi|355513617|gb|AES95240.1| transmembrane amino acid transporter family protein [Medicago truncatula]
Cluster-25869.73860	82.8683	187.246	-1.176	4.904e-10	8.1135e-08	657379705	KEH24018.1	811	phenylalanine ammonia-lyase-like protein [Medicago truncatula]
Cluster-25869.73896	35.8154	81.5285	-1.1867	3.5273e-05	0.0024395	357449601	XP_003595077.1	927	Transcription factor bHLH [Medicago truncatula]>gi|355484125|gb|AES65328.1| transcription factor [Medicago truncatula]
Cluster-25869.73977	6.68305	53.075	-2.9895	3.459e-10	5.8724e-08	357466265	XP_003603417.1	743	EG45-like domain containing protein [Medicago truncatula]>gi|355492465|gb|AES73668.1| rare lipoprotein A-like double-psi beta-barrel protein [Medicago truncatula]
Cluster-25869.74005	16.3344	64.1112	-1.9727	6.949e-08	8.3287e-06	357465377	XP_003602970.1	2755	Peptide transporter PTR3-A [Medicago truncatula]>gi|355492018|gb|AES73221.1| peptide/nitrate transporter [Medicago truncatula]
Cluster-25869.74111	64.5728	146.038	-1.1773	3.7995e-08	4.7566e-06	357482789	XP_003611681.1	2213	Anthocyanin 3'-O-beta-glucosyltransferase [Medicago truncatula]>gi|355513016|gb|AES94639.1| UDP-glucosyltransferase family protein [Medicago truncatula]
Cluster-25869.74152	70.3834	199.651	-1.5042	5.2423e-15	1.4177e-12	357454545	XP_003597553.1	2589	Threonine synthase [Medicago truncatula]>gi|355486601|gb|AES67804.1| threonine synthase-like protein [Medicago truncatula]
Cluster-25869.74185	42.9599	354.051	-3.0429	4.0999e-60	6.6527e-57	48525716	AAT45084.1	1188	proline dehydrogenase [Medicago sativa]>gi|48525718|gb|AAT45085.1| proline dehydrogenase [Medicago sativa]
Cluster-25869.74210	13.054	63.9969	-2.2935	2.8193e-09	4.2328e-07	657390143	AES91046.2	569	EF hand calcium-binding family protein [Medicago truncatula]
Cluster-25869.74262	99.6667	287.889	-1.5303	1.7961e-21	7.2859e-19	657378411	KEH23185.1	2165	temperature-sensitive omega-3 fatty acid desaturase [Medicago truncatula]
Cluster-25869.74291	19.0483	90.9145	-2.2549	2.4283e-12	5.2402e-10	357445729	XP_003593142.1	1195	Glucosyltransferase [Medicago truncatula]>gi|253741125|gb|ACT34899.1| GT4 [Medicago truncatula]>gi|355482190|gb|AES63393.1| UDP-glucosyltransferase family protein [Medicago truncatula]
Cluster-25869.74305	5.61819	39.3029	-2.8065	1.6994e-07	1.8967e-05	115334811	ABI94021.1	1589	(iso)flavonoid glycosyltransferase [Medicago truncatula]>gi|657381751|gb|KEH25713.1| UDP-glucosyl transferase 88A1 [Medicago truncatula]
Cluster-25869.74443	56.9622	138.477	-1.2816	9.3967e-09	1.2976e-06	357449601	XP_003595077.1	1135	Transcription factor bHLH [Medicago truncatula]>gi|355484125|gb|AES65328.1| transcription factor [Medicago truncatula]
Cluster-25869.74679	9.98165	59.5133	-2.5759	8.2782e-10	1.3279e-07	108709252	ABF97047.1	2875	retrotransposon protein, putative, Ty1-copia subclass [Oryza sativa Japonica Group]
Cluster-25869.74680	16.9649	66.061	-1.9612	4.9712e-08	6.1234e-06	108709252	ABF97047.1	2875	retrotransposon protein, putative, Ty1-copia subclass [Oryza sativa Japonica Group]
Cluster-25869.74690	30.7944	81.9557	-1.4122	1.8275e-06	0.00016706	657388770	KEH30630.1	1316	cinnamoyl-CoA reductase-like protein [Medicago truncatula]
Cluster-25869.74812	59.2521	190.731	-1.6866	8.1993e-17	2.5529e-14	657405416	AES62697.2	1662	2-hydroxyisoflavanone dehydratase [Medicago truncatula]
Cluster-25869.75013	14.2213	50.528	-1.829	5.5357e-06	0.00045793	357463375	XP_003601969.1	1092	hypothetical protein MTR_3g087360 [Medicago truncatula]>gi|355491017|gb|AES72220.1| transmembrane protein, putative [Medicago truncatula]
Cluster-25869.75080	11.8169	41.8388	-1.824	3.687e-05	0.0025354	657370505	KEH16617.1	3788	disease resistance protein [Medicago truncatula]
Cluster-25869.75316	1.14549	30.7734	-4.7476	1.866e-08	2.4373e-06	357492811	XP_003616694.1	1046	Abscisic acid receptor PYL6 [Medicago truncatula]>gi|355518029|gb|AES99652.1| abscisic acid receptor [Medicago truncatula]
Cluster-25869.75430	6.45052	115.749	-4.1654	3.956e-26	2.1535e-23	657401433	KEH40411.1	1298	bidirectional sugar transporter [Medicago truncatula]
Cluster-25869.75444	57.7644	140.826	-1.2857	6.4473e-09	9.097e-07	657403516	KEH42358.1	1166	soluble inorganic pyrophosphatase [Medicago truncatula]
Cluster-25869.75447	21.9182	59.7767	-1.4475	3.2627e-05	0.0022789	357440503	XP_003590529.1	1238	Soluble inorganic pyrophosphatase [Medicago truncatula]>gi|355479577|gb|AES60780.1| soluble inorganic pyrophosphatase [Medicago truncatula]
Cluster-25869.75461	20.1318	65.2958	-1.6975	9.7925e-07	9.4322e-05	357445731	XP_003593143.1	1827	UDP-glucosyltransferase [Medicago truncatula]>gi|253741121|gb|ACT34897.1| GT2 [Medicago truncatula]>gi|355482191|gb|AES63394.1| UDP-glucosyltransferase family protein [Medicago truncatula]
Cluster-25869.75546	41.2521	121.393	-1.5571	3.8237e-10	6.4657e-08	657379969	KEH24248.1	2200	E3 ubiquitin-protein ligase PUB23-like protein [Medicago truncatula]
Cluster-25869.75589	45.6228	100.333	-1.137	9.5139e-06	0.00074536	657403195	KEH42056.1	1701	GDSL-like lipase/acylhydrolase [Medicago truncatula]
Cluster-25869.75608	40.8557	99.8302	-1.2889	9.7165e-07	9.3804e-05	657401702	KEH40661.1	3707	receptor-like kinase [Medicago truncatula]
Cluster-25869.75656	5.25405	34.2159	-2.7032	1.7347e-06	0.00015962	357461551	XP_003601057.1	1808	Auxin-induced protein 5NG4 [Medicago truncatula]>gi|355490105|gb|AES71308.1| nodulin MtN21/EamA-like transporter family protein [Medicago truncatula]
Cluster-25869.75716	8.01112	46.62	-2.5409	6.9855e-08	8.3414e-06	357480903	XP_003610737.1	844	N-acetyltransferase, putative [Medicago truncatula]>gi|355512072|gb|AES93695.1| acetyltransferase (GNAT) domain protein [Medicago truncatula]
Cluster-25869.75756	0	17.9302	-5.1643	1.3786e-05	0.0010419	357463931	XP_003602247.1	2685	Pentatricopeptide repeat-containing protein [Medicago truncatula]
Cluster-25869.75829	28.2236	84.1362	-1.5758	1.4448e-07	1.632e-05	357500433	XP_003620505.1	3172	Sulfate transporter 3.1 [Medicago truncatula]>gi|355495520|gb|AES76723.1| sulfate/bicarbonate/oxalate exchanger and transporter sat-1 [Medicago truncatula]
Cluster-25869.75867	47.4617	105.66	-1.1546	4.1686e-06	0.00035457	657402096	KEH41023.1	2053	CBL-interacting kinase [Medicago truncatula]
Cluster-25869.76032	17.4107	72.7397	-2.0628	3.2508e-09	4.8291e-07	357510053	XP_003625315.1	999	Disease resistance response protein [Medicago truncatula]>gi|355500330|gb|AES81533.1| disease resistance response protein [Medicago truncatula]>gi|388496182|gb|AFK36157.1| unknown [Medicago truncatula]
Cluster-25869.76150	28.7672	76.7244	-1.4153	3.7512e-06	0.00032232	657386305	AES86497.2	1281	helix loop helix DNA-binding domain protein [Medicago truncatula]
Cluster-25869.76162	0.832325	20.6968	-4.6361	4.4149e-06	0.00037364	--	--	--	--
Cluster-25869.76432	4.70471	26.2772	-2.4816	6.5323e-05	0.0042499	734318079	KHN02882.1	2047	DNA replication licensing factor mcm2 [Glycine soja]
Cluster-25869.76434	24.6056	62.0206	-1.3338	7.2643e-05	0.0046576	357490819	XP_003615697.1	2997	Myrosinase-binding protein-like protein [Medicago truncatula]>gi|355517032|gb|AES98655.1| mannose-binding lectin superfamily protein [Medicago truncatula]
Cluster-25869.76522	7.9591	47.6653	-2.5823	3.7503e-08	4.7089e-06	657394180	AES71365.2	4101	nitrate reductase [NADH]-like protein [Medicago truncatula]
Cluster-25869.76568	6.6586	45.0869	-2.7594	2.8404e-08	3.6258e-06	734341631	KHN09799.1	116	hypothetical protein glysoja_017100 [Glycine soja]
Cluster-25869.76652	12.5905	89.548	-2.8303	2.2102e-15	6.1345e-13	357479445	XP_003610008.1	1335	Xyloglucan endotransglucosylase/hydrolase [Medicago truncatula]>gi|355511063|gb|AES92205.1| xyloglucan endotransglucosylase/hydrolase family protein [Medicago truncatula]
Cluster-25869.76750	20.3144	62.5823	-1.6232	3.5235e-06	0.00030524	357510053	XP_003625315.1	989	Disease resistance response protein [Medicago truncatula]>gi|355500330|gb|AES81533.1| disease resistance response protein [Medicago truncatula]>gi|388496182|gb|AFK36157.1| unknown [Medicago truncatula]
Cluster-25869.77002	35.4097	101.206	-1.5151	2.1554e-08	2.785e-06	657401702	KEH40661.1	3720	receptor-like kinase [Medicago truncatula]
Cluster-25869.77036	79.539	160.139	-1.0096	4.2884e-07	4.429e-05	657377086	KEH22006.1	2671	nodulin-like/MFS transporter [Medicago truncatula]
Cluster-25869.77120	10.274	41.8799	-2.0273	9.0297e-06	0.0007094	207367152	BAG72096.1	4593	Gag-protease-integrase-RT-RNaseH polyprotein [Glycine max]
Cluster-25869.77300	0	17.6501	-5.1416	1.6254e-05	0.0012083	357450457	XP_003595505.1	4705	Solute carrier family 12 member [Medicago truncatula]>gi|146198492|tpe|CAJ38499.1| TPA: cation chloride cotransporter [Medicago truncatula f. tricycla]>gi|355484553|gb|AES65756.1| cation-chloride cotransporter [Medicago truncatula]
Cluster-25869.77394	6.1462	32.6047	-2.4073	1.2532e-05	0.00095608	388508282	AFK42207.1	583	unknown [Medicago truncatula]>gi|657403103|gb|KEH41964.1| 40S ribosomal protein S17 [Medicago truncatula]
Cluster-25869.77613	24.6639	68.1	-1.4653	7.5938e-06	0.00060676	357453331	XP_003596942.1	2635	Cellulose synthase-like protein H1 [Medicago truncatula]>gi|355485990|gb|AES67193.1| cellulose synthase H1-like protein [Medicago truncatula]
Cluster-25869.77707	30.653	72.9801	-1.2515	4.3475e-05	0.0029417	388522537	AFK49330.1	745	unknown [Medicago truncatula]>gi|657401580|gb|KEH40554.1| polyketide cyclase/dehydrase and lipid transporter [Medicago truncatula]
Cluster-25869.77806	15.7101	51.2889	-1.707	1.3213e-05	0.0010062	657397053	KEH36886.1	1817	cytochrome P450 family monooxygenase [Medicago truncatula]
Cluster-25869.77810	14.7072	89.4713	-2.6049	3.5694e-14	9.0443e-12	657389714	KEH31370.1	5062	LRR receptor-like kinase family protein [Medicago truncatula]
Cluster-25869.77862	20.175	62.6652	-1.6351	3.0734e-06	0.00026985	657392191	AES69341.2	1806	transcription factor bHLH122-like protein [Medicago truncatula]>gi|657392207|gb|KEH33213.1| transcription factor bHLH122-like protein [Medicago truncatula]
Cluster-25869.78105	11.9824	50.4346	-2.0735	7.6129e-07	7.4866e-05	357475053	XP_003607812.1	493	U6 snRNA-associated Sm-like protein LSm3 [Medicago truncatula]>gi|355508867|gb|AES90009.1| u6 snRNA-associated-like-Smprotein [Medicago truncatula]
Cluster-25869.78442	6.6586	31.289	-2.2324	4.4076e-05	0.0029752	657375984	KEH21200.1	1549	high mobility group (HMG)-box protein [Medicago truncatula]
Cluster-25869.78448	22.1976	68.9558	-1.6353	9.8388e-07	9.4553e-05	657381678	KEH25640.1	2850	monofunctional aspartokinase [Medicago truncatula]
Cluster-25869.78512	37.9774	101.223	-1.4143	1.1005e-07	1.2692e-05	357467121	XP_003603845.1	2180	Ornithine decarboxylase [Medicago truncatula]>gi|355492893|gb|AES74096.1| lysine/ornithine decarboxylase [Medicago truncatula]
Cluster-25869.78602	19.8197	74.5641	-1.9115	1.2579e-08	1.6983e-06	657403713	KEH42554.1	1728	aminocyclopropanecarboxylate oxidase [Medicago truncatula]
Cluster-25869.78611	12.4687	94.0539	-2.9152	1.574e-16	4.812e-14	657401348	KEH40326.1	1464	leucoanthocyanidin dioxygenase-like protein [Medicago truncatula]
Cluster-25869.78641	45.0631	94.4427	-1.0675	4.6422e-05	0.0031211	657381753	KEH25715.1	3831	P-loop nucleoside triphosphate hydrolase superfamily protein [Medicago truncatula]
Cluster-25869.78842	21.9156	64.1174	-1.5488	5.8524e-06	0.0004813	657375077	KEH20499.1	2701	multi-copper oxidase-like protein [Medicago truncatula]
Cluster-25869.78873	4.25838	27.1148	-2.6707	2.3483e-05	0.0016806	357459813	XP_003600187.1	435	hypothetical protein MTR_3g055250 [Medicago truncatula]>gi|388499042|gb|AFK37587.1| unknown [Medicago truncatula]
Cluster-25869.78946	26.4804	73.8038	-1.4788	2.69e-06	0.00024019	657373239	KEH18989.1	821	UDP-glucosyltransferase family protein [Medicago truncatula]
Cluster-25869.79231	23.149	59.93	-1.3723	6.6239e-05	0.0043026	357478899	XP_003609735.1	1912	hypothetical protein MTR_4g121570 [Medicago truncatula]>gi|355510790|gb|AES91932.1| 3-oxo-delta(4,5)-steroid 5-beta-reductase-like protein [Medicago truncatula]>gi|702198358|gb|AIW09151.1| progesterone 5-beta-reductase 3 [Medicago truncatula]
Cluster-25869.79414	28.3583	85.8254	-1.5976	8.0042e-08	9.4261e-06	388495826	AFK35979.1	305	unknown [Medicago truncatula]
Cluster-25869.79652	0.30848	35.2542	-6.8365	1.4422e-09	2.2206e-07	657392926	AES70247.2	1193	NYN domain protein [Medicago truncatula]
Cluster-25869.80162	4.99187	35.1726	-2.8168	7.1694e-07	7.0836e-05	657376577	AES77499.2	3518	phosphate transporter PHO1-like protein [Medicago truncatula]
Cluster-25869.81506	10.8452	40.0221	-1.8837	3.6625e-05	0.0025206	357521655	XP_003631116.1	530	Protein TIFY 5A [Medicago truncatula]
Cluster-25869.82289	7.30001	37.4925	-2.3606	3.6729e-06	0.00031591	357437203	XP_003588877.1	3017	Lectin-like receptor kinase [Medicago truncatula]>gi|38112431|gb|AAR11301.1| lectin-like receptor kinase 1;1 [Medicago truncatula]>gi|355477925|gb|AES59128.1| lectin receptor kinase [Medicago truncatula]
Cluster-25869.82758	31.3667	72.8644	-1.216	6.6113e-05	0.0042977	357464497	XP_003602530.1	1568	hypothetical protein MTR_3g095380 [Medicago truncatula]>gi|355491578|gb|AES72781.1| transcription elongation factor (TFIIS) family protein [Medicago truncatula]
Cluster-25869.82960	6.29549	35.7706	-2.5064	2.7927e-06	0.00024856	657384935	KEH27965.1	3031	phytochrome and flowering time regulatory protein [Medicago truncatula]
Cluster-25869.83132	16.7724	74.0498	-2.1424	9.2784e-10	1.4744e-07	357484955	XP_003612765.1	2216	hypothetical protein MTR_5g028700 [Medicago truncatula]
Cluster-25869.84816	0.865618	20.8494	-4.5901	4.263e-06	0.00036187	357491909	XP_003616242.1	1607	hypothetical protein MTR_5g077710 [Medicago truncatula]>gi|355517577|gb|AES99200.1| methyltransferase [Medicago truncatula]
Cluster-25869.85161	0	17.5609	-5.1343	1.713e-05	0.0012679	657394572	KEH35165.1	2502	UPF0586 C9orf41-like protein [Medicago truncatula]
Cluster-25869.85329	4.65373	27.1504	-2.5445	3.8242e-05	0.0026191	657400667	KEH39807.1	3015	wall-associated receptor kinase-like protein [Medicago truncatula]
Cluster-25869.85515	7.12678	41.1845	-2.5308	4.2839e-07	4.429e-05	357517227	XP_003628902.1	1313	Mitochondrial substrate carrier family protein [Medicago truncatula]>gi|355522924|gb|AET03378.1| dicarboxylate carrier protein [Medicago truncatula]
Cluster-25869.86149	5.20203	29.8256	-2.5194	1.7759e-05	0.001311	657395481	AES73352.2	3342	Serine/Threonine kinase, plant-type protein [Medicago truncatula]
Cluster-25869.86253	17.2504	55.8659	-1.6953	6.0619e-06	0.00049515	357467639	XP_003604104.1	3411	Monosaccharide-sensing protein [Medicago truncatula]>gi|355493152|gb|AES74355.1| tonoplast monosaccharide transporter 2 [Medicago truncatula]
Cluster-25869.87338	0	16.5581	-5.0495	3.0988e-05	0.0021753	357470009	XP_003605289.1	2531	B3 domain-containing protein [Medicago truncatula]>gi|355506344|gb|AES87486.1| AP2/B3 transcription factor family protein [Medicago truncatula]
Cluster-25869.87791	0	17.4403	-5.1244	1.8391e-05	0.0013494	657401262	KEH40242.1	1873	ACT-like tyrosine kinase family protein [Medicago truncatula]
Cluster-25869.88142	6.05568	39.7224	-2.7136	2.4251e-07	2.6335e-05	593331676	XP_007139264.1	1648	hypothetical protein PHAVU_008G014700g [Phaseolus vulgaris]>gi|561012397|gb|ESW11258.1| hypothetical protein PHAVU_008G014700g [Phaseolus vulgaris]
Cluster-25869.88420	24.0578	63.9453	-1.4103	2.548e-05	0.0018097	357482123	XP_003611347.1	1268	Homeobox-leucine zipper protein HOX17 [Medicago truncatula]>gi|217072862|gb|ACJ84791.1| unknown [Medicago truncatula]>gi|355512682|gb|AES94305.1| homeobox associated leucine zipper protein [Medicago truncatula]
Cluster-25869.88840	3.5431	25.8535	-2.8673	1.7935e-05	0.0013205	657375479	KEH20801.1	4205	minichromosome maintenance (MCM2/3/5) family protein [Medicago truncatula]
Cluster-25869.90367	0	22.8264	-5.5126	8.1598e-07	7.9688e-05	657379430	KEH23810.1	3306	sulfate/bicarbonate/oxalate exchanger and transporter sat-1 [Medicago truncatula]
Cluster-25869.90503	1.19647	22.9267	-4.2602	2.1866e-06	0.00019839	657379532	KEH23912.1	370	AP2 domain class transcription factor [Medicago truncatula]
Cluster-25869.91474	2.85799	26.9002	-3.2345	3.5112e-06	0.00030449	657379967	KEH24246.1	2237	BTB/POZ domain plant-like protein [Medicago truncatula]

## Sheet: DL_24 VS DL_0 Up
Gene_id	HD_24_readcount	HD_0_readcount	log2.Fold_change.	p.value	q.value.Storey.et.al..2003.	NR GI	NR ID	NR Score	NR Description
Cluster-25869.100004	21.5166	0	5.4274	8.3267e-07	3.4611e-05	657395974	AES73961.2	3437	rhamnogalacturonate lyase B-like protein [Medicago truncatula]
Cluster-25869.100450	56.9429	1.21907	5.5457	1.0496e-15	1.0981e-13	357507747	XP_003624162.1	937	Photosystem I reaction center subunit XI [Medicago truncatula]>gi|87162581|gb|ABD28376.1| Photosystem I reaction centre, subunit XI PsaL [Medicago truncatula]>gi|355499177|gb|AES80380.1| photosystem I reaction center subunit XI [Medicago truncatula]>gi|388516835|gb|AFK46479.1| unknown [Medicago truncatula]
Cluster-25869.100724	20.01	0.906412	4.4644	3.4773e-06	0.00013067	357468871	XP_003604720.1	2563	Beta-glucosidase [Medicago truncatula]>gi|355505775|gb|AES86917.1| glycoside hydrolase family 1 protein [Medicago truncatula]
Cluster-25869.100725	38.4535	4.08387	3.2351	5.6704e-09	3.2114e-07	357468871	XP_003604720.1	2526	Beta-glucosidase [Medicago truncatula]>gi|355505775|gb|AES86917.1| glycoside hydrolase family 1 protein [Medicago truncatula]
Cluster-25869.100761	36.9637	2.36642	3.9653	8.8824e-10	5.6116e-08	657405358	KEH43851.1	730	Lipid transfer protein [Medicago truncatula]
Cluster-25869.100894	13.8436	0.314806	5.4586	7.7092e-05	0.0021764	657400059	KEH39401.1	3388	phototropin-2 protein [Medicago truncatula]
Cluster-25869.100977	41.587	7.15664	2.5388	6.0341e-08	2.9927e-06	357496291	XP_003618434.1	1369	Thaumatin-like protein [Medicago truncatula]>gi|355493449|gb|AES74652.1| pathogenesis-related thaumatin family protein [Medicago truncatula]
Cluster-25869.101073	24.9856	4.08746	2.6118	2.0403e-05	0.00065456	357486287	XP_003613431.1	1045	Germin-like protein subfamily 1 member [Medicago truncatula]>gi|355514766|gb|AES96389.1| germin family 1 protein [Medicago truncatula]
Cluster-25869.101076	48.0529	12.0473	1.9959	3.5338e-07	1.5688e-05	357438101	XP_003589326.1	1646	Peroxidase like protein [Medicago truncatula]>gi|358348474|ref|XP_003638271.1| Peroxidase like protein [Medicago truncatula]>gi|355478374|gb|AES59577.1| peroxidase family protein [Medicago truncatula]
Cluster-25869.101665	597.015	2.38722	7.9663	3.8361e-131	5.4755e-128	298364452	ADI79351.1	1399	chitinase [Medicago sativa]
Cluster-25869.101861	72.9463	6.71061	3.4423	2.0442e-16	2.2504e-14	357492003	XP_003616290.1	1954	hypothetical protein MTR_5g078290 [Medicago truncatula]>gi|355517625|gb|AES99248.1| senescence-associated protein, putative [Medicago truncatula]
Cluster-25869.101923	135.736	1.21907	6.7989	4.4674e-34	1.1098e-31	357476727	XP_003608649.1	3232	Peptide transporter PTR1 [Medicago truncatula]
Cluster-25869.101980	19.4172	2.38148	3.0274	5.668e-05	0.0016477	357481229	XP_003610900.1	7221	Pentatricopeptide repeat-containing protein [Medicago truncatula]>gi|355512235|gb|AES93858.1| PPR containing plant-like protein [Medicago truncatula]
Cluster-25869.102190	30.7772	8.03652	1.9372	6.2531e-05	0.001804	357464603	XP_003602583.1	3293	Secondary cell wall-related glycosyltransferase family [Medicago truncatula]>gi|355491631|gb|AES72834.1| UDP-glucuronate:xylan alpha-glucuronosyltransferase [Medicago truncatula]
Cluster-25869.102519	16.8208	1.24919	3.7512	4.7927e-05	0.0014147	657396886	AES64334.2	1827	F-box protein interaction domain protein [Medicago truncatula]
Cluster-25869.102533	46.8901	7.12294	2.7187	2.6251e-09	1.5481e-07	657395973	AES73960.2	3351	rhamnogalacturonate lyase B-like protein [Medicago truncatula]
Cluster-25869.102554	52.1703	18.7163	1.4789	1.1522e-05	0.00039016	357521155	XP_003630866.1	3920	Plant synaptotagmin [Medicago truncatula]>gi|355524888|gb|AET05342.1| plant synaptotagmin [Medicago truncatula]
Cluster-25869.102902	12.7062	0	4.6675	0.00019302	0.0049436	388502744	AFK39438.1	552	unknown [Medicago truncatula]
Cluster-25869.102934	52.3575	10.1828	2.3623	4.8591e-09	2.7743e-07	657387439	KEH29555.1	2618	beta-amylase [Medicago truncatula]
Cluster-25869.102939	19.4177	0.573679	5.081	3.1572e-06	0.00011923	--	--	--	--
Cluster-25869.103094	23.1454	0.149874	7.2708	7.5455e-07	3.1473e-05	357481085	XP_003610828.1	1821	Cytochrome P450 monooxygenase [Medicago truncatula]>gi|355512163|gb|AES93786.1| cytochrome P450 family monooxygenase [Medicago truncatula]
Cluster-25869.103452	35.3888	1.95696	4.1766	1.2047e-09	7.4544e-08	657404318	KEH43055.1	1791	hypothetical protein MTR_1g081850 [Medicago truncatula]
Cluster-25869.103942	31.5558	6.78016	2.2185	1.1437e-05	0.00038774	657403447	KEH42291.1	4627	LRR receptor-like kinase [Medicago truncatula]
Cluster-25869.103943	27.9137	3.61776	2.9478	1.8356e-06	7.2068e-05	657403447	KEH42291.1	2633	LRR receptor-like kinase [Medicago truncatula]
Cluster-25869.104141	40.1454	8.31834	2.2709	5.3192e-07	2.2785e-05	357501753	XP_003621165.1	2331	O-acyltransferase WSD1 [Medicago truncatula]>gi|355496180|gb|AES77383.1| O-acyltransferase WSD1-like protein [Medicago truncatula]
Cluster-25869.104276	21.7604	4.13909	2.3943	0.00014463	0.0038385	657400521	KEH39706.1	2180	casein kinase [Medicago truncatula]
Cluster-25869.104804	40.7537	1.21907	5.0631	1.4867e-11	1.1159e-09	11133370	O48902.1	2266	RecName: Full=Malate dehydrogenase [NADP], chloroplastic; AltName: Full=NADP-MDH; Flags: Precursor [Medicago sativa]>gi|2827076|gb|AAB99753.1| malate dehydrogenase precursor [Medicago sativa]
Cluster-25869.104907	74.7229	0.645388	6.8552	1.9692e-19	2.5912e-17	657401788	KEH40747.1	1822	gibberellin 2-beta-dioxygenase [Medicago truncatula]
Cluster-25869.104957	18.1043	2.26245	3.0004	0.00010775	0.0029432	388493350	AFK34741.1	1097	unknown [Medicago truncatula]>gi|657373890|gb|KEH19498.1| SOUL heme-binding family protein [Medicago truncatula]
Cluster-25869.104989	13.7262	0.666184	4.3649	0.00013061	0.0034966	657390555	KEH32072.1	497	transmembrane protein, putative [Medicago truncatula]
Cluster-25869.105384	13.0309	0	4.7039	0.00015676	0.0041255	357519923	XP_003630250.1	3660	Zinc finger CCCH domain-containing protein [Medicago truncatula]>gi|355524272|gb|AET04726.1| zinc finger C-x8-C-x5-C-x3-H type family protein [Medicago truncatula]
Cluster-25869.105737	17.2845	0	5.1114	1.0857e-05	0.00037018	657406014	KEH44443.1	2170	aluminum activated malate transporter family protein [Medicago truncatula]
Cluster-25869.106823	27.2783	2.86839	3.2494	8.8406e-07	3.6531e-05	657371126	KEH17144.1	2314	MATE efflux family protein [Medicago truncatula]
Cluster-25869.106892	81.7881	0.717098	6.8336	3.8135e-21	5.5085e-19	502166320	XP_004513857.1	7169	PREDICTED: magnesium-chelatase subunit ChlH, chloroplastic [Cicer arietinum]
Cluster-25869.106920	34.5035	2.69557	3.6781	7.2249e-09	4.0241e-07	657394477	AES71576.2	4300	linoleate 13S-lipoxygenase 2-1, related protein [Medicago truncatula]
Cluster-25869.106952	74.0211	4.44601	4.0574	2.6096e-18	3.1989e-16	357472245	XP_003606407.1	949	Glutathione S-transferase 103-1A [Medicago truncatula]>gi|355507462|gb|AES88604.1| glutathione S-transferase, amino-terminal domain protein [Medicago truncatula]
Cluster-25869.106966	40.4776	0.530653	6.2532	1.7068e-11	1.2754e-09	657382557	KEH26439.1	1193	light-harvesting complex I chlorophyll A/B-binding protein [Medicago truncatula]
Cluster-25869.106967	57.6868	0.831834	6.1158	8.3156e-16	8.7756e-14	657382557	KEH26439.1	1193	light-harvesting complex I chlorophyll A/B-binding protein [Medicago truncatula]
Cluster-25869.106981	23.6605	2.34061	3.3375	3.7147e-06	0.00013846	357483567	XP_003612070.1	394	hypothetical protein MTR_5g020960 [Medicago truncatula]>gi|355513405|gb|AES95028.1| heavy-metal-associated domain protein [Medicago truncatula]
Cluster-25869.107030	17.1507	0.11115	7.2696	2.0586e-05	0.00065992	357515207	XP_003627892.1	124	hypothetical protein MTR_8g039650 [Medicago truncatula]
Cluster-25869.107039	68.1724	1.50591	5.5005	1.7136e-18	2.1253e-16	357450939	XP_003595746.1	2145	Polygalacturonase [Medicago truncatula]>gi|355484794|gb|AES65997.1| polygalacturonase [Medicago truncatula]
Cluster-25869.107109	17.1367	1.78701	3.2615	9.5382e-05	0.0026431	657390410	KEH31931.1	198	PPR containing plant-like protein [Medicago truncatula]
Cluster-25869.107156	35.8141	2.15058	4.0577	1.2739e-09	7.8423e-08	3914601	O65194.1	923	RecName: Full=Ribulose bisphosphate carboxylase small chain, chloroplastic; Short=RuBisCO small subunit; Flags: Precursor [Medicago sativa]>gi|3044116|gb|AAC13293.1| ribulose-1,5-bisphosphate carboxylase small subunit [Medicago sativa]
Cluster-25869.107161	13.335	0.286839	5.5388	0.00010385	0.0028497	657403805	KEH42633.1	197	Lipid transfer protein [Medicago truncatula]
Cluster-25869.107162	41.128	2.00788	4.3564	3.6215e-11	2.6291e-09	357440669	XP_003590612.1	480	Non-specific lipid-transfer protein [Medicago truncatula]
Cluster-25869.107172	44.1225	1.64933	4.7416	3.2954e-12	2.6082e-10	357476259	XP_003608415.1	3480	Root phototropism protein [Medicago truncatula]>gi|355509470|gb|AES90612.1| phototropic-responsive NPH3 family protein [Medicago truncatula]
Cluster-25869.107215	79.7294	6.5973	3.5952	2.6051e-18	3.1981e-16	657405348	KEH43841.1	1681	homocysteine S-methyltransferase-like protein [Medicago truncatula]
Cluster-25869.107252	33.645	0	6.0723	7.7158e-10	4.904e-08	657395394	KEH35720.1	1067	glutathione S-transferase, amino-terminal domain protein [Medicago truncatula]
Cluster-25869.107293	22.5994	3.22694	2.808	2.6977e-05	0.00084361	657370326	KEH16477.1	2363	RNA polymerase sigma factor [Medicago truncatula]
Cluster-25869.107579	15.9075	1.35532	3.553	0.00010346	0.0028417	357458089	XP_003599325.1	1580	Dihydroflavonol reductase [Medicago truncatula]>gi|355488373|gb|AES69576.1| cinnamoyl-CoA reductase-like protein [Medicago truncatula]
Cluster-25869.107582	22.0964	0.14342	7.2674	1.3382e-06	5.3973e-05	502146870	XP_004506644.1	1062	PREDICTED: heme-binding-like protein At3g10130, chloroplastic [Cicer arietinum]
Cluster-25869.107739	43.0932	0.0717098	9.2311	1.1998e-09	7.4296e-08	87240677	ABD32535.1	2880	TGF-beta receptor, type I/II extracellular region [Medicago truncatula]>gi|657376562|gb|AES77454.2| peptide/nitrate transporter [Medicago truncatula]
Cluster-25869.107754	17.5929	1.93617	3.1837	9.034e-05	0.0025167	388517907	AFK47015.1	547	unknown [Medicago truncatula]>gi|657378287|gb|KEH23073.1| Ctr family copper transporter [Medicago truncatula]
Cluster-25869.107842	26.0749	0.0652559	8.6423	9.204e-07	3.7921e-05	255632673	ACU16688.1	239	unknown [Glycine max]
Cluster-25869.107872	46.9767	1.36249	5.1076	4.0989e-13	3.5259e-11	357468737	XP_003604653.1	1415	Chlorophyll a-b binding protein [Medicago truncatula]
Cluster-25869.108023	19.4645	1.79275	3.4406	2.1858e-05	0.000697	657389423	KEH31136.1	2179	3'(2'),5'-bisphosphate nucleotidase [Medicago truncatula]
Cluster-25869.108073	16.7722	0.246682	6.0873	1.4127e-05	0.00046985	657393979	KEH34731.1	2190	ribulose bisphosphate carboxylase/oxygenase activase [Medicago truncatula]
Cluster-25869.108093	23.8159	1.14736	4.3755	4.6204e-07	1.9974e-05	657371811	KEH17783.1	2545	DUF247 domain protein [Medicago truncatula]
Cluster-25869.108263	24.7517	1.64933	3.9076	5.9247e-07	2.5199e-05	217072566	ACJ84643.1	1737	unknown [Medicago truncatula]
Cluster-25869.108348	33.3839	1.41699	4.5583	1.7682e-09	1.0675e-07	657400059	KEH39401.1	4660	phototropin-2 protein [Medicago truncatula]
Cluster-25869.108646	15.4101	0.527067	4.8697	3.6029e-05	0.0010997	657386387	KEH28723.1	2758	UVR3 AtUVR3-like 6-4 DNA photolyase [Medicago truncatula]
Cluster-25869.108650	23.9544	0.108999	7.7798	8.4414e-07	3.504e-05	657397078	KEH36911.1	557	STIG1-like protein [Medicago truncatula]
Cluster-25869.108792	52.1703	0.14342	8.5068	2.6096e-12	2.089e-10	169124051	ACA47401.1	1323	chloroplast chlorophyll-a/b binding protein [Medicago falcata]
Cluster-25869.108797	62.6044	1.00394	5.9625	4.4786e-17	5.1314e-15	357509135	XP_003624856.1	2021	Magnesium-protoporphyrin IX monomethyl ester [Medicago truncatula]>gi|355499871|gb|AES81074.1| magnesium-protoporphyrin IX monomethyl ester cyclase [Medicago truncatula]
Cluster-25869.108894	17.8783	1.51666	3.5592	3.8162e-05	0.0011573	657390915	KEH32311.1	1121	hypothetical protein MTR_4g120420 [Medicago truncatula]
Cluster-25869.109053	16.4465	1.95409	3.0732	0.00019175	0.0049158	657383981	AES94467.2	3940	LRR receptor-like kinase family protein [Medicago truncatula]
Cluster-25869.109156	21.6636	2.43813	3.1514	1.5166e-05	0.00050085	388504458	AFK40295.1	2045	unknown [Medicago truncatula]>gi|657369695|gb|KEH16039.1| TPR1-like protein [Medicago truncatula]
Cluster-25869.109198	13.569	0.215129	5.979	9.2337e-05	0.0025697	357448309	XP_003594430.1	3431	NADPH oxidase [Medicago truncatula]>gi|87241054|gb|ABD32912.1| Ferric reductase-like transmembrane component [Medicago truncatula]>gi|355483478|gb|AES64681.1| oxidoreductase/ferric-chelate reductase [Medicago truncatula]
Cluster-25869.109276	72.2899	4.80456	3.9113	1.3837e-17	1.6206e-15	657385542	AES99401.2	2432	glycerol-3-phosphate acyltransferase [Medicago truncatula]
Cluster-25869.109373	21.9279	0	5.4547	6.5145e-07	2.7486e-05	657397078	KEH36911.1	546	STIG1-like protein [Medicago truncatula]
Cluster-25869.109489	16.8667	1.14592	3.8796	3.8973e-05	0.0011793	657400059	KEH39401.1	4647	phototropin-2 protein [Medicago truncatula]
Cluster-25869.109952	20.1382	1.29078	3.9636	6.1023e-06	0.00021952	657374470	KEH20043.1	1721	1,4-dihydroxy-2-naphthoyl-CoA synthase [Medicago truncatula]
Cluster-25869.110134	18.014	0.430259	5.3878	6.5652e-06	0.00023457	388500878	AFK38505.1	721	unknown [Medicago truncatula]>gi|657387750|gb|KEH29825.1| photosystem I subunit O [Medicago truncatula]
Cluster-25869.110531	13.2414	0.358549	5.2067	0.00011502	0.0031216	357488469	XP_003614522.1	2137	Peptide transporter PTR [Medicago truncatula]>gi|355515857|gb|AES97480.1| peptide/nitrate transporter [Medicago truncatula]
Cluster-25869.110731	34.483	0.139834	7.946	4.5761e-09	2.6198e-07	357445395	XP_003592975.1	641	Ferredoxin I [Medicago truncatula]>gi|355482023|gb|AES63226.1| 2Fe-2S ferredoxin superfamily protein [Medicago truncatula]>gi|388510582|gb|AFK43357.1| unknown [Medicago truncatula]
Cluster-25869.113587	17.7468	1.57905	3.4904	4.6063e-05	0.0013707	657386719	KEH28988.1	4175	DUF3527 domain protein [Medicago truncatula]
Cluster-25869.118411	894.803	232.914	1.9418	1.1679e-103	1.185e-100	657404144	KEH42916.1	2028	mammalian STARD2 lipid-binding START domain protein [Medicago truncatula]
Cluster-25869.12275	14.741	0.286839	5.6835	4.4727e-05	0.0013357	357492853	XP_003616715.1	2380	hypothetical protein MTR_5g083500 [Medicago truncatula]>gi|355518050|gb|AES99673.1| hypothetical protein MTR_5g083500 [Medicago truncatula]
Cluster-25869.14403	31.0247	3.39546	3.1917	1.9442e-07	9.0012e-06	357465015	XP_003602789.1	1999	Myristoyl-acyl carrier protein thioesterase [Medicago truncatula]>gi|355491837|gb|AES73040.1| palmitoyl-acyl carrier thioesterase [Medicago truncatula]>gi|388509940|gb|AFK43036.1| unknown [Medicago truncatula]
Cluster-25869.14791	18.2428	1.14736	3.9909	1.6104e-05	0.00052871	357472417	XP_003606493.1	806	LOB domain protein [Medicago truncatula]>gi|355507548|gb|AES88690.1| lateral organ boundaries (LOB) domain protein [Medicago truncatula]
Cluster-25869.15976	18.2825	1.81139	3.3353	4.7825e-05	0.0014122	357512553	XP_003626565.1	3418	hypothetical protein MTR_7g117280 [Medicago truncatula]>gi|355501580|gb|AES82783.1| triacylglycerol lipase [Medicago truncatula]
Cluster-25869.16050	12.724	0	4.6695	0.00019083	0.004895	657395166	AES72720.2	3632	ABC transporter-like protein [Medicago truncatula]
Cluster-25869.16581	26.2405	1.97704	3.7304	4.0035e-07	1.756e-05	657405284	KEH43777.1	8072	Serine/Threonine kinase [Medicago truncatula]
Cluster-25869.16860	15.8617	0.430259	5.2042	2.4354e-05	0.00076959	657401566	KEH40540.1	1840	auxin-induced 5NG4-like protein [Medicago truncatula]
Cluster-25869.16966	21.1484	0	5.4025	1.0379e-06	4.2513e-05	217071344	ACJ84032.1	1140	unknown [Medicago truncatula]>gi|388494662|gb|AFK35397.1| unknown [Medicago truncatula]
Cluster-25869.17308	17.2186	0.286839	5.9076	1.0478e-05	0.00035869	217073418	ACJ85068.1	925	unknown [Medicago truncatula]>gi|388507876|gb|AFK42004.1| unknown [Medicago truncatula]>gi|657392359|gb|KEH33313.1| light-harvesting complex I chlorophyll A/B-binding protein [Medicago truncatula]
Cluster-25869.17709	24.4241	1.86446	3.7115	1.0492e-06	4.2871e-05	357439663	XP_003590109.1	306	hypothetical protein MTR_1g044470 [Medicago truncatula]>gi|355479157|gb|AES60360.1| transmembrane protein, putative [Medicago truncatula]
Cluster-25869.18249	12.9598	0.14342	6.4977	0.00015088	0.0039819	657388220	AES88913.2	1940	plastid transcriptionally active protein [Medicago truncatula]
Cluster-25869.18350	18.2825	0.932228	4.2936	1.0892e-05	0.00037106	357465007	XP_003602785.1	2302	Hydroxycinnamoyl CoA shikimate/quinate hydroxycinnamoyltransferase-like protein [Medicago truncatula]>gi|355491833|gb|AES73036.1| omega-hydroxypalmitate O-feruloyl transferase [Medicago truncatula]
Cluster-25869.18549	27.8866	2.86839	3.2813	6.0483e-07	2.5673e-05	657389412	KEH31128.1	1696	serine carboxypeptidase-like protein [Medicago truncatula]
Cluster-25869.18567	34.5307	0.286839	6.9115	9.4891e-10	5.9591e-08	388521787	AFK48955.1	952	unknown [Medicago truncatula]>gi|657375954|gb|KEH21170.1| disease resistance response protein [Medicago truncatula]
Cluster-25869.18805	59.142	0.430259	7.1028	1.7762e-15	1.8197e-13	657404266	KEH43011.1	761	Chitinase / Hevein / PR-4 / Wheatwin2 [Medicago truncatula]
Cluster-25869.19336	19.5412	0.286839	6.0901	2.7799e-06	0.00010607	657383895	AES94195.2	2589	CPD photolyase [Medicago truncatula]
Cluster-25869.19408	21.1489	1.72104	3.6192	6.6325e-06	0.00023654	357520527	XP_003630552.1	1049	NAC domain protein [Medicago truncatula]>gi|355524574|gb|AET05028.1| NAC transcription factor-like protein [Medicago truncatula]
Cluster-25869.19482	16.7974	0.0717098	7.8719	4.0242e-05	0.0012129	357457907	XP_003599234.1	1378	Polygalacturonase [Medicago truncatula]>gi|355488282|gb|AES69485.1| polygalacturonase [Medicago truncatula]
Cluster-25869.19797	14.6924	0.358549	5.3568	4.7113e-05	0.0013946	217071344	ACJ84032.1	1140	unknown [Medicago truncatula]>gi|388494662|gb|AFK35397.1| unknown [Medicago truncatula]
Cluster-25869.19909	42.1574	11.6887	1.8507	5.2163e-06	0.00018976	357445965	XP_003593260.1	1541	Carbonic anhydrase [Medicago truncatula]>gi|355482308|gb|AES63511.1| carbonic anhydrase family protein [Medicago truncatula]
Cluster-25869.20015	43.795	0.0717098	9.2544	9.3524e-10	5.8864e-08	357454927	XP_003597744.1	551	Photosystem I reaction center subunit VI [Medicago truncatula]>gi|217075672|gb|ACJ86196.1| unknown [Medicago truncatula]>gi|355486792|gb|AES67995.1| photosystem I reaction center subunit VI [Medicago truncatula]>gi|388507210|gb|AFK41671.1| unknown [Medicago truncatula]
Cluster-25869.20143	37.2852	4.38649	3.0875	1.836e-08	9.6235e-07	657399288	KEH38771.1	1717	NADPH-protochlorophyllide oxidoreductase [Medicago truncatula]
Cluster-25869.20165	52.5447	0.430259	6.9322	4.6358e-14	4.2996e-12	657387695	KEH29773.1	2168	aluminum activated malate transporter family protein [Medicago truncatula]
Cluster-25869.20212	26.67	1.4342	4.2169	1.2216e-07	5.8057e-06	357465983	XP_003603276.1	2747	Rieske iron-sulfur protein Tic55 [Medicago truncatula]>gi|355492324|gb|AES73527.1| translocon at the inner envelope membrane ofs protein 55-II [Medicago truncatula]
Cluster-25869.20221	14.0369	0.932228	3.9124	0.00016863	0.0044047	357518603	XP_003629590.1	1191	3-ketoacyl-CoA reductase [Medicago truncatula]>gi|358345859|ref|XP_003636992.1| 3-ketoacyl-CoA reductase [Medicago truncatula]>gi|355523612|gb|AET04066.1| short-chain dehydrogenase-reductase [Medicago truncatula]
Cluster-25869.20260	46.2281	2.00788	4.525	1.5298e-12	1.2544e-10	657395021	KEH35466.1	330	transmembrane protein, putative [Medicago truncatula]
Cluster-25869.20419	16.4699	0.286839	5.8434	1.6178e-05	0.0005304	502124309	XP_004498473.1	2570	PREDICTED: L-gulonolactone oxidase 3 [Cicer arietinum]
Cluster-25869.20465	69.2017	0.430259	7.3295	1.4102e-17	1.6494e-15	358346569	XP_003637339.1	1313	Chlorophyll a-b binding protein [Medicago truncatula]>gi|657372747|gb|KEH18534.1| light-harvesting complex I chlorophyll A/B-binding protein [Medicago truncatula]
Cluster-25869.20702	38.9074	5.21904	2.8982	2.2814e-08	1.1845e-06	217071156	ACJ83938.1	749	unknown [Medicago truncatula]>gi|388497482|gb|AFK36807.1| unknown [Medicago truncatula]>gi|657398101|gb|KEH37723.1| DUF538 family protein [Medicago truncatula]
Cluster-25869.20844	33.3609	0.215129	7.2768	2.8925e-09	1.6963e-07	388515199	AFK45661.1	1269	unknown [Medicago truncatula]>gi|657386082|gb|KEH28490.1| light-harvesting complex I chlorophyll A/B-binding protein [Medicago truncatula]
Cluster-25869.20902	25.4535	2.223	3.5173	9.9104e-07	4.0692e-05	357507579	XP_003624078.1	967	WRKY transcription factor [Medicago truncatula]>gi|355499093|gb|AES80296.1| WRKY family transcription factor [Medicago truncatula]
Cluster-25869.21068	52.9658	0	6.727	2.5807e-14	2.431e-12	357508529	XP_003624553.1	1885	Glyceraldehyde-3-phosphate dehydrogenase A [Medicago truncatula]>gi|355499568|gb|AES80771.1| glyceraldehyde-3-phosphate dehydrogenase [Medicago truncatula]
Cluster-25869.21184	18.5296	0.290425	5.9955	4.9167e-06	0.00017971	357445395	XP_003592975.1	645	Ferredoxin I [Medicago truncatula]>gi|355482023|gb|AES63226.1| 2Fe-2S ferredoxin superfamily protein [Medicago truncatula]>gi|388510582|gb|AFK43357.1| unknown [Medicago truncatula]
Cluster-25869.21240	109.439	2.63964	5.3736	1.1423e-28	2.3348e-26	87240469	ABD32327.1	1616	Glycoside hydrolase, family 17 [Medicago truncatula]>gi|217072248|gb|ACJ84484.1| unknown [Medicago truncatula]>gi|388503626|gb|AFK39879.1| unknown [Medicago truncatula]
Cluster-25869.21265	36.8234	0.717098	5.6823	1.1109e-10	7.751e-09	388510242	AFK43187.1	1049	unknown [Medicago truncatula]>gi|657371801|gb|KEH17773.1| oxygen-evolving enhancer protein [Medicago truncatula]
Cluster-25869.21266	26.1554	1.64933	3.9872	2.4302e-07	1.1092e-05	357513351	XP_003626964.1	810	MLP-like protein [Medicago truncatula]>gi|355520986|gb|AET01440.1| polyketide cyclase/dehydrase and lipid transporter [Medicago truncatula]
Cluster-25869.21338	13.2414	0.14342	6.5287	0.00012924	0.0034662	388508854	AFK42493.1	562	unknown [Medicago truncatula]>gi|657401313|gb|KEH40291.1| photosystem I reaction center subunit X psaK [Medicago truncatula]
Cluster-25869.21381	25.0436	2.62386	3.2547	2.4384e-06	9.3809e-05	388521955	AFK49039.1	891	unknown [Medicago truncatula]>gi|657387237|gb|KEH29367.1| plant invertase/pectin methylesterase inhibitor [Medicago truncatula]
Cluster-25869.21434	44.1693	1.29078	5.0967	2.0532e-12	1.6594e-10	388515303	AFK45713.1	631	unknown [Medicago truncatula]>gi|657380492|gb|KEH24614.1| thylakoid membrane phosphoprotein 14 kDa protein [Medicago truncatula]
Cluster-25869.21494	49.0354	1.50591	5.0251	1.387e-13	1.2374e-11	357453611	XP_003597086.1	1024	Cytochrome b6-f complex iron-sulfur subunit [Medicago truncatula]>gi|217071232|gb|ACJ83976.1| unknown [Medicago truncatula]>gi|355486134|gb|AES67337.1| cytochrome b6-F complex iron-sulfur subunit [Medicago truncatula]>gi|388498486|gb|AFK37309.1| unknown [Medicago truncatula]
Cluster-25869.21735	102.001	0.215129	8.8892	1.1478e-21	1.6988e-19	357446161	XP_003593358.1	718	Pathogenesis-related protein 1a [Medicago truncatula]>gi|355482406|gb|AES63609.1| CAP, cysteine-rich secretory protein, antigen 5 [Medicago truncatula]
Cluster-25869.21775	35.8408	0.358549	6.6433	3.38e-10	2.2413e-08	388494252	AFK35192.1	451	unknown [Medicago truncatula]
Cluster-25869.21799	30.0857	0.430259	6.1277	6.166e-09	3.4664e-07	357464531	XP_003602547.1	765	Photosystem I reaction center subunit N [Medicago truncatula]>gi|355491595|gb|AES72798.1| photosystem I reaction center subunit N [Medicago truncatula]>gi|388492560|gb|AFK34346.1| unknown [Medicago truncatula]
Cluster-25869.21821	80.8523	2.65326	4.9294	2.5837e-21	3.758e-19	357437821	XP_003589186.1	1983	Alpha-amylase [Medicago truncatula]>gi|355478234|gb|AES59437.1| alpha amylase domain protein [Medicago truncatula]
Cluster-25869.21828	18.6662	1.79275	3.3802	3.6346e-05	0.0011078	657402732	KEH41605.1	352	hypothetical protein MTR_1g052720 [Medicago truncatula]
Cluster-25869.21871	45.3859	0.932228	5.6054	7.9624e-13	6.7055e-11	357451409	XP_003595981.1	557	Photosystem II 10 kDa polypeptide [Medicago truncatula]>gi|355485029|gb|AES66232.1| photosystem II 10 kDa proteinPsbR protein [Medicago truncatula]>gi|388509646|gb|AFK42889.1| unknown [Medicago truncatula]
Cluster-25869.21903	120.874	0.445318	8.0844	1.1693e-27	2.2585e-25	388491238	AFK33685.1	361	unknown [Medicago truncatula]>gi|657387114|gb|KEH29269.1| potato type II proteinase inhibitor family protein [Medicago truncatula]
Cluster-25869.21913	95.2635	1.00394	6.5682	1.0909e-24	1.871e-22	657370575	KEH16672.1	1270	expansin-like protein B1 [Medicago truncatula]
Cluster-25869.21960	18.5862	1.78342	3.3815	3.7673e-05	0.0011457	357510423	XP_003625500.1	532	hypothetical protein MTR_7g099860 [Medicago truncatula]>gi|87240340|gb|ABD32198.1| hypothetical protein MtrDRAFT_AC148343g14v2 [Medicago truncatula]>gi|355500515|gb|AES81718.1| transmembrane protein, putative [Medicago truncatula]>gi|388510610|gb|AFK43371.1| unknown [Medicago truncatula]
Cluster-25869.21986	72.5706	0.717098	6.6611	4.1656e-19	5.364e-17	357467133	XP_003603851.1	2166	Glyceraldehyde-3-phosphate dehydrogenase [Medicago truncatula]>gi|355492899|gb|AES74102.1| glyceraldehyde-3-phosphate dehydrogenase B [Medicago truncatula]
Cluster-25869.22034	115.243	1.14736	6.6502	2.0785e-29	4.3759e-27	357495319	XP_003617948.1	1291	Chlorophyll a/b binding protein [Medicago truncatula]>gi|355519283|gb|AET00907.1| light-harvesting complex I chlorophyll A/B-binding protein [Medicago truncatula]
Cluster-25869.22057	63.353	2.86839	4.4651	1.4916e-16	1.6485e-14	657394759	AES72092.2	2120	anthranilate N-benzoyltransferase [Medicago truncatula]
Cluster-25869.22227	80.5716	4.58943	4.1339	5.7024e-20	7.7958e-18	217072770	ACJ84745.1	1251	unknown [Medicago truncatula]>gi|657392742|gb|KEH33649.1| oxygen-evolving enhancer protein 2-1 [Medicago truncatula]
Cluster-25869.22258	20.7512	0.33847	5.938	1.3186e-06	5.326e-05	357515207	XP_003627892.1	177	hypothetical protein MTR_8g039650 [Medicago truncatula]
Cluster-25869.22287	711.903	2.07958	8.4192	8.9007e-149	1.4697e-145	357465425	XP_003602997.1	747	hypothetical protein MTR_3g101260 [Medicago truncatula]
Cluster-25869.22293	19.3241	2.36642	3.0296	5.8734e-05	0.0017021	388518371	AFK47247.1	722	unknown [Medicago truncatula]>gi|657394415|gb|KEH35056.1| NHL domain protein [Medicago truncatula]
Cluster-25869.22307	75.144	0.932228	6.3328	5.3939e-20	7.386e-18	657389267	KEH30983.1	1946	triose phosphate/phosphate translocator [Medicago truncatula]
Cluster-25869.22309	36.1983	0.646106	5.808	1.6184e-10	1.109e-08	3914601	O65194.1	887	RecName: Full=Ribulose bisphosphate carboxylase small chain, chloroplastic; Short=RuBisCO small subunit; Flags: Precursor [Medicago sativa]>gi|3044116|gb|AAC13293.1| ribulose-1,5-bisphosphate carboxylase small subunit [Medicago sativa]
Cluster-25869.22321	53.9016	2.36642	4.5095	2.3263e-14	2.2012e-12	357445799	XP_003593177.1	1162	Chloroplast chlorophyll a/b-binding protein CP24 [Medicago truncatula]>gi|355482225|gb|AES63428.1| light-harvesting complex I chlorophyll A/B-binding protein [Medicago truncatula]
Cluster-25869.22379	29.8985	2.43813	3.6162	8.5505e-08	4.1622e-06	657400812	KEH39908.1	704	DUF1677 family protein [Medicago truncatula]
Cluster-25869.22382	30.226	0.14342	7.7194	2.8958e-08	1.4897e-06	388516557	AFK46340.1	838	unknown [Medicago truncatula]
Cluster-25869.22386	102.921	1.8494	5.7983	4.2026e-27	7.9892e-25	388491238	AFK33685.1	363	unknown [Medicago truncatula]>gi|657387114|gb|KEH29269.1| potato type II proteinase inhibitor family protein [Medicago truncatula]
Cluster-25869.22424	23.5819	0.501969	5.5539	2.4455e-07	1.1156e-05	357480129	XP_003610350.1	2541	NADP-dependent glyceraldehyde-3-phosphate dehydrogenase [Medicago truncatula]>gi|355511405|gb|AES92547.1| NADP-dependent glyceraldehyde-3-phosphate dehydrogenase [Medicago truncatula]
Cluster-25869.22436	83.2442	0.645388	7.011	2.8388e-21	4.1218e-19	357467649	XP_003604109.1	2848	hypothetical protein MTR_4g005070 [Medicago truncatula]>gi|355505164|gb|AES86306.1| high chlorophyll fluorescence phenotype 173 protein [Medicago truncatula]
Cluster-25869.22460	16.1541	1.56399	3.3686	0.00012474	0.0033594	388492790	AFK34461.1	1167	unknown [Medicago truncatula]>gi|388518157|gb|AFK47140.1| unknown [Medicago truncatula]>gi|657403287|gb|KEH42137.1| allergen Pru protein, putative [Medicago truncatula]
Cluster-25869.22462	40.1805	1.16098	5.1131	1.9755e-11	1.4658e-09	388492790	AFK34461.1	1182	unknown [Medicago truncatula]>gi|388518157|gb|AFK47140.1| unknown [Medicago truncatula]>gi|657403287|gb|KEH42137.1| allergen Pru protein, putative [Medicago truncatula]
Cluster-25869.23474	25.3641	2.13982	3.5672	9.1454e-07	3.7735e-05	657399012	KEH38529.1	927	Kunitz type trypsin inhibitor [Medicago truncatula]
Cluster-25869.24155	22.8801	4.87627	2.2302	0.00017856	0.0046268	357519147	XP_003629862.1	898	Aquaporin NIP1-2 [Medicago truncatula]>gi|17025880|gb|AAL32128.1| multifunctional aquaporin [Medicago truncatula]>gi|355523884|gb|AET04338.1| major intrinsic protein (MIP) family transporter [Medicago truncatula]
Cluster-25869.24225	37.0573	0.430259	6.4284	1.3837e-10	9.5668e-09	357480841	XP_003610706.1	1063	Photosystem I reaction center subunit II [Medicago truncatula]>gi|355512041|gb|AES93664.1| photosystem I reaction center subunit II [Medicago truncatula]>gi|388519753|gb|AFK47938.1| unknown [Medicago truncatula]
Cluster-25869.24646	44.2774	4.39366	3.3331	2.5156e-10	1.6975e-08	374634432	AEZ54449.1	1442	polygalacturonase-inhibiting protein 3, partial [Medicago sativa subsp. x varia]
Cluster-25869.24813	41.8518	2.79668	3.9035	8.5014e-11	5.9811e-09	217071288	ACJ84004.1	1055	unknown [Medicago truncatula]>gi|388519695|gb|AFK47909.1| unknown [Medicago truncatula]>gi|657398857|gb|KEH38378.1| glutathione S-transferase, amino-terminal domain protein [Medicago truncatula]
Cluster-25869.25065	27.0869	1.57762	4.1018	1.1933e-07	5.6938e-06	657378165	KEH22958.1	469	one helix protein OHP [Medicago truncatula]
Cluster-25869.25139	47.9593	0.932228	5.685	1.8101e-13	1.5962e-11	357478131	XP_003609351.1	1913	Equilibrative nucleoside transporter [Medicago truncatula]>gi|355510406|gb|AES91548.1| equilibrative nucleoside transporter 6 [Medicago truncatula]
Cluster-25869.25154	41.0597	9.41478	2.1247	1.0421e-06	4.2622e-05	357463913	XP_003602238.1	3081	Pectinesterase [Medicago truncatula]>gi|355491286|gb|AES72489.1| pectinesterase/pectinesterase inhibitor [Medicago truncatula]
Cluster-25869.25557	59.2884	7.31512	3.0188	2.1147e-12	1.7074e-10	357482327	XP_003611449.1	1521	Peroxidase [Medicago truncatula]>gi|355512784|gb|AES94407.1| anionic peroxidase swpb3 protein [Medicago truncatula]
Cluster-25869.26022	24.2342	1.46216	4.0509	5.9936e-07	2.5454e-05	357438469	XP_003589510.1	379	hypothetical protein MTR_1g025490 [Medicago truncatula]>gi|355478558|gb|AES59761.1| transmembrane protein, putative [Medicago truncatula]
Cluster-25869.26023	19.7831	0.358549	5.786	2.2767e-06	8.803e-05	657384089	KEH27543.1	1344	methyl esterase [Medicago truncatula]
Cluster-25869.26058	25.8189	1.79705	3.8447	3.8628e-07	1.7005e-05	357520699	XP_003630638.1	1078	hypothetical protein MTR_8g101650 [Medicago truncatula]>gi|355524660|gb|AET05114.1| MYB-like transcription factor family protein [Medicago truncatula]
Cluster-25869.26103	16.6168	1.58407	3.3909	9.5812e-05	0.0026516	657380447	KEH24590.1	2940	coatomer protein [Medicago truncatula]
Cluster-25869.26173	28.0269	6.09534	2.201	3.8387e-05	0.0011633	657396003	KEH36150.1	404	transmembrane protein, putative [Medicago truncatula]
Cluster-25869.26705	17.3935	0	5.1205	1.0152e-05	0.00034853	357452949	XP_003596751.1	4467	SPA1-like protein [Medicago truncatula]>gi|355485799|gb|AES67002.1| ubiquitin ligase cop1, putative [Medicago truncatula]
Cluster-25869.27035	33.1256	2.00788	4.0442	5.4405e-09	3.0853e-07	657396869	AES64309.2	2295	endonuclease/exonuclease/phosphatase family protein [Medicago truncatula]
Cluster-25869.27137	128.999	14.9874	3.1055	9.3718e-26	1.6792e-23	657402712	KEH41587.1	3480	GTP-binding protein TypA/BipA [Medicago truncatula]
Cluster-25869.27392	40.473	15.1308	1.4195	0.00017096	0.0044573	357478563	XP_003609567.1	3627	1-deoxy-D-xylulose 5-phosphate synthase [Medicago truncatula]>gi|355510622|gb|AES91764.1| 1-deoxy-D-xylulose-5-phosphate synthase [Medicago truncatula]
Cluster-25869.28471	18.8562	1.4342	3.7167	1.7731e-05	0.00057562	357510687	XP_003625632.1	679	hypothetical protein MTR_7g101250 [Medicago truncatula]>gi|87240942|gb|ABD32800.1| Protein of unknown function DUF584 [Medicago truncatula]>gi|355500647|gb|AES81850.1| senescence regulator [Medicago truncatula]>gi|388515573|gb|AFK45848.1| unknown [Medicago truncatula]
Cluster-25869.28695	14.5572	0.37074	5.2952	5.162e-05	0.0015126	357436845	XP_003588698.1	1590	Pleiotropic drug resistance protein [Medicago truncatula]>gi|355477746|gb|AES58949.1| drug resistance transporter-like ABC domain protein [Medicago truncatula]
Cluster-25869.28743	35.4188	2.71278	3.7067	4.1837e-09	2.405e-07	217071582	ACJ84151.1	428	unknown [Medicago truncatula]>gi|657379478|gb|KEH23858.1| photosystem II reaction center W [Medicago truncatula]
Cluster-25869.29148	35.5601	9.17886	1.9539	1.5241e-05	0.00050215	357437311	XP_003588931.1	2526	Cytokinin dehydrogenase [Medicago truncatula]>gi|355477979|gb|AES59182.1| cytokinin oxidase/dehydrogenase-like protein [Medicago truncatula]
Cluster-25869.29433	20.0287	0.651125	4.943	2.3696e-06	9.137e-05	657399535	AES67032.2	2537	gland-specific fatty acyl-CoA reductase [Medicago truncatula]
Cluster-25869.29759	23.9722	2.21583	3.4354	2.4971e-06	9.5848e-05	357490105	XP_003615340.1	332	hypothetical protein MTR_5g066760 [Medicago truncatula]>gi|355516675|gb|AES98298.1| hypothetical protein MTR_5g066760 [Medicago truncatula]
Cluster-25869.29909	26.4361	4.66114	2.5038	1.7977e-05	0.00058249	357452341	XP_003596447.1	1512	Pho1-like protein [Medicago truncatula]>gi|657402169|gb|KEH41096.1| phosphate transporter PHO1-like protein [Medicago truncatula]
Cluster-25869.29926	29.2435	7.74466	1.9168	0.00010572	0.0028954	571490959	XP_006591712.1	1673	PREDICTED: protein FAR1-RELATED SEQUENCE 5-like [Glycine max]
Cluster-25869.30111	24.7985	1.64933	3.9103	5.7511e-07	2.451e-05	657394086	AES71178.2	1379	transcription factor [Medicago truncatula]
Cluster-25869.30299	14.2689	0.876294	4.0253	0.00013157	0.0035198	--	--	--	--
Cluster-25869.30490	32.1673	3.46932	3.2129	1.0732e-07	5.1468e-06	657379411	KEH23791.1	612	Lipid transfer protein [Medicago truncatula]
Cluster-25869.30849	27.6994	4.15917	2.7355	4.4452e-06	0.00016383	357483133	XP_003611853.1	601	hypothetical protein MTR_5g018590 [Medicago truncatula]>gi|355513188|gb|AES94811.1| hypothetical protein MTR_5g018590 [Medicago truncatula]
Cluster-25869.31089	198.715	4.73285	5.3918	1.1368e-50	4.5588e-48	657390064	AES90968.2	937	plant invertase/pectin methylesterase inhibitor [Medicago truncatula]
Cluster-25869.31182	17.3524	0.824663	4.3952	1.6518e-05	0.00054044	657404482	KEH43175.1	2738	cytochrome P450 family 709 protein [Medicago truncatula]
Cluster-25869.31375	23.2544	1.86446	3.6407	2.2062e-06	8.554e-05	657395044	AES72572.2	881	homeobox associated leucine zipper protein [Medicago truncatula]
Cluster-25869.31497	17.125	1.45356	3.5584	5.5701e-05	0.0016226	502112336	XP_004494297.1	848	PREDICTED: MATH domain and coiled-coil domain-containing protein At3g58370-like [Cicer arietinum]
Cluster-25869.31567	27.0837	6.29469	2.1052	7.977e-05	0.0022437	357463399	XP_003601981.1	489	hypothetical protein MTR_3g087510 [Medicago truncatula]>gi|355491029|gb|AES72232.1| PLAT-plant-stress protein [Medicago truncatula]
Cluster-25869.31680	21.9958	3.6486	2.5918	6.836e-05	0.0019555	357468743	XP_003604656.1	1210	RING finger protein [Medicago truncatula]>gi|355505711|gb|AES86853.1| zinc finger, C3HC4 type (RING finger) protein [Medicago truncatula]
Cluster-25869.31708	130.59	7.24269	4.1724	1.6914e-31	3.8497e-29	358344003	XP_003636084.1	1650	Oxygen-evolving enhancer protein [Medicago truncatula]>gi|657375039|gb|KEH20462.1| photosystem II oxygen-evolving enhancer protein [Medicago truncatula]
Cluster-25869.32186	30.7501	8.71274	1.8194	0.00011808	0.0031965	657397229	AES64701.2	2637	magnesium transporter CorA family protein [Medicago truncatula]
Cluster-25869.32225	15.5809	0.430259	5.1784	2.895e-05	0.00090062	657399043	KEH38560.1	1670	cytochrome P450 family monooxygenase [Medicago truncatula]
Cluster-25869.32646	22.6012	2.18213	3.3726	5.6215e-06	0.00020362	657399247	KEH38731.1	3544	ubiquitin ligase cop1, putative [Medicago truncatula]
Cluster-25869.33262	17.3154	1.68805	3.3586	7.259e-05	0.0020645	657396996	KEH36829.1	1120	tobamovirus multiplication-like protein [Medicago truncatula]
Cluster-25869.33294	21.9911	1.07565	4.3536	1.3037e-06	5.2707e-05	657372089	KEH18021.1	457	NADP-dependent alkenal double bond reductase [Medicago truncatula]
Cluster-25869.33445	41.3082	1.47507	4.8076	1.453e-11	1.0935e-09	357485659	XP_003613117.1	785	hypothetical protein MTR_5g032960 [Medicago truncatula]>gi|355514452|gb|AES96075.1| PB1 domain protein [Medicago truncatula]
Cluster-25869.33585	55.8199	14.2703	1.9678	5.2635e-08	2.6259e-06	657397163	KEH36973.1	2163	myosin II heavy chain family protein [Medicago truncatula]
Cluster-25869.33795	33.0802	1.64933	4.326	3.0881e-09	1.801e-07	357480799	XP_003610685.1	1720	Neutral cholesterol ester hydrolase [Medicago truncatula]>gi|355512020|gb|AES93643.1| 2-hydroxyisoflavanone dehydratase [Medicago truncatula]
Cluster-25869.33883	34.3435	4.58943	2.9037	1.4748e-07	6.9425e-06	357443861	XP_003592208.1	3744	Pto disease resistance protein [Medicago truncatula]>gi|355481256|gb|AES62459.1| malectin/receptor-like kinase family protein [Medicago truncatula]
Cluster-25869.34191	39.8647	2.65326	3.9093	2.3245e-10	1.5711e-08	357490199	XP_003615387.1	475	hypothetical protein MTR_5g067320 [Medicago truncatula]>gi|217075122|gb|ACJ85921.1| unknown [Medicago truncatula]>gi|355516722|gb|AES98345.1| transmembrane protein, putative [Medicago truncatula]>gi|388493576|gb|AFK34854.1| unknown [Medicago truncatula]
Cluster-25869.34472	13.4235	0.511291	4.7145	0.00012405	0.0033439	357481437	XP_003611004.1	970	Ethylene-responsive transcription factor ERF061 [Medicago truncatula]>gi|355512339|gb|AES93962.1| AP2 domain class transcription factor [Medicago truncatula]
Cluster-25869.34627	50.127	12.4008	2.0152	1.6856e-07	7.8773e-06	657374317	AET03044.2	1312	replication factor-A carboxy-terminal domain protein [Medicago truncatula]
Cluster-25869.34896	24.6113	2.00788	3.6156	1.184e-06	4.8029e-05	217075132	ACJ85926.1	425	unknown [Medicago truncatula]
Cluster-25869.35120	22.2409	0.589455	5.2377	5.7264e-07	2.443e-05	388507292	AFK41712.1	1080	unknown [Medicago truncatula]>gi|657397265|gb|KEH37037.1| photosystem I reaction center subunit III [Medicago truncatula]
Cluster-25869.35334	15.0662	1.36249	3.467	0.00018022	0.0046612	357456281	XP_003598421.1	903	hypothetical protein MTR_3g013460 [Medicago truncatula]>gi|355487469|gb|AES68672.1| hypothetical protein MTR_3g013460 [Medicago truncatula]
Cluster-25869.35360	15.3797	1.16528	3.7223	0.0001054	0.0028884	657401749	KEH40708.1	266	hypothetical protein MTR_1g033630 [Medicago truncatula]
Cluster-25869.35801	48.0061	1.79275	4.743	3.7336e-13	3.2215e-11	357451821	XP_003596187.1	1607	Elongation factor EF-2 [Medicago truncatula]>gi|355485235|gb|AES66438.1| translation elongation factor EF-2 subunit [Medicago truncatula]
Cluster-25869.35820	19.9384	2.87628	2.7933	8.3924e-05	0.0023496	357509429	XP_003625003.1	1610	Proton-coupled amino acid transporter [Medicago truncatula]
Cluster-25869.35901	26.9508	2.223	3.5997	3.8479e-07	1.6949e-05	642530	AAA82737.1	1350	lectin [Medicago sativa]>gi|642586|gb|AAA61914.1| phytohemagglutinin [Medicago sativa]
Cluster-25869.36043	35.9812	0.0717098	8.9709	1.6001e-08	8.4591e-07	657389935	KEH31558.1	1206	two-component response regulator-APRR2-like protein [Medicago truncatula]
Cluster-25869.36119	28.0157	2.63964	3.4078	3.8809e-07	1.7076e-05	502167447	XP_004514143.1	1218	PREDICTED: heptahelical transmembrane protein 2-like isoform X1 [Cicer arietinum]
Cluster-25869.36124	21.8142	1.57762	3.7895	3.4067e-06	0.00012819	657370994	KEH17025.1	187	rRNA intron-encoded homing endonuclease, putative [Medicago truncatula]
Cluster-25869.36140	32.1912	4.87627	2.7228	7.9565e-07	3.3122e-05	657371819	AET01148.2	1113	mannan endo-1,4-beta-mannosidase-like protein [Medicago truncatula]
Cluster-25869.36141	29.4306	6.02363	2.2886	1.618e-05	0.0005304	657371848	KEH17803.1	632	mannan endo-1,4-beta-mannosidase-like protein [Medicago truncatula]
Cluster-25869.36275	20.4002	1.57762	3.6928	8.4067e-06	0.00029376	657393037	KEH33913.1	2038	extracellular ligand-gated ion channel protein [Medicago truncatula]
Cluster-25869.36542	30.4347	1.16313	4.7096	7.5539e-09	4.1962e-07	217071156	ACJ83938.1	749	unknown [Medicago truncatula]>gi|388497482|gb|AFK36807.1| unknown [Medicago truncatula]>gi|657398101|gb|KEH37723.1| DUF538 family protein [Medicago truncatula]
Cluster-25869.36584	37.2445	3.58549	3.3768	5.5104e-09	3.1229e-07	657400936	KEH40004.1	657	basic leucine zipper transcription factor [Medicago truncatula]
Cluster-25869.36676	39.153	9.02181	2.1176	1.94e-06	7.5743e-05	828288925	XP_012570737.1	2544	PREDICTED: boron transporter 4-like isoform X5 [Cicer arietinum]
Cluster-25869.36831	44.4852	2.58371	4.1058	1.1464e-11	8.7766e-10	388518723	AFK47423.1	440	unknown [Medicago truncatula]>gi|657393333|gb|KEH34153.1| RNA-binding (RRM/RBD/RNP motif) family protein [Medicago truncatula]
Cluster-25869.37044	19.2974	2.5249	2.9341	7.5473e-05	0.0021343	657390914	KEH32310.1	1860	catalytic/protein phosphatase type 2C [Medicago truncatula]
Cluster-25869.37045	15.4672	1.20401	3.6833	0.00010641	0.0029124	657390914	KEH32310.1	1841	catalytic/protein phosphatase type 2C [Medicago truncatula]
Cluster-25869.37051	99.9453	1.28934	6.2764	4.1152e-26	7.4851e-24	572168594	AHF50207.1	783	temperature induced lipocalin [Medicago falcata]
Cluster-25869.37059	23.8159	3.73035	2.6745	2.5654e-05	0.00080644	657401502	KEH40480.1	1815	F-box SKP2A-like protein [Medicago truncatula]
Cluster-25869.37133	24.3245	4.58226	2.4083	5.5704e-05	0.0016226	657386698	KEH28967.1	362	hypothetical protein MTR_4g019640 [Medicago truncatula]
Cluster-25869.37242	38.6014	3.87233	3.3174	3.7284e-09	2.1565e-07	357486933	XP_003613754.1	1079	Glutathione S-transferase [Medicago truncatula]>gi|355515089|gb|AES96712.1| glutathione S-transferase, amino-terminal domain protein [Medicago truncatula]>gi|388500448|gb|AFK38290.1| unknown [Medicago truncatula]
Cluster-25869.37500	18.6461	0.768012	4.6016	6.6344e-06	0.00023654	388523241	AFK49673.1	998	nuclear transcription factor Y subunit C4 [Medicago truncatula]
Cluster-25869.37553	35.139	9.03544	1.9594	1.6562e-05	0.00054143	657400393	KEH39605.1	1154	TPR repeat protein [Medicago truncatula]
Cluster-25869.37562	18.0313	0.891353	4.3384	1.1949e-05	0.00040332	357467067	XP_003603818.1	2082	Nucleoredoxin [Medicago truncatula]>gi|355492866|gb|AES74069.1| nucleoredoxin, putative [Medicago truncatula]
Cluster-25869.37574	21.1957	1.86446	3.5069	8.1692e-06	0.00028641	734365126	KHN17505.1	914	Heat shock 70 kDa protein [Glycine soja]
Cluster-25869.37584	31.6297	2.9401	3.4273	6.531e-08	3.2258e-06	--	--	--	--
Cluster-25869.37756	38.1541	0.215129	7.4705	2.9575e-10	1.9735e-08	388502744	AFK39438.1	552	unknown [Medicago truncatula]
Cluster-25869.37828	144.018	9.17886	3.9718	1.0275e-33	2.5153e-31	357487149	XP_003613862.1	737	hypothetical protein MTR_5g041900 [Medicago truncatula]>gi|391738057|sp|G7KGQ4.1|CASP1_MEDTR RecName: Full=Casparian strip membrane protein 1; Short=MtCASP1 [Medicago truncatula]>gi|355515197|gb|AES96820.1| casparian strip membrane protein [Medicago truncatula]
Cluster-25869.37849	48.4801	2.6088	4.2159	9.8804e-13	8.2301e-11	657389392	KEH31108.1	2129	cytochrome P450 family 71 protein [Medicago truncatula]
Cluster-25869.37898	29.8003	1.04481	4.834	9.4828e-09	5.2025e-07	357452949	XP_003596751.1	4453	SPA1-like protein [Medicago truncatula]>gi|355485799|gb|AES67002.1| ubiquitin ligase cop1, putative [Medicago truncatula]
Cluster-25869.38248	25.1878	1.9462	3.694	7.4111e-07	3.0933e-05	657383369	AES76734.2	732	multiprotein bridging factor 1b-like protein [Medicago truncatula]
Cluster-25869.38292	19.4645	0.215129	6.4995	3.4159e-06	0.00012848	657386640	KEH28917.1	843	phosphatidylethanolamine-binding protein [Medicago truncatula]
Cluster-25869.38321	35.9353	2.86839	3.6471	3.9136e-09	2.259e-07	357438609	XP_003589580.1	1795	Early nodulin [Medicago truncatula]
Cluster-25869.38459	28.2609	4.23088	2.7398	3.4977e-06	0.00013138	357473119	XP_003606844.1	1418	Transmembrane protein 45B [Medicago truncatula]>gi|355507899|gb|AES89041.1| T1.3 protein [Medicago truncatula]
Cluster-25869.38538	36.3087	8.60518	2.077	5.8402e-06	0.0002109	357487357	XP_003613966.1	837	hypothetical protein MTR_5g043190 [Medicago truncatula]>gi|355515301|gb|AES96924.1| DUF538 family protein [Medicago truncatula]>gi|388499240|gb|AFK37686.1| unknown [Medicago truncatula]
Cluster-25869.38570	15.776	0.441733	5.1584	2.5953e-05	0.00081431	357449827	XP_003595190.1	1302	hypothetical protein MTR_2g039480 [Medicago truncatula]>gi|355484238|gb|AES65441.1| esterase/lipase/thioesterase family protein [Medicago truncatula]
Cluster-25869.38636	27.6994	5.95192	2.2184	3.9378e-05	0.0011899	357438803	XP_003589678.1	1414	hypothetical protein MTR_1g034960 [Medicago truncatula]>gi|355478726|gb|AES59929.1| cysteine/histidine-rich C1 domain protein [Medicago truncatula]
Cluster-25869.38812	43.6458	10.3276	2.0793	6.621e-07	2.7865e-05	657374712	KEH20240.1	576	Lipid transfer protein [Medicago truncatula]
Cluster-25869.38995	32.8084	4.74432	2.7898	4.6064e-07	1.9945e-05	357448533	XP_003594542.1	1710	hypothetical protein MTR_2g030400 [Medicago truncatula]>gi|355483590|gb|AES64793.1| 3-hydroxyisobutyrate dehydrogenase [Medicago truncatula]
Cluster-25869.39054	69.155	0.14342	8.9134	3.7831e-15	3.7927e-13	357519363	XP_003629970.1	547	Basic blue protein [Medicago truncatula]>gi|355523992|gb|AET04446.1| basic blue-like protein [Medicago truncatula]
Cluster-25869.39159	21.6884	3.38255	2.6807	5.7915e-05	0.0016807	357447181	XP_003593866.1	1112	hypothetical protein MTR_2g018670 [Medicago truncatula]>gi|355482914|gb|AES64117.1| hypothetical protein MTR_2g018670 [Medicago truncatula]
Cluster-25869.39305	17.1722	0	5.102	1.1636e-05	0.0003937	657398332	KEH37940.1	1048	plant-specific domain TIGR01570 family protein [Medicago truncatula]
Cluster-25869.39470	49.1248	8.0315	2.6127	2.3013e-09	1.3735e-07	1150932	CAA61334.1	1669	cyclin [Medicago sativa]
Cluster-25869.39957	85.4452	1.04553	6.3527	1.6772e-22	2.606e-20	357493053	XP_003616815.1	126	Cold and drought-regulated protein CORA [Medicago truncatula]>gi|355518150|gb|AES99773.1| leguminosin group485 secreted peptide [Medicago truncatula]
Cluster-25869.40061	39.9859	8.90779	2.1664	1.0977e-06	4.4699e-05	357521605	XP_003631091.1	1343	hypothetical protein MTR_8g107030 [Medicago truncatula]>gi|355525113|gb|AET05567.1| 3-oxo-5-alpha-steroid 4-dehydrogenase [Medicago truncatula]
Cluster-25869.40397	34.4783	11.4499	1.5904	0.00018311	0.0047225	357490641	XP_003615608.1	1070	Flavoprotein wrbA [Medicago truncatula]>gi|355516943|gb|AES98566.1| NAD(P)H:quinone oxidoreductase, type IV protein [Medicago truncatula]>gi|388503242|gb|AFK39687.1| unknown [Medicago truncatula]
Cluster-25869.40460	64.6164	7.17098	3.1717	6.8017e-14	6.2193e-12	357442823	XP_003591689.1	919	hypothetical protein MTR_1g090630 [Medicago truncatula]>gi|355480737|gb|AES61940.1| nuclear transport factor 2 (NTF2) family protein [Medicago truncatula]
Cluster-25869.40511	31.881	7.93971	2.0055	3.1842e-05	0.00098335	657401811	KEH40770.1	3419	long-chain fatty acyl CoA ligase [Medicago truncatula]
Cluster-25869.40551	59.3291	6.38217	3.2166	5.1935e-13	4.4448e-11	357512625	XP_003626601.1	2029	3-ketoacyl-CoA synthase [Medicago truncatula]>gi|87240844|gb|ABD32702.1| Chalcone and stilbene synthases, N-terminal; Chalcone and stilbene synthases, C-terminal; Very-long-chain 3-ketoacyl-CoA synthase [Medicago truncatula]>gi|355501616|gb|AES82819.1| 3-ketoacyl-CoA synthase-like protein [Medicago truncatula]
Cluster-25869.40601	19.4747	0	5.2835	2.8459e-06	0.00010835	657405910	KEH44351.1	1942	D-glycerate dehydrogenase/hydroxypyruvate reductase [Medicago truncatula]
Cluster-25869.40650	58.9698	12.2559	2.2665	1.2718e-09	7.8423e-08	657405267	KEH43760.1	1131	hydroxyproline-rich glycoprotein family protein [Medicago truncatula]
Cluster-25869.40850	69.2822	27.5631	1.3297	2.555e-06	9.7935e-05	357442621	XP_003591588.1	2638	LEC14B protein [Medicago truncatula]>gi|355480636|gb|AES61839.1| transducin/WD-like repeat-protein [Medicago truncatula]
Cluster-25869.40972	37.0124	1.30368	4.8273	1.6006e-10	1.0985e-08	657382172	KEH26102.1	1950	plant/T8K14-16 protein [Medicago truncatula]
Cluster-25869.41177	56.8493	2.07958	4.7728	2.5081e-15	2.5418e-13	357459757	XP_003600159.1	2000	Alanine glyoxylate aminotransferase [Medicago truncatula]>gi|355489207|gb|AES70410.1| serine-glyoxylate aminotransferase-like protein [Medicago truncatula]
Cluster-25869.41372	66.9091	21.4412	1.6418	1.0328e-07	4.9645e-06	357517095	XP_003628836.1	1857	Zinc finger protein [Medicago truncatula]>gi|355522858|gb|AET03312.1| zinc finger (C3HC4-type RING finger) family protein, putative [Medicago truncatula]
Cluster-25869.41385	17.5461	1.93617	3.1799	9.3057e-05	0.0025864	657396491	AES63607.2	810	CAP, cysteine-rich secretory protein, antigen 5, partial [Medicago truncatula]
Cluster-25869.41586	29.4306	5.01969	2.5516	4.8888e-06	0.00017885	357448789	XP_003594670.1	1330	Myb-like transcription factor [Medicago truncatula]>gi|355483718|gb|AES64921.1| myb transcription factor [Medicago truncatula]
Cluster-25869.42221	37.2445	2.29471	4.0206	6.6034e-10	4.2353e-08	357498339	XP_003619458.1	1461	RING-H2 finger protein ATL3B [Medicago truncatula]>gi|355494473|gb|AES75676.1| zinc finger, C3HC4 type (RING finger) protein [Medicago truncatula]
Cluster-25869.42256	21.2265	2.72497	2.9616	3.0607e-05	0.00094833	657400050	KEH39399.1	1398	myb transcription factor [Medicago truncatula]
Cluster-25869.42660	78.8404	10.7565	2.8737	2.275e-15	2.3139e-13	357499797	XP_003620187.1	1005	Miraculin [Medicago truncatula]>gi|355495202|gb|AES76405.1| Kunitz type trypsin inhibitor / miraculin [Medicago truncatula]
Cluster-25869.42777	47.3978	4.3743	3.4377	3.5386e-11	2.5712e-09	--	--	--	--
Cluster-25869.42793	37.3011	13.0462	1.5156	0.00016328	0.0042815	358343997	XP_003636081.1	2964	Root phototropism protein [Medicago truncatula]>gi|657375041|gb|KEH20464.1| phototropic-responsive NPH3 family protein [Medicago truncatula]
Cluster-25869.42869	79.9049	0	7.3202	4.5636e-20	6.29e-18	357470919	XP_003605744.1	1910	Caffeic acid 3-O-methyltransferase [Medicago truncatula]>gi|355506799|gb|AES87941.1| caffeic acid O-methyltransferase [Medicago truncatula]>gi|388520569|gb|AFK48346.1| unknown [Medicago truncatula]
Cluster-25869.42891	132.929	11.8321	3.4899	7.0401e-29	1.4567e-26	357510475	XP_003625526.1	3415	ABC transporter G family member [Medicago truncatula]>gi|355500541|gb|AES81744.1| white-brown-complex ABC transporter family protein [Medicago truncatula]
Cluster-25869.42895	98.9131	37.8628	1.3854	7.4797e-09	4.1577e-07	657381476	KEH25462.1	2061	sulfite oxidase-like protein [Medicago truncatula]
Cluster-25869.43046	27.3349	4.24379	2.6873	6.1896e-06	0.00022228	388493122	AFK34627.1	1024	unknown [Medicago truncatula]
Cluster-25869.43297	40.3326	13.5532	1.5733	5.8693e-05	0.0017018	657395343	KEH35690.1	2370	serine carboxypeptidase-like protein [Medicago truncatula]
Cluster-25869.43362	37.4242	7.11505	2.395	6.2166e-07	2.6347e-05	657379760	AES81930.2	7635	HEAT repeat 7A-like protein [Medicago truncatula]
Cluster-25869.43453	24.5912	0	5.6201	1.351e-07	6.3917e-06	357472833	XP_003606701.1	2732	Laccase [Medicago truncatula]>gi|355507756|gb|AES88898.1| laccase/diphenol oxidase family protein [Medicago truncatula]
Cluster-25869.43666	15.4466	0.583001	4.7277	3.8072e-05	0.001155	357456939	XP_003598750.1	3083	FAR1-related protein [Medicago truncatula]
Cluster-25869.43686	19.792	1.21907	4.0211	6.7387e-06	0.00023985	357441763	XP_003591159.1	556	Auxin-repressed 12.5 kDa protein [Medicago truncatula]>gi|355480207|gb|AES61410.1| dormancy/auxin associated protein [Medicago truncatula]>gi|388494480|gb|AFK35306.1| unknown [Medicago truncatula]
Cluster-25869.43744	17.2186	1.72104	3.3226	8.1451e-05	0.0022834	357511375	XP_003625976.1	1201	hypothetical protein MTR_7g109590 [Medicago truncatula]>gi|355500991|gb|AES82194.1| transmembrane protein, putative [Medicago truncatula]
Cluster-25869.43778	52.5288	11.5646	2.1834	2.0166e-08	1.0548e-06	357513517	XP_003627047.1	1305	Auxin-responsive protein IAA18 [Medicago truncatula]>gi|355521069|gb|AET01523.1| auxin response factor [Medicago truncatula]
Cluster-25869.43931	69.8568	2.58155	4.7581	1.8203e-18	2.2543e-16	--	--	--	--
Cluster-25869.44172	47.2574	4.87627	3.2767	8.4767e-11	5.9687e-09	357454565	XP_003597563.1	517	hypothetical protein MTR_2g099630 [Medicago truncatula]>gi|355486611|gb|AES67814.1| DUF3511 domain protein [Medicago truncatula]
Cluster-25869.44207	68.1663	21.9281	1.6363	8.3738e-08	4.081e-06	357502085	XP_003621331.1	1398	Isoliquiritigenin 2'-O-methyltransferase [Medicago truncatula]>gi|355496346|gb|AES77549.1| caffeic acid O-methyltransferase [Medicago truncatula]
Cluster-25869.44241	145.395	0.337753	8.7498	1.1068e-30	2.4399e-28	388518933	AFK47528.1	1419	unknown [Medicago truncatula]>gi|657374882|gb|AET03667.2| Chitinase (Class Ib) / Hevein [Medicago truncatula]
Cluster-25869.44483	28.3081	3.25993	3.1183	8.498e-07	3.5254e-05	87162873	ABD28668.1	1636	Peptidase C14, caspase catalytic subunit p20 [Medicago truncatula]>gi|657379063|gb|KEH23557.1| ICE-like protease (caspase) p20 domain protein [Medicago truncatula]
Cluster-25869.44511	79.3551	5.95192	3.7369	1.148e-18	1.4386e-16	657384878	KEH27920.1	1128	peroxidase family protein [Medicago truncatula]
Cluster-25869.44533	37.8527	9.82425	1.946	8.5255e-06	0.00029742	657394367	AES71442.2	899	PB1 domain protein [Medicago truncatula]
Cluster-25869.44650	43.8512	4.52991	3.2751	4.0443e-10	2.6567e-08	657374580	KEH20119.1	3763	nucleobase-ascorbate transporter-like protein [Medicago truncatula]
Cluster-25869.45042	19.8388	1.07565	4.205	5.1259e-06	0.00018662	217075032	ACJ85876.1	757	unknown [Medicago truncatula]
Cluster-25869.45167	33.5013	6.45388	2.376	2.6573e-06	0.00010158	657402134	KEH41061.1	1444	auxin canalization protein [Medicago truncatula]
Cluster-25869.45294	119.446	21.5036	2.4737	1.3171e-19	1.7578e-17	657388728	KEH30603.1	1816	calcium-binding EF-hand protein [Medicago truncatula]
Cluster-25869.45401	37.434	9.36745	1.9986	6.8483e-06	0.00024344	657395064	AES72632.2	1193	sigma 54 modulation protein/S30EA ribosomal protein [Medicago truncatula]
Cluster-25869.45432	24.6609	5.76188	2.0976	0.00017224	0.0044839	357516525	XP_003628551.1	664	Protein yippee-like protein [Medicago truncatula]>gi|355522573|gb|AET03027.1| yippee family zinc-binding protein, putative [Medicago truncatula]>gi|657373802|gb|KEH19413.1| yippee family zinc-binding protein, putative [Medicago truncatula]
Cluster-25869.45484	13.1011	0.14342	6.5133	0.00013959	0.0037108	357454489	XP_003597525.1	880	Salt-tolerance protein [Medicago truncatula]>gi|355486573|gb|AES67776.1| salt tolerance-like protein [Medicago truncatula]>gi|388512317|gb|AFK44220.1| unknown [Medicago truncatula]
Cluster-25869.45570	41.6895	6.38217	2.7076	2.1145e-08	1.1033e-06	357481915	XP_003611243.1	3175	Receptor-like protein kinase [Medicago truncatula]>gi|355512578|gb|AES94201.1| LRR receptor-like kinase [Medicago truncatula]
Cluster-25869.45599	184.07	39.5838	2.2173	3.1425e-26	5.7782e-24	357519095	XP_003629836.1	1152	Receptor-like protein kinase [Medicago truncatula]
Cluster-25869.46065	71.9619	6.38002	3.4956	2.2172e-16	2.4281e-14	357513013	XP_003626795.1	819	1-aminocyclopropane-1-carboxylate oxidase-like protein [Medicago truncatula]>gi|355520817|gb|AET01271.1| 1-aminocyclopropane-1-carboxylate oxidase-like protein [Medicago truncatula]
Cluster-25869.46284	155.056	11.0218	3.8144	2.3516e-35	6.0376e-33	357510061	XP_003625319.1	759	Disease resistance response protein [Medicago truncatula]>gi|355500334|gb|AES81537.1| disease resistance-responsive, dirigent domain protein [Medicago truncatula]
Cluster-25869.46321	45.6292	6.63961	2.7808	2.9029e-09	1.7012e-07	657385480	AES99151.2	2687	transmembrane 9 family protein [Medicago truncatula]
Cluster-25869.46558	30.1325	5.66508	2.4112	7.1692e-06	0.00025389	--	--	--	--
Cluster-25869.46650	109.08	15.1516	2.8478	1.6451e-20	2.3284e-18	357505741	XP_003623159.1	683	hypothetical protein MTR_7g065150 [Medicago truncatula]>gi|355498174|gb|AES79377.1| plant/T7H20-70 protein [Medicago truncatula]>gi|388492720|gb|AFK34426.1| unknown [Medicago truncatula]
Cluster-25869.46922	21.336	2.29471	3.2169	1.4915e-05	0.00049317	357481941	XP_003611256.1	1199	hypothetical protein MTR_5g011990 [Medicago truncatula]>gi|355512591|gb|AES94214.1| hypothetical protein MTR_5g011990 [Medicago truncatula]
Cluster-25869.46966	43.8886	8.0315	2.4501	4.6691e-08	2.3503e-06	357452341	XP_003596447.1	2216	Pho1-like protein [Medicago truncatula]>gi|657402169|gb|KEH41096.1| phosphate transporter PHO1-like protein [Medicago truncatula]
Cluster-25869.46971	52.249	16.0013	1.7072	1.4257e-06	5.7119e-05	657372966	KEH18736.1	1926	bZIP transcription factor family protein [Medicago truncatula]
Cluster-25869.47283	45.573	13.2663	1.7804	3.763e-06	0.00014016	657386393	KEH28729.1	3274	alpha/beta fold hydrolase [Medicago truncatula]
Cluster-25869.47303	15.3437	0.999635	3.9401	8.1086e-05	0.0022752	657375094	AET04036.2	838	LRR and NB-ARC domain disease resistance protein [Medicago truncatula]
Cluster-25869.47307	42.4849	15.4893	1.4557	8.9812e-05	0.0025036	657376073	KEH21289.1	1669	NAD(P)-binding rossmann-fold protein [Medicago truncatula]
Cluster-25869.47340	417.937	6.10107	6.0981	3.8001e-104	3.9027e-101	657393608	KEH34417.1	722	cationic peroxidase [Medicago truncatula]
Cluster-25869.47370	147.855	31.0504	2.2515	9.9275e-22	1.4771e-19	357461807	XP_003601185.1	417	Phloem specific protein [Medicago truncatula]>gi|355490233|gb|AES71436.1| phloem specific protein [Medicago truncatula]
Cluster-25869.47394	18.2947	1.07565	4.0881	1.3776e-05	0.00045944	657396078	KEH36225.1	1572	C4-dicarboxylate transporter/malic acid protein [Medicago truncatula]
Cluster-25869.47460	111.359	9.10715	3.6121	5.1038e-25	8.8805e-23	357514561	XP_003627569.1	2439	ER glycerol-phosphate acyltransferase [Medicago truncatula]>gi|355521591|gb|AET02045.1| glycerol-3-phosphate acyltransferase [Medicago truncatula]
Cluster-25869.47610	45.4256	17.9389	1.3404	0.00012835	0.0034468	357449163	XP_003594858.1	1591	Molybdenum cofactor sulfurase [Medicago truncatula]>gi|355483906|gb|AES65109.1| Mo-molybdopterin cofactor sulfurase [Medicago truncatula]
Cluster-25869.47755	117.442	8.24663	3.832	2.9469e-27	5.6275e-25	357444011	XP_003592283.1	938	PAR-1a protein [Medicago truncatula]>gi|355481331|gb|AES62534.1| PAR1 protein [Medicago truncatula]
Cluster-25869.47763	146.801	2.01648	6.1859	1.1361e-37	3.1786e-35	657393608	KEH34417.1	722	cationic peroxidase [Medicago truncatula]
Cluster-25869.48008	49.3162	20.9393	1.2359	0.00016159	0.0042459	388504058	AFK40095.1	1322	unknown [Medicago truncatula]>gi|657405652|gb|KEH44124.1| kynurenine formamidase-like protein [Medicago truncatula]
Cluster-25869.48081	13.8057	0	4.7872	9.5672e-05	0.0026485	388512103	AFK44113.1	2729	unknown [Medicago truncatula]
Cluster-25869.48362	33.003	4.94152	2.7396	5.3545e-07	2.2913e-05	357481085	XP_003610828.1	2240	Cytochrome P450 monooxygenase [Medicago truncatula]>gi|355512163|gb|AES93786.1| cytochrome P450 family monooxygenase [Medicago truncatula]
Cluster-25869.48446	71.1669	27.7517	1.3586	1.3124e-06	5.3036e-05	657373309	KEH19047.1	1792	2-oxoglutarate (2OG) and Fe(II)-dependent oxygenase superfamily protein [Medicago truncatula]
Cluster-25869.48546	36.7766	11.4736	1.6805	6.2191e-05	0.0017961	657404025	KEH42797.1	2185	3-ketoacyl-CoA synthase-like protein [Medicago truncatula]
Cluster-25869.48616	61.9494	22.3735	1.4693	1.9449e-06	7.5898e-05	357475237	XP_003607904.1	1023	Calcyclin-binding protein [Medicago truncatula]>gi|85719369|gb|ABC75374.1| SGS; HSP20-like chaperone [Medicago truncatula]>gi|355508959|gb|AES90101.1| calcyclin-binding protein [Medicago truncatula]
Cluster-25869.48810	35.9531	2.39081	3.9105	1.7464e-09	1.0558e-07	357520365	XP_003630471.1	3385	Protein tolB [Medicago truncatula]>gi|657394854|gb|KEH35326.1| DPP6 amino-terminal domain protein [Medicago truncatula]
Cluster-25869.48812	76.6881	17.4255	2.1378	2.1163e-11	1.5661e-09	357445031	XP_003592793.1	1670	Transketolase [Medicago truncatula]>gi|357489017|ref|XP_003614796.1| Transketolase [Medicago truncatula]>gi|355481841|gb|AES63044.1| plastid transketolase [Medicago truncatula]>gi|355516131|gb|AES97754.1| plastid transketolase [Medicago truncatula]
Cluster-25869.48861	137.608	66.1165	1.0575	1.6466e-08	8.683e-07	657399238	KEH38724.1	2718	methylthioribulose-1-phosphate dehydratase [Medicago truncatula]
Cluster-25869.49043	75.0036	8.24663	3.1851	6.1933e-16	6.5771e-14	357475133	XP_003607852.1	1581	Zinc transporter [Medicago truncatula]>gi|355508907|gb|AES90049.1| ZIP zinc/iron transport family protein [Medicago truncatula]
Cluster-25869.49138	46.2299	3.72891	3.632	2.5789e-11	1.8951e-09	657393162	AES70567.2	2402	cytochrome P450 family 71 protein [Medicago truncatula]
Cluster-25869.49139	79.8782	8.47969	3.2357	4.5478e-17	5.1966e-15	657393162	AES70567.2	2323	cytochrome P450 family 71 protein [Medicago truncatula]
Cluster-25869.49228	53.6208	9.75254	2.4589	1.4447e-09	8.8353e-08	357514921	XP_003627749.1	382	hypothetical protein MTR_8g037800 [Medicago truncatula]>gi|355521771|gb|AET02225.1| transmembrane protein, putative [Medicago truncatula]>gi|388492214|gb|AFK34173.1| unknown [Medicago truncatula]
Cluster-25869.49356	54.7311	14.3599	1.9303	1.0002e-07	4.8215e-06	357467229	XP_003603899.1	1611	BURP domain-containing protein [Medicago truncatula]>gi|355492947|gb|AES74150.1| dehydration-responsive RD22-like protein [Medicago truncatula]
Cluster-25869.49358	45.3812	3.96484	3.5168	6.4199e-11	4.5701e-09	657392142	KEH33165.1	160	leguminosin group485 secreted peptide [Medicago truncatula]
Cluster-25869.49359	18.8553	1.6063	3.5532	2.3701e-05	0.00075065	657392153	KEH33176.1	146	leguminosin proline-rich group669 secreted peptide [Medicago truncatula]
Cluster-25869.49415	52.3093	21.1981	1.3031	5.5616e-05	0.0016212	357515121	XP_003627849.1	5852	Beta Galactosidase-like protein [Medicago truncatula]>gi|355521871|gb|AET02325.1| glycoside hydrolase family 2 protein [Medicago truncatula]
Cluster-25869.49535	40.0519	7.88808	2.3441	3.4537e-07	1.5373e-05	357479753	XP_003610162.1	1476	R2R3-MYB transcription factor [Medicago truncatula]>gi|355511217|gb|AES92359.1| myb transcription factor [Medicago truncatula]
Cluster-25869.49695	140.772	3.75186	5.2296	2.7726e-36	7.3424e-34	657405439	KEH43920.1	1599	thiazole biosynthetic enzyme [Medicago truncatula]
Cluster-25869.49727	40.2858	5.8085	2.794	2.2555e-08	1.1725e-06	357519445	XP_003630011.1	759	hypothetical protein MTR_8g089300 [Medicago truncatula]>gi|355524033|gb|AET04487.1| CASP POPTRDRAFT-like protein [Medicago truncatula]
Cluster-25869.50053	29.8517	5.8085	2.3616	9.9627e-06	0.00034259	657389486	KEH31184.1	1455	(2R)-phospho-3-sulfolactate synthase ComA [Medicago truncatula]
Cluster-25869.50061	35.0795	4.98168	2.8159	1.6351e-07	7.6586e-06	357476277	XP_003608424.1	239	hypothetical protein MTR_4g093940 [Medicago truncatula]>gi|355509479|gb|AES90621.1| leguminosin group485 secreted peptide [Medicago truncatula]
Cluster-25869.50083	48.5297	17.3129	1.487	2.176e-05	0.00069412	357472769	XP_003606669.1	3604	SCARECROW-like protein [Medicago truncatula]>gi|355507724|gb|AES88866.1| GRAS family transcription factor [Medicago truncatula]
Cluster-25869.50180	48.3336	12.3212	1.9719	3.9687e-07	1.7435e-05	357491539	XP_003616057.1	3355	Protein kinase-like protein [Medicago truncatula]>gi|355517392|gb|AES99015.1| LRR receptor-like kinase [Medicago truncatula]
Cluster-25869.50248	88.3658	23.974	1.882	2.6539e-11	1.9468e-09	357505737	XP_003623157.1	379	hypothetical protein MTR_7g065130 [Medicago truncatula]>gi|217075624|gb|ACJ86172.1| unknown [Medicago truncatula]>gi|355498172|gb|AES79375.1| hypothetical protein MTR_7g065130 [Medicago truncatula]>gi|388500318|gb|AFK38225.1| unknown [Medicago truncatula]
Cluster-25869.50264	38.0867	10.1111	1.9133	9.8829e-06	0.00034026	657399233	KEH38719.1	2174	embryo defective 2737 protein [Medicago truncatula]
Cluster-25869.50495	95.5452	1.36679	6.1273	3.8563e-25	6.7658e-23	357493045	XP_003616811.1	130	Cold and drought-regulated protein CORA [Medicago truncatula]>gi|355518146|gb|AES99769.1| hypothetical protein MTR_5g084530 [Medicago truncatula]
Cluster-25869.50496	320.594	2.39224	7.0662	8.5787e-77	5.5573e-74	357493053	XP_003616815.1	126	Cold and drought-regulated protein CORA [Medicago truncatula]>gi|355518150|gb|AES99773.1| leguminosin group485 secreted peptide [Medicago truncatula]
Cluster-25869.50511	125.697	46.7168	1.4279	2.9243e-11	2.1396e-09	657388113	KEH30098.1	1017	disease resistance-responsive, dirigent domain protein [Medicago truncatula]
Cluster-25869.50515	84.7583	6.21939	3.7685	6.2755e-20	8.5515e-18	657388158	KEH30130.1	1993	60 kDa inner membrane protein [Medicago truncatula]
Cluster-25869.50538	34.6711	4.51772	2.9401	1.0925e-07	5.2334e-06	351721802	NP_001235942.1	147	uncharacterized protein LOC100527172 [Glycine max]>gi|255631710|gb|ACU16222.1| unknown [Glycine max]
Cluster-25869.50599	37.6188	13.4097	1.4882	0.00018381	0.0047344	357443267	XP_003591911.1	1561	Monoglyceride lipase [Medicago truncatula]>gi|355480959|gb|AES62162.1| alpha/beta hydrolase family protein [Medicago truncatula]
Cluster-25869.50696	39.5372	6.5973	2.5833	9.8393e-08	4.7457e-06	357520531	XP_003630554.1	2587	hypothetical protein MTR_8g099770 [Medicago truncatula]>gi|355524576|gb|AET05030.1| cyclin-dependent kinase C [Medicago truncatula]
Cluster-25869.50932	106.077	25.2254	2.0722	1.0262e-14	9.9448e-13	357480989	XP_003610780.1	769	hypothetical protein MTR_5g006940 [Medicago truncatula]>gi|355512115|gb|AES93738.1| Lipid transfer protein [Medicago truncatula]
Cluster-25869.50940	24.4082	5.40405	2.1753	0.00013543	0.0036127	357477065	XP_003608818.1	1001	ATP synthase [Medicago truncatula]>gi|355509873|gb|AES91015.1| F0F1-type ATP synthase, delta subunit [Medicago truncatula]
Cluster-25869.50965	32.7059	5.8085	2.4933	1.9377e-06	7.5688e-05	657384148	AES94995.2	1028	laccase/diphenol oxidase family protein [Medicago truncatula]
Cluster-25869.51123	97.7902	31.5523	1.6319	1.4783e-10	1.0188e-08	657404992	KEH43567.1	3303	white-brown-complex ABC transporter family protein [Medicago truncatula]
Cluster-25869.51339	37.5917	5.05339	2.8951	3.9927e-08	2.0243e-06	657391517	KEH32724.1	1146	glutathione S-transferase tau 5 [Medicago truncatula]
Cluster-25869.51359	40.0519	10.1828	1.9757	3.818e-06	0.00014208	357494395	XP_003617486.1	5255	DNA polymerase [Medicago truncatula]>gi|355518821|gb|AET00445.1| PolI-like B DNA polymerase [Medicago truncatula]
Cluster-25869.51388	32.7054	10.0071	1.7085	0.00013543	0.0036127	657394694	AES71915.2	2320	sugar porter (SP) family MFS transporter [Medicago truncatula]
Cluster-25869.51390	34.1564	3.51378	3.2811	3.3508e-08	1.7102e-06	357508065	XP_003624321.1	969	Receptor protein kinase-like protein [Medicago truncatula]>gi|355499336|gb|AES80539.1| LRR receptor-like kinase [Medicago truncatula]
Cluster-25869.51443	49.5431	5.49943	3.1713	5.3949e-11	3.8601e-09	357439535	XP_003590045.1	181	hypothetical protein MTR_1g043320 [Medicago truncatula]>gi|355479093|gb|AES60296.1| hypothetical protein MTR_1g043320 [Medicago truncatula]
Cluster-25869.51515	46.2178	7.42986	2.637	5.7989e-09	3.2731e-07	388522617	AFK49370.1	977	unknown [Medicago truncatula]>gi|657400078|gb|AES67579.2| myb transcription factor [Medicago truncatula]
Cluster-25869.51588	53.4262	5.04407	3.4049	2.4584e-12	1.9736e-10	357491537	XP_003616056.1	2728	Root phototropism protein [Medicago truncatula]>gi|355517391|gb|AES99014.1| root phototropism-like protein [Medicago truncatula]
Cluster-25869.51631	98.3516	45.8943	1.0996	9.2277e-07	3.8e-05	388508710	AFK42421.1	668	unknown [Medicago truncatula]>gi|657401146|gb|KEH40166.1| hypothetical protein MTR_1g022395 [Medicago truncatula]
Cluster-25869.51672	42.2416	8.18424	2.3677	1.4182e-07	6.6869e-06	657373587	KEH19254.1	404	DUF674 family protein [Medicago truncatula]
Cluster-25869.51913	17.3968	2.35495	2.8851	0.00019179	0.0049158	657397303	KEH37064.1	1339	3-hydroxyisobutyrate dehydrogenase [Medicago truncatula]
Cluster-25869.51950	50.2052	18.2143	1.4628	1.9417e-05	0.00062528	657380018	KEH24297.1	4188	galactinol-raffinose galactosyltransferase [Medicago truncatula]
Cluster-25869.52030	125.162	12.8361	3.2855	3.8317e-26	6.9996e-24	657391475	KEH32683.1	3825	oligopeptide transporter OPT family protein [Medicago truncatula]
Cluster-25869.52066	31.5829	0.215129	7.1978	6.8611e-09	3.8367e-07	657389692	KEH31348.1	723	stress up-regulated Nod 19 protein [Medicago truncatula]
Cluster-25869.52195	92.3509	46.0657	1.0034	8.4159e-06	0.00029396	357484583	XP_003612579.1	5130	Alpha glucosidase-like protein [Medicago truncatula]>gi|355513914|gb|AES95537.1| neutral alpha-glucosidase [Medicago truncatula]
Cluster-25869.52199	26.7196	6.47468	2.045	0.00011691	0.0031677	357489979	XP_003615277.1	1067	Carbonic anhydrase [Medicago truncatula]>gi|355516612|gb|AES98235.1| carbonic anhydrase family protein [Medicago truncatula]
Cluster-25869.52208	17.3238	2.23018	2.9575	0.00016728	0.0043708	357489979	XP_003615277.1	1071	Carbonic anhydrase [Medicago truncatula]>gi|355516612|gb|AES98235.1| carbonic anhydrase family protein [Medicago truncatula]
Cluster-25869.52246	34.7178	8.60518	2.0124	1.3624e-05	0.00045474	357491971	XP_003616273.1	2872	Leucine-rich repeat transmembrane protein [Medicago truncatula]>gi|355517608|gb|AES99231.1| LRR receptor-like kinase [Medicago truncatula]
Cluster-25869.52344	60.3117	25.0267	1.269	2.1442e-05	0.00068475	657375499	KEH20821.1	2045	ATP/DNA-binding protein [Medicago truncatula]
Cluster-25869.52461	60.0282	3.01325	4.3162	1.4643e-15	1.5093e-13	572168594	AHF50207.1	812	temperature induced lipocalin [Medicago falcata]
Cluster-25869.52726	286.94	71.091	2.013	6.7247e-36	1.7479e-33	357516873	XP_003628725.1	3085	Phosphatidylinositol kinase family-like protein [Medicago truncatula]>gi|355522747|gb|AET03201.1| phosphatidylinositol 3- and 4-kinase [Medicago truncatula]
Cluster-25869.52835	69.059	29.0224	1.2507	6.7493e-06	0.00024013	357494773	XP_003617675.1	3871	Pentatricopeptide repeat-containing protein [Medicago truncatula]
Cluster-25869.52888	17.3608	0.147722	6.8768	1.4088e-05	0.00046893	388507292	AFK41712.1	1057	unknown [Medicago truncatula]>gi|657397265|gb|KEH37037.1| photosystem I reaction center subunit III [Medicago truncatula]
Cluster-25869.52939	20.0886	2.29471	3.13	3.2648e-05	0.001006	657387942	KEH29971.1	1407	myb transcription factor [Medicago truncatula]
Cluster-25869.52971	32.7171	6.84542	2.2568	6.4465e-06	0.00023053	657388711	AES89478.2	7111	MAP kinase kinase kinase [Medicago truncatula]
Cluster-25869.53134	37.0929	8.33196	2.1544	2.885e-06	0.00010969	357496149	XP_003618363.1	1354	Cytochrome P450 [Medicago truncatula]>gi|355493378|gb|AES74581.1| cytochrome P450 family 82 protein [Medicago truncatula]
Cluster-25869.53137	23.5113	4.81245	2.2885	0.00011624	0.0031506	357496149	XP_003618363.1	951	Cytochrome P450 [Medicago truncatula]>gi|355493378|gb|AES74581.1| cytochrome P450 family 82 protein [Medicago truncatula]
Cluster-25869.53168	24.5046	5.26494	2.2186	0.00011023	0.0030072	657390555	KEH32072.1	497	transmembrane protein, putative [Medicago truncatula]
Cluster-25869.53267	81.63	20.4567	1.9965	3.166e-11	2.3064e-09	357472661	XP_003606615.1	439	MYB transcription factor [Medicago truncatula]
Cluster-25869.53293	40.0182	0.805301	5.635	1.7542e-11	1.3085e-09	--	--	--	--
Cluster-25869.53710	22.6401	1.55037	3.8682	1.9207e-06	7.5091e-05	357502279	XP_003621428.1	1069	UDP-glucosyltransferase HRA25 [Medicago truncatula]
Cluster-25869.53711	219.182	24.5248	3.1598	3.5175e-43	1.156e-40	357472833	XP_003606701.1	2732	Laccase [Medicago truncatula]>gi|355507756|gb|AES88898.1| laccase/diphenol oxidase family protein [Medicago truncatula]
Cluster-25869.53773	54.9309	4.94798	3.4727	8.3273e-13	6.983e-11	657399478	KEH38918.1	1688	GDSL-like lipase/acylhydrolase [Medicago truncatula]
Cluster-25869.53775	453.625	39.0101	3.5396	3.0821e-95	2.6758e-92	217072802	ACJ84761.1	428	unknown [Medicago truncatula]>gi|388520629|gb|AFK48376.1| unknown [Medicago truncatula]>gi|657390304|gb|AES91159.2| gibberellin-regulated family protein [Medicago truncatula]
Cluster-25869.53972	92.9708	23.4491	1.9872	1.6048e-12	1.3096e-10	657393019	KEH33895.1	358	hypothetical protein MTR_3g053510 [Medicago truncatula]
Cluster-25869.54035	400.643	28.1024	3.8336	8.6991e-89	6.977e-86	357492919	XP_003616748.1	1686	Peroxidase [Medicago truncatula]>gi|355518083|gb|AES99706.1| class III peroxidase [Medicago truncatula]
Cluster-25869.54043	55.9135	16.4933	1.7613	3.6327e-07	1.6068e-05	657394844	KEH35318.1	2057	beta-like galactosidase [Medicago truncatula]
Cluster-25869.54277	71.4242	16.7593	2.0915	1.7451e-10	1.19e-08	358344673	XP_003636412.1	1890	hypothetical protein MTR_040s0041 [Medicago truncatula]
Cluster-25869.54283	92.5029	26.0307	1.8293	2.0798e-11	1.5405e-09	357476257	XP_003608414.1	1922	Flavonol synthase/flavanone 3-hydroxylase [Medicago truncatula]>gi|355509469|gb|AES90611.1| flavonol synthase/flavanone 3-hydroxylase [Medicago truncatula]
Cluster-25869.54365	41.2216	5.73679	2.8451	1.1697e-08	6.3065e-07	657386325	AES86554.2	6514	eukaryotic translation initiation factor 3 subunit [Medicago truncatula]
Cluster-25869.54541	189.591	90.9998	1.059	3.2817e-11	2.3886e-09	388514697	AFK45410.1	817	unknown [Medicago truncatula]>gi|657388234|gb|KEH30197.1| adenine nucleotide alpha hydrolase superfamily protein [Medicago truncatula]
Cluster-25869.54611	34.2467	7.72028	2.1492	7.1373e-06	0.00025287	357482733	XP_003611653.1	3107	Indole-3-acetic acid-amido synthetase GH3.3 [Medicago truncatula]>gi|355512988|gb|AES94611.1| indole-3-acetic acid-amido synthetase [Medicago truncatula]
Cluster-25869.54812	63.8677	13.9117	2.1988	5.2541e-10	3.4062e-08	657394764	KEH35277.1	3290	TPX2 (targeting protein for Xklp2) family protein [Medicago truncatula]
Cluster-25869.54918	62.6868	17.5488	1.8368	3.2073e-08	1.64e-06	357442059	XP_003591307.1	5078	Protein translocase subunit secA [Medicago truncatula]>gi|355480355|gb|AES61558.1| preprotein translocase subunit SecA [Medicago truncatula]
Cluster-25869.55002	71.6816	8.53347	3.0704	7.0628e-15	6.9001e-13	139478687	ABO77632.1	685	peroxidase [Medicago truncatula]
Cluster-25869.55003	97.6966	8.82031	3.4694	1.433e-21	2.1098e-19	357464359	XP_003602461.1	584	Peroxidase [Medicago truncatula]>gi|355491509|gb|AES72712.1| horseradish peroxidase-like protein [Medicago truncatula]
Cluster-25869.55005	148.276	40.4443	1.8743	7.2149e-18	8.6184e-16	657378577	KEH23292.1	2007	alpha-galactosidase-like protein [Medicago truncatula]
Cluster-25869.55015	50.2052	10.5413	2.2518	2.3872e-08	1.2372e-06	657402665	KEH41540.1	315	transmembrane protein, putative [Medicago truncatula]
Cluster-25869.55016	71.4009	16.9235	2.0769	2.0807e-10	1.4108e-08	388506048	AFK41090.1	842	unknown [Medicago truncatula]
Cluster-25869.55075	26.2176	0.0114736	11.158	4.2037e-05	0.0012612	657372725	KEH18518.1	9068	1-phosphatidylinositol-3-phosphate 5-kinase [Medicago truncatula]
Cluster-25869.55158	109.02	27.7517	1.9739	2.5376e-14	2.3958e-12	657386078	AET01031.2	1217	E3 ubiquitin-protein ligase orthrus-like protein [Medicago truncatula]
Cluster-25869.55262	18.2245	0.9143	4.3171	1.0971e-05	0.0003733	357439535	XP_003590045.1	141	hypothetical protein MTR_1g043320 [Medicago truncatula]>gi|355479093|gb|AES60296.1| hypothetical protein MTR_1g043320 [Medicago truncatula]
Cluster-25869.55335	76.0419	32.7434	1.2156	3.6414e-06	0.00013605	388516729	AFK46426.1	1127	unknown [Medicago truncatula]>gi|657391519|gb|KEH32726.1| glutathione S-transferase tau 5 [Medicago truncatula]
Cluster-25869.55410	87.6368	29.2576	1.5827	2.7471e-09	1.6189e-07	657405028	KEH43603.1	2345	cytochrome P450 family protein [Medicago truncatula]
Cluster-25869.55566	214.577	13.2663	4.0157	1.1256e-49	4.3886e-47	358348073	XP_003638074.1	1038	Ripening-related protein grip22 [Medicago truncatula]>gi|657400014|gb|KEH39363.1| Ripening related protein family [Medicago truncatula]
Cluster-25869.55751	32.9398	8.60518	1.9366	3.4663e-05	0.0010615	357473611	XP_003607090.1	710	Auxin-induced protein 6B [Medicago truncatula]>gi|355508145|gb|AES89287.1| SAUR-like auxin-responsive family protein [Medicago truncatula]
Cluster-25869.56130	192.305	57.081	1.7523	5.2316e-21	7.5056e-19	357462275	XP_003601419.1	3808	Primary amine oxidase [Medicago truncatula]>gi|355490467|gb|AES71670.1| copper amine oxidase, enzyme domain protein [Medicago truncatula]
Cluster-25869.56144	33.9224	8.0315	2.0785	1.1736e-05	0.0003968	357442159	XP_003591357.1	1196	Myb-like transcription factor [Medicago truncatula]>gi|355480405|gb|AES61608.1| myb transcription factor [Medicago truncatula]
Cluster-25869.56339	330.147	105.198	1.65	1.9504e-32	4.5752e-30	357453983	XP_003597272.1	2685	Serine carboxypeptidase [Medicago truncatula]>gi|355486320|gb|AES67523.1| serine carboxypeptidase-like protein [Medicago truncatula]
Cluster-25869.56466	47.2116	16.4158	1.5241	2.0719e-05	0.00066345	657391721	KEH32872.1	5257	LRR receptor-like kinase family protein [Medicago truncatula]
Cluster-25869.56478	72.8513	34.7793	1.0667	3.577e-05	0.001093	657390027	AES90896.2	2069	agenet domain protein [Medicago truncatula]
Cluster-25869.56606	53.7612	17.4972	1.6194	2.2757e-06	8.803e-05	357479207	XP_003609889.1	2194	Protein CHUP1 [Medicago truncatula]>gi|355510944|gb|AES92086.1| hydroxyproline-rich glycoprotein family protein [Medicago truncatula]
Cluster-25869.56636	19.3241	3.08352	2.6477	0.00016164	0.0042459	502161986	XP_004512351.1	1096	PREDICTED: pectin acetylesterase 8-like isoform X2 [Cicer arietinum]
Cluster-25869.56663	33.9355	5.15737	2.7181	4.1026e-07	1.7929e-05	657403420	KEH42264.1	855	cationic peroxidase [Medicago truncatula]
Cluster-25869.56898	81.0919	2.36714	5.0983	1.6215e-21	2.3748e-19	527209896	EPS74505.1	417	hypothetical protein M569_00222, partial [Genlisea aurea]
Cluster-25869.56963	49.4383	9.35885	2.4012	9.6487e-09	5.2867e-07	357448653	XP_003594602.1	1096	Reticuline oxidase-like protein [Medicago truncatula]>gi|355483650|gb|AES64853.1| FAD-binding berberine family protein [Medicago truncatula]
Cluster-25869.56965	162.313	32.126	2.337	1.264e-24	2.1547e-22	388514767	AFK45445.1	1600	unknown [Medicago truncatula]
Cluster-25869.57072	41.5655	13.2319	1.6514	2.5594e-05	0.00080515	657379908	KEH24187.1	1483	TLD-domain nucleolar protein [Medicago truncatula]
Cluster-25869.57233	257.37	19.571	3.717	1.267e-56	6.0969e-54	357505741	XP_003623159.1	683	hypothetical protein MTR_7g065150 [Medicago truncatula]>gi|355498174|gb|AES79377.1| plant/T7H20-70 protein [Medicago truncatula]>gi|388492720|gb|AFK34426.1| unknown [Medicago truncatula]
Cluster-25869.57292	50.5865	21.3538	1.2443	0.00012358	0.0033336	357454055	XP_003597308.1	3755	Kinase-like protein [Medicago truncatula]>gi|355486356|gb|AES67559.1| receptor-like kinase, putative [Medicago truncatula]
Cluster-25869.57430	147.667	35.5681	2.0537	1.0894e-19	1.4586e-17	657392594	KEH33525.1	1431	late embryogenesis abundant protein [Medicago truncatula]
Cluster-25869.57569	71.1295	4.53493	3.9713	1.8194e-17	2.1222e-15	657405532	KEH44013.1	2505	nucleobase-ascorbate transporter-like protein [Medicago truncatula]
Cluster-25869.57588	38.8536	3.64286	3.4149	2.2196e-09	1.3257e-07	--	--	--	--
Cluster-25869.57710	35.189	11.4198	1.6236	0.00012769	0.0034301	357454807	XP_003597684.1	777	hypothetical protein MTR_2g101120 [Medicago truncatula]>gi|355486732|gb|AES67935.1| Avr9/Cf-9 rapidly elicited protein [Medicago truncatula]
Cluster-25869.57715	18.8206	0.108999	7.4319	9.3155e-06	0.0003231	357515285	XP_003627931.1	253	Multidrug resistance protein ABC transporter family [Medicago truncatula]>gi|355521953|gb|AET02407.1| ABC transporter-like family-protein [Medicago truncatula]
Cluster-25869.57717	43.0932	12.8361	1.7473	8.8485e-06	0.00030792	217075761	ACJ86240.1	2073	unknown [Medicago truncatula]
Cluster-25869.57821	176.557	25.3623	2.7994	1.0578e-31	2.4208e-29	357505737	XP_003623157.1	309	hypothetical protein MTR_7g065130 [Medicago truncatula]>gi|217075624|gb|ACJ86172.1| unknown [Medicago truncatula]>gi|355498172|gb|AES79375.1| hypothetical protein MTR_7g065130 [Medicago truncatula]>gi|388500318|gb|AFK38225.1| unknown [Medicago truncatula]
Cluster-25869.57827	187.018	66.977	1.4814	9.1949e-17	1.0324e-14	657383669	AES93602.2	12805	Serine/Threonine-kinase TOR [Medicago truncatula]
Cluster-25869.57864	42.1574	1.64933	4.6758	1.1016e-11	8.4411e-10	357451821	XP_003596187.1	2177	Elongation factor EF-2 [Medicago truncatula]>gi|355485235|gb|AES66438.1| translation elongation factor EF-2 subunit [Medicago truncatula]
Cluster-25869.57939	41.3152	11.5453	1.8394	7.0194e-06	0.00024911	357492901	XP_003616739.1	2006	Amino acid transporter [Medicago truncatula]>gi|355518074|gb|AES99697.1| transmembrane amino acid transporter family protein [Medicago truncatula]
Cluster-25869.58025	78.3725	14.1268	2.4719	2.2162e-13	1.9441e-11	--	--	--	--
Cluster-25869.58049	189.311	40.8029	2.214	6.9055e-27	1.3068e-24	357437621	XP_003589086.1	1432	Sigma factor sigB regulation protein rsbQ [Medicago truncatula]>gi|355478134|gb|AES59337.1| sigma factor sigb regulation rsbq-like protein [Medicago truncatula]
Cluster-25869.58070	84.8079	29.9733	1.5005	1.6329e-08	8.6211e-07	357479445	XP_003610008.1	1344	Xyloglucan endotransglucosylase/hydrolase [Medicago truncatula]>gi|355511063|gb|AES92205.1| xyloglucan endotransglucosylase/hydrolase family protein [Medicago truncatula]
Cluster-25869.58079	339.224	102.76	1.723	4.4086e-35	1.1149e-32	27527063	CAC82185.1	2271	ornithine aminotransferase [Medicago truncatula]
Cluster-25869.58124	47.4741	18.1856	1.3843	6.2791e-05	0.0018103	357507363	XP_003623970.1	4475	U-box domain-containing protein [Medicago truncatula]>gi|355498985|gb|AES80188.1| U-box kinase family protein [Medicago truncatula]
Cluster-25869.58132	34.1873	10.7213	1.673	0.00011825	0.0031999	357503375	XP_003621976.1	2043	Heat shock protein 70-3 [Medicago truncatula]>gi|357503409|ref|XP_003621993.1| Heat shock protein 70-3 [Medicago truncatula]>gi|355496991|gb|AES78194.1| heat shock cognate 70 kDa protein [Medicago truncatula]
Cluster-25869.58376	189.175	79.3713	1.253	8.6276e-14	7.8378e-12	357443259	XP_003591907.1	601	Aquaporin PIP [Medicago truncatula]>gi|355480955|gb|AES62158.1| major intrinsic protein (MIP) family transporter [Medicago truncatula]
Cluster-25869.58415	53.4393	6.91354	2.9504	4.0132e-11	2.9035e-09	657395003	AES72498.2	2734	PPR containing plant-like protein [Medicago truncatula]
Cluster-25869.58557	42.9739	14.755	1.5423	4.2503e-05	0.0012742	657400309	AES67968.2	1609	BHLH transcription factor-like protein [Medicago truncatula]
Cluster-25869.58610	83.145	39.297	1.0812	8.2638e-06	0.00028925	357463009	XP_003601786.1	959	REF/SRPP-like protein [Medicago truncatula]>gi|355490834|gb|AES72037.1| rubber elongation factor protein [Medicago truncatula]>gi|388508766|gb|AFK42449.1| unknown [Medicago truncatula]
Cluster-25869.58634	89.719	40.6143	1.1434	1.4464e-06	5.7893e-05	657389705	KEH31361.1	2825	O-acetyltransferase family protein [Medicago truncatula]
Cluster-25869.58642	55.8199	16.8518	1.7279	5.1209e-07	2.198e-05	357464343	XP_003602453.1	1269	Cytochrome P450 [Medicago truncatula]>gi|355491501|gb|AES72704.1| cytochrome P450 family protein [Medicago truncatula]
Cluster-25869.58671	58.2034	17.6227	1.7237	3.0572e-07	1.368e-05	357475279	XP_003607925.1	4798	Filament-like plant protein [Medicago truncatula]>gi|355508980|gb|AES90122.1| filament-plant-like protein, putative [Medicago truncatula]
Cluster-25869.58702	32.7995	9.25057	1.8261	6.7379e-05	0.0019297	357481985	XP_003611278.1	941	Adenine phosphoribosyltransferase-like protein [Medicago truncatula]>gi|355512613|gb|AES94236.1| adenine phosphoribosyltransferase-like protein [Medicago truncatula]>gi|388491904|gb|AFK34018.1| unknown [Medicago truncatula]
Cluster-25869.58708	55.3052	23.1623	1.2556	5.358e-05	0.0015651	357509541	XP_003625059.1	2484	UDP-sulfoquinovose synthase [Medicago truncatula]>gi|355500074|gb|AES81277.1| UDP-sulfoquinovose synthase [Medicago truncatula]
Cluster-25869.58823	29.483	6.71132	2.1352	3.3253e-05	0.0010239	657372803	KEH18590.1	1525	purine transporter, putative [Medicago truncatula]
Cluster-25869.58952	25.5738	3.1538	3.0195	3.9241e-06	0.00014577	357491719	XP_003616147.1	2298	Phytoene synthase [Medicago truncatula]>gi|355517482|gb|AES99105.1| squalene/phytoene synthase [Medicago truncatula]
Cluster-25869.58957	29.1017	8.02792	1.858	0.00014794	0.0039113	828305829	XP_004496909.2	1613	PREDICTED: uncharacterized protein LOC101500430 [Cicer arietinum]
Cluster-25869.59004	90.3974	22.0149	2.0378	1.5332e-12	1.256e-10	190609941	BAG49071.1	649	30S ribosomal protein S16 [Medicago truncatula]>gi|388507996|gb|AFK42064.1| unknown [Medicago truncatula]>gi|388521249|gb|AFK48686.1| unknown [Medicago truncatula]>gi|657404013|gb|KEH42785.1| 30S ribosomal S16-like protein [Medicago truncatula]
Cluster-25869.59040	209.383	40.5161	2.3696	9.7679e-32	2.2414e-29	357507041	XP_003623809.1	3532	Xylem serine proteinase [Medicago truncatula]>gi|355498824|gb|AES80027.1| subtilisin-like serine protease [Medicago truncatula]
Cluster-25869.59196	50.5795	22.0149	1.2001	0.00018186	0.0046935	357479017	XP_003609794.1	856	Transcription factor bHLH148 [Medicago truncatula]>gi|355510849|gb|AES91991.1| transcription factor bHLH147 [Medicago truncatula]
Cluster-25869.59252	73.5841	22.6883	1.6974	1.1924e-08	6.4247e-07	657403121	KEH41982.1	727	casparian strip membrane protein [Medicago truncatula]
Cluster-25869.59302	65.9265	14.5571	2.1791	3.4179e-10	2.2628e-08	357449033	XP_003594792.1	844	Endochitinase [Medicago truncatula]>gi|355483840|gb|AES65043.1| Chitinase [Medicago truncatula]>gi|388517293|gb|AFK46708.1| unknown [Medicago truncatula]
Cluster-25869.59318	40.5665	0.645388	5.974	1.3726e-11	1.0357e-09	357508419	XP_003624498.1	655	Light-regulated protein [Medicago truncatula]>gi|217071172|gb|ACJ83946.1| unknown [Medicago truncatula]>gi|355499513|gb|AES80716.1| light-regulated protein, putative [Medicago truncatula]>gi|388498860|gb|AFK37496.1| unknown [Medicago truncatula]
Cluster-25869.59336	126.145	10.0394	3.6513	2.5687e-28	5.1383e-26	657389944	KEH31567.1	1347	expansin-B1-like protein [Medicago truncatula]
Cluster-25869.59365	86.3141	42.1998	1.0324	1.1081e-05	0.00037674	357482271	XP_003611421.1	4121	Lon protease-like protein [Medicago truncatula]>gi|355512756|gb|AES94379.1| lon-related ATP-dependent protease, putative [Medicago truncatula]
Cluster-25869.59393	35.139	9.32228	1.9143	2.1709e-05	0.00069276	657380285	KEH24489.1	1661	nicotianamine synthase-like protein [Medicago truncatula]
Cluster-25869.59454	60.2181	0.788808	6.2544	2.2598e-16	2.4715e-14	593330075	XP_007138464.1	161	hypothetical protein PHAVU_009G211300g, partial [Phaseolus vulgaris]>gi|561011551|gb|ESW10458.1| hypothetical protein PHAVU_009G211300g, partial [Phaseolus vulgaris]
Cluster-25869.59516	71.1669	32.6997	1.1219	2.2929e-05	0.00072865	657388183	KEH30155.1	1527	ENTH/VHS family protein [Medicago truncatula]
Cluster-25869.59622	24.5481	3.34455	2.8757	9.7012e-06	0.00033496	357482125	XP_003611348.1	1538	Palmitoyl-protein thioesterase [Medicago truncatula]>gi|355512683|gb|AES94306.1| palmitoyl protein thioesterase family protein [Medicago truncatula]
Cluster-25869.59670	124.16	14.4739	3.1007	8.0826e-25	1.3948e-22	357484535	XP_003612555.1	2063	Protein kinase 2B [Medicago truncatula]>gi|355513890|gb|AES95513.1| tyrosine kinase family protein [Medicago truncatula]
Cluster-25869.59671	16.4727	0	5.042	1.7939e-05	0.00058149	357484535	XP_003612555.1	1447	Protein kinase 2B [Medicago truncatula]>gi|355513890|gb|AES95513.1| tyrosine kinase family protein [Medicago truncatula]
Cluster-25869.59782	68.0788	26.4609	1.3633	2.1066e-06	8.183e-05	657405511	KEH43992.1	945	tubulin alpha-6 chain, putative [Medicago truncatula]
Cluster-25869.59806	162.968	23.234	2.8103	1.7124e-29	3.6142e-27	657388630	KEH30526.1	933	disease resistance-responsive, dirigent domain protein [Medicago truncatula]
Cluster-25869.59873	137.327	19.4334	2.821	3.3921e-25	5.9761e-23	357481861	XP_003611216.1	2187	Multidrug and toxin extrusion protein [Medicago truncatula]>gi|355512551|gb|AES94174.1| MATE efflux family protein [Medicago truncatula]
Cluster-25869.59910	51.7025	16.4216	1.6546	2.5909e-06	9.9223e-05	--	--	--	--
Cluster-25869.60005	141.258	40.5878	1.7992	2.5079e-16	2.7358e-14	657386071	AET00984.2	1887	caffeic acid O-methyltransferase [Medicago truncatula]
Cluster-25869.60026	60.686	22.732	1.4166	4.3048e-06	0.000159	657383837	KEH27431.1	449	major intrinsic protein (MIP) family transporter [Medicago truncatula]
Cluster-25869.60055	60.9668	28.2537	1.1096	0.00010087	0.0027779	388495138	AFK35635.1	398	unknown [Medicago truncatula]
Cluster-25869.60147	74.5825	18.9314	1.9781	2.783e-10	1.8615e-08	357495567	XP_003618072.1	1905	E3 ubiquitin-protein ligase UHRF1 [Medicago truncatula]
Cluster-25869.60208	45.8481	13.7934	1.7329	5.1279e-06	0.00018662	357467431	XP_003604000.1	1632	S-norcoclaurine synthase [Medicago truncatula]>gi|355493048|gb|AES74251.1| 2OG-Fe(II) oxygenase family oxidoreductase [Medicago truncatula]
Cluster-25869.60267	242.229	106.776	1.1818	5.3214e-16	5.6798e-14	388520647	AFK48385.1	617	unknown [Medicago truncatula]>gi|657392395|gb|KEH33346.1| leginsulin related MtN11/16/17 family [Medicago truncatula]
Cluster-25869.60284	73.0853	12.5492	2.542	6.6272e-13	5.6317e-11	657393365	KEH34185.1	1116	laccase/diphenol oxidase family protein [Medicago truncatula]
Cluster-25869.60367	41.8846	10.6224	1.9793	2.2372e-06	8.6661e-05	357465529	XP_003603049.1	1410	ABSCISIC ACID-INSENSITIVE 5-like protein [Medicago truncatula]>gi|355492097|gb|AES73300.1| ABA response element-binding factor [Medicago truncatula]
Cluster-25869.60483	123.516	49.492	1.3194	4.1827e-10	2.7433e-08	357490593	XP_003615584.1	3431	Cell division protease ftsH-like protein [Medicago truncatula]>gi|355516919|gb|AES98542.1| ATP-dependent zinc metalloprotease FTSH protein [Medicago truncatula]
Cluster-25869.60486	78.5662	30.405	1.3696	3.2027e-07	1.4301e-05	657385143	KEH28098.1	1007	EMG1/NEP1 methyltransferase [Medicago truncatula]
Cluster-25869.60528	17.9775	1.33667	3.7495	2.6415e-05	0.00082758	502140174	XP_004504092.1	1410	PREDICTED: monoacylglycerol lipase ABHD6 [Cicer arietinum]
Cluster-25869.60541	68.9786	23.723	1.5399	2.2088e-07	1.0131e-05	357474027	XP_003607298.1	2502	Aminotransferase y4uB [Medicago truncatula]>gi|355508353|gb|AES89495.1| gamma-aminobutyrate transaminase [Medicago truncatula]
Cluster-25869.60542	73.0277	20.4502	1.8363	2.4089e-09	1.4306e-07	357474027	XP_003607298.1	2502	Aminotransferase y4uB [Medicago truncatula]>gi|355508353|gb|AES89495.1| gamma-aminobutyrate transaminase [Medicago truncatula]
Cluster-25869.60626	34.7707	11.2348	1.6299	0.00013474	0.0035965	--	--	--	--
Cluster-25869.60657	38.0722	13.594	1.4858	0.0001708	0.0044546	657373149	KEH18909.1	3286	propionyl-CoA carboxylase, putative [Medicago truncatula]
Cluster-25869.60696	34.4132	8.31332	2.0495	1.1992e-05	0.00040443	657379605	AES81591.2	1571	Pre-mRNA-processing factor 39 [Medicago truncatula]
Cluster-25869.60730	218.133	15.2742	3.836	3.4039e-49	1.2971e-46	357483221	XP_003611897.1	1730	Membrane protein, putative [Medicago truncatula]>gi|355513232|gb|AES94855.1| PQ-loop protein/transmembrane family protein [Medicago truncatula]
Cluster-25869.60737	26.9976	1.86446	3.856	2.0499e-07	9.4593e-06	357518817	XP_003629697.1	942	Non-specific lipid-transfer protein-like protein [Medicago truncatula]>gi|355523719|gb|AET04173.1| protease inhibitor/seed storage/LTP family protein [Medicago truncatula]>gi|388493684|gb|AFK34908.1| unknown [Medicago truncatula]
Cluster-25869.60750	36.7223	12.7156	1.5301	0.00016708	0.0043698	357518839	XP_003629708.1	1738	F-box/kelch-repeat protein [Medicago truncatula]>gi|355523730|gb|AET04184.1| F-box/kelch-repeat plant-like protein [Medicago truncatula]
Cluster-25869.60825	92.3158	19.1465	2.2695	2.9268e-14	2.7478e-12	357492621	XP_003616599.1	2333	Auxin influx protein [Medicago truncatula]>gi|75262337|sp|Q9FEL8.1|LAX1_MEDTR RecName: Full=Auxin transporter-like protein 1; AltName: Full=AUX1-like protein 1; AltName: Full=MtLAX1 [Medicago truncatula]>gi|10800918|emb|CAC12995.1| putative AUX1-like permease [Medicago truncatula]>gi|28624758|gb|AAM55302.1| auxin influx carrier protein [Medicago truncatula]>gi|355517934|gb|AES99557.1| auxin influ…
Cluster-25869.60867	51.3281	21.7281	1.2402	0.00011426	0.0031019	657377089	KEH22009.1	1648	peroxidase family protein [Medicago truncatula]
Cluster-25869.60892	57.13	16.7084	1.7737	2.4046e-07	1.0982e-05	357511109	XP_003625843.1	2633	Signal recognition particle 54 kDa protein [Medicago truncatula]>gi|355500858|gb|AES82061.1| signal recognition particle 54 kDa protein [Medicago truncatula]
Cluster-25869.60953	76.3138	17.784	2.1014	3.7089e-11	2.6903e-09	357462445	XP_003601504.1	168	hypothetical protein MTR_3g082420 [Medicago truncatula]>gi|355490552|gb|AES71755.1| hypothetical protein MTR_3g082420 [Medicago truncatula]>gi|388497884|gb|AFK37008.1| unknown [Medicago truncatula]
Cluster-25869.61078	49.8309	18.286	1.4463	2.4071e-05	0.00076121	657390081	AES91009.2	1038	myelodysplasia-myeloid leukemia factor 1-interacting protein [Medicago truncatula]
Cluster-25869.61112	44.16	16.1225	1.4537	6.6257e-05	0.0019024	357480813	XP_003610692.1	3957	Chloride channel protein CLC-d [Medicago truncatula]>gi|355512027|gb|AES93650.1| chloride channel protein ClC-D protein, putative [Medicago truncatula]
Cluster-25869.61179	58.7672	5.75041	3.3533	2.7728e-13	2.4198e-11	357520829	XP_003630703.1	1973	Pectinesterase [Medicago truncatula]>gi|355524725|gb|AET05179.1| pectinesterase [Medicago truncatula]
Cluster-25869.61239	71.2689	17.4047	2.0338	3.575e-10	2.3576e-08	657378943	AES80719.2	5039	glycoside hydrolase family 38 amino-terminal domain protein [Medicago truncatula]
Cluster-25869.61299	26.6233	4.94798	2.4278	2.2894e-05	0.00072806	357438613	XP_003589582.1	1606	Annotation was added to scaffolds in November 2011~Long-chain-fatty-acid-CoA ligase [Medicago truncatula]>gi|355478630|gb|AES59833.1| long-chain fatty acyl CoA ligase, putative [Medicago truncatula]
Cluster-25869.61379	482.307	145.284	1.7311	1.9658e-49	7.5592e-47	357513381	XP_003626979.1	991	Aquaporin TIP2-1 [Medicago truncatula]>gi|355521001|gb|AET01455.1| major intrinsic protein (MIP) family transporter [Medicago truncatula]
Cluster-25869.61514	31.495	3.11794	3.3365	9.4289e-08	4.5661e-06	357475191	XP_003607881.1	2997	hypothetical protein MTR_4g084020 [Medicago truncatula]>gi|124359654|gb|ABN06026.1| Peptidase, trypsin-like serine and cysteine proteases [Medicago truncatula]>gi|355508936|gb|AES90078.1| trypsin family protein [Medicago truncatula]
Cluster-25869.61574	13.6087	0.380779	5.1594	9.3523e-05	0.002595	657405398	KEH43891.1	868	class IV aminotransferase [Medicago truncatula]
Cluster-25869.61578	128.578	52.9219	1.2807	4.2591e-10	2.791e-08	388516773	AFK46448.1	266	unknown [Medicago truncatula]
Cluster-25869.61613	59.3759	17.8557	1.7335	2.1042e-07	9.6887e-06	357483557	XP_003612065.1	2172	Mannan endo-1,4-beta-mannosidase [Medicago truncatula]>gi|355513400|gb|AES95023.1| mannan endo-1,4-beta-mannosidase-like protein [Medicago truncatula]
Cluster-25869.61631	126.598	27.2289	2.217	1.5494e-18	1.933e-16	657375235	KEH20644.1	1522	xyloglucan endotransglucosylase/hydrolase family protein [Medicago truncatula]
Cluster-25869.61632	28.3423	0	5.8249	1.5394e-08	8.1534e-07	357465505	XP_003603037.1	3841	hypothetical protein MTR_3g101660 [Medicago truncatula]
Cluster-25869.61811	106.633	7.88808	3.7568	1.296e-24	2.2048e-22	--	--	--	--
Cluster-25869.61822	196.084	48.0162	2.0299	2.7212e-25	4.8144e-23	571443008	XP_006575970.1	1118	PREDICTED: uncharacterized protein LOC100803389 [Glycine max]
Cluster-25869.61882	77.41	26.0859	1.5693	2.7429e-08	1.4137e-06	657385503	KEH28241.1	445	GASA/GAST/Snakin [Medicago truncatula]
Cluster-25869.61885	62.5576	24.1662	1.3722	4.9566e-06	0.00018109	357461757	XP_003601160.1	1751	Elongation factor Tu [Medicago truncatula]>gi|355490208|gb|AES71411.1| elongation factor Tu protein [Medicago truncatula]
Cluster-25869.61923	36.1557	9.41335	1.9414	1.3961e-05	0.00046489	657399336	AES66739.2	2913	P-loop nucleoside triphosphate hydrolase superfamily protein [Medicago truncatula]
Cluster-25869.62007	79.4019	4.51772	4.1355	1.0458e-19	1.4025e-17	357475807	XP_003608189.1	242	hypothetical protein MTR_4g090520 [Medicago truncatula]
Cluster-25869.62011	70.5993	10.8812	2.6978	3.3954e-13	2.9448e-11	357515837	XP_003628207.1	648	MLP-like protein [Medicago truncatula]>gi|355522229|gb|AET02683.1| pathogenesis-related protein bet V I family protein [Medicago truncatula]>gi|388512639|gb|AFK44381.1| unknown [Medicago truncatula]
Cluster-25869.62012	212.048	18.5413	3.5156	2.7853e-45	9.8144e-43	388504476	AFK40304.1	762	unknown [Medicago truncatula]>gi|657373615|gb|KEH19272.1| polyketide cyclase/dehydrase and lipid transporter [Medicago truncatula]
Cluster-25869.62032	125.77	44.0298	1.5142	4.5615e-12	3.5668e-10	657372836	KEH18608.1	5351	endoplasmic reticulum-type calcium-transporting ATPase [Medicago truncatula]
Cluster-25869.62082	46.1813	12.9795	1.8311	2.1685e-06	8.4117e-05	657403769	KEH42610.1	731	WRKY transcription factor [Medicago truncatula]
Cluster-25869.62088	72.3825	30.9342	1.2264	5.4632e-06	0.00019831	657394301	KEH34969.1	5660	P-loop nucleoside triphosphate hydrolase superfamily protein, putative [Medicago truncatula]
Cluster-25869.62089	22.1319	3.26351	2.7616	3.7698e-05	0.0011461	657394299	AES72347.2	5704	P-loop nucleoside triphosphate hydrolase superfamily protein, putative [Medicago truncatula]
Cluster-25869.62096	96.3125	29.2339	1.7201	4.7865e-11	3.4364e-09	657385675	AES99834.2	3668	E3 ubiquitin-protein ligase COP1 [Medicago truncatula]
Cluster-25869.62182	17.9017	1.71243	3.386	5.1939e-05	0.0015209	357498829	XP_003619703.1	570	18.2 kDa class I heat shock protein [Medicago truncatula]>gi|355494718|gb|AES75921.1| 17.6 kDa class I heat shock protein [Medicago truncatula]
Cluster-25869.62251	120.062	32.4128	1.8891	6.8873e-15	6.7365e-13	357480089	XP_003610330.1	2318	BTB/POZ domain-containing protein KCTD6 [Medicago truncatula]>gi|355511385|gb|AES92527.1| potassium channel tetramerization domain protein [Medicago truncatula]
Cluster-25869.62310	28.4948	5.57042	2.3548	1.6346e-05	0.00053521	357446689	XP_003593620.1	275	Auxin-repressed protein [Medicago truncatula]>gi|355482668|gb|AES63871.1| auxin-repressed/dormancy-associated protein [Medicago truncatula]
Cluster-25869.62345	103.124	5.8085	4.1501	3.7003e-25	6.5056e-23	357440667	XP_003590611.1	866	Non-specific lipid-transfer protein [Medicago truncatula]>gi|355479659|gb|AES60862.1| Lipid transfer protein [Medicago truncatula]>gi|388492756|gb|AFK34444.1| unknown [Medicago truncatula]
Cluster-25869.62447	102.496	50.1417	1.0315	1.6984e-06	6.7085e-05	217072882	ACJ84801.1	1674	unknown [Medicago truncatula]>gi|657396037|gb|KEH36184.1| wound-responsive family protein [Medicago truncatula]
Cluster-25869.62498	367.859	134.241	1.4543	1.0617e-30	2.3467e-28	357502731	XP_003621654.1	1497	Disease resistance response protein [Medicago truncatula]>gi|355496669|gb|AES77872.1| disease resistance response/dirigent-like protein [Medicago truncatula]
Cluster-25869.62508	68.4367	19.3789	1.8203	9.1651e-09	5.0578e-07	657375488	KEH20810.1	276	zeatin O-glucosyltransferase-like protein [Medicago truncatula]
Cluster-25869.62529	256.782	40.3633	2.6694	2.2768e-43	7.5193e-41	357509145	XP_003624861.1	3427	Alpha-L-arabinofuranosidase [Medicago truncatula]>gi|296882314|gb|ADH83380.1| alpha-L-arabinofuranosidase [Medicago truncatula]>gi|355499876|gb|AES81079.1| alpha-L-arabinofuranosidase [Medicago truncatula]
Cluster-25869.62607	53.3869	19.7919	1.4316	1.4155e-05	0.00047061	657398218	AES65809.2	549	hypothetical protein MTR_2g049330 [Medicago truncatula]
Cluster-25869.62616	125.864	57.6547	1.1264	1.6338e-08	8.6211e-07	357446627	XP_003593589.1	2465	Serine/threonine protein kinase B-raf [Medicago truncatula]>gi|87240502|gb|ABD32360.1| Protein kinase [Medicago truncatula]>gi|355482637|gb|AES63840.1| tyrosine kinase family protein [Medicago truncatula]
Cluster-25869.62670	53.8538	16.7055	1.6887	1.1684e-06	4.7441e-05	357474209	XP_003607389.1	2686	U4/U6.U5 tri-snRNP-associated protein [Medicago truncatula]>gi|355508444|gb|AES89586.1| ubiquitin carboxyl-terminal hydrolase [Medicago truncatula]
Cluster-25869.62802	43.1868	16.9952	1.3455	0.00018137	0.0046852	357472565	XP_003606567.1	2273	Kinase-like protein [Medicago truncatula]>gi|355507622|gb|AES88764.1| receptor-like kinase theseus protein [Medicago truncatula]>gi|657388091|gb|KEH30082.1| receptor-like kinase theseus protein [Medicago truncatula]
Cluster-25869.62818	28.7756	6.5385	2.1378	4.0828e-05	0.0012289	357491539	XP_003616057.1	2609	Protein kinase-like protein [Medicago truncatula]>gi|355517392|gb|AES99015.1| LRR receptor-like kinase [Medicago truncatula]
Cluster-25869.62849	37.2038	12.3857	1.5868	0.00010421	0.0028566	388513173	AFK44648.1	1528	unknown [Medicago truncatula]>gi|657389389|gb|KEH31105.1| epoxide hydrolase [Medicago truncatula]
Cluster-25869.62851	88.1258	27.8722	1.6607	7.6587e-10	4.875e-08	357465529	XP_003603049.1	1600	ABSCISIC ACID-INSENSITIVE 5-like protein [Medicago truncatula]>gi|355492097|gb|AES73300.1| ABA response element-binding factor [Medicago truncatula]
Cluster-25869.63065	24.8453	3.15523	2.9772	6.1587e-06	0.00022127	71534908	AAZ32858.1	595	BURP domain-containing protein [Medicago sativa]
Cluster-25869.63145	78.7	29.9747	1.3926	2.2944e-07	1.0507e-05	388501326	AFK38729.1	731	unknown [Medicago truncatula]>gi|657395689|gb|AES73593.2| plant/F18G18-20 protein [Medicago truncatula]
Cluster-25869.63185	33.8756	10.3979	1.704	0.00010556	0.002892	388517715	AFK46919.1	750	unknown [Medicago truncatula]
Cluster-25869.63208	41.9651	14.2703	1.5562	4.7189e-05	0.0013946	550600244	AGX84978.1	1934	putative class V chitinase [Medicago truncatula]
Cluster-25869.63226	31.0374	4.67476	2.731	1.2084e-06	4.8974e-05	357473235	XP_003606902.1	2287	hypothetical protein MTR_4g070010 [Medicago truncatula]>gi|355507957|gb|AES89099.1| BTB/POZ domain plant-like protein, putative [Medicago truncatula]
Cluster-25869.63262	33.9294	7.70379	2.1389	8.3372e-06	0.00029157	734382331	KHN23606.1	374	Eukaryotic peptide chain release factor subunit 1-3 [Glycine soja]
Cluster-25869.63293	69.0614	17.3538	1.9926	1.0669e-09	6.6554e-08	388495902	AFK36017.1	795	unknown [Medicago truncatula]>gi|657375722|gb|KEH20959.1| TPR repeat region family protein [Medicago truncatula]
Cluster-25869.63313	66.3476	21.4412	1.6297	1.3418e-07	6.3518e-06	657394368	AES71447.2	1754	copper amine oxidase, enzyme domain protein [Medicago truncatula]
Cluster-25869.63328	54.8374	24.5965	1.1567	0.00014594	0.0038625	--	--	--	--
Cluster-25869.63409	129.125	52.838	1.2891	3.2596e-10	2.1666e-08	388504470	AFK40301.1	584	unknown [Medicago truncatula]
Cluster-25869.63523	39.0772	11.9017	1.7152	2.8902e-05	0.00089947	357465343	XP_003602953.1	1184	GLABRA2 expression modulator [Medicago truncatula]>gi|355492001|gb|AES73204.1| FH protein interacting protein FIP1, putative [Medicago truncatula]
Cluster-25869.63551	171.577	65.5428	1.3883	2.4684e-14	2.3331e-12	388510466	AFK43299.1	846	unknown [Medicago truncatula]
Cluster-25869.63591	88.2451	14.6288	2.5927	1.497e-15	1.5412e-13	357476969	XP_003608770.1	3908	Translation elongation factor EF-G [Medicago truncatula]>gi|355509825|gb|AES90967.1| translation elongation factor EF protein [Medicago truncatula]
Cluster-25869.63641	104.551	38.8058	1.4299	1.2735e-09	7.8423e-08	657403111	KEH41972.1	4258	LETM1-like protein [Medicago truncatula]
Cluster-25869.63699	626.231	117.748	2.411	4.4556e-93	3.8288e-90	357479287	XP_003609929.1	5463	Lysine-ketoglutarate reductase/saccharopine dehydrogenase [Medicago truncatula]>gi|355510984|gb|AES92126.1| lysine-ketoglutarate reductase/saccharopine dehydrogenase [Medicago truncatula]
Cluster-25869.63714	110.938	27.1063	2.0331	5.1571e-15	5.0855e-13	357483967	XP_003612270.1	772	Senescence-associated protein DIN1 [Medicago truncatula]>gi|217071246|gb|ACJ83983.1| unknown [Medicago truncatula]>gi|355513605|gb|AES95228.1| rhodanese-related sulfurtransferase [Medicago truncatula]>gi|388495624|gb|AFK35878.1| unknown [Medicago truncatula]
Cluster-25869.63725	177.753	75.4387	1.2365	7.77e-13	6.5565e-11	657376382	AES77235.2	1291	phosphoenolpyruvate phosphomutase [Medicago truncatula]
Cluster-25869.63730	28.9538	1.21907	4.5699	2.0596e-08	1.076e-06	14487954	AAK63815.1	756	early light inducible protein [Medicago sativa]
Cluster-25869.63933	147.486	29.4362	2.3249	2.0965e-22	3.2303e-20	357479735	XP_003610153.1	1224	Xyloglucan endotransglucosylase/hydrolase [Medicago truncatula]>gi|355511208|gb|AES92350.1| xyloglucan endotransglucosylase/hydrolase family protein [Medicago truncatula]
Cluster-25869.63980	31.6134	7.11146	2.1523	1.5814e-05	0.00051961	358346421	XP_003637266.1	2370	4-coumarate CoA ligase [Medicago truncatula]>gi|657400490|gb|KEH39676.1| 4-coumarate:CoA ligase-like protein [Medicago truncatula]
Cluster-25869.64020	208.915	47.7587	2.1291	2.7652e-28	5.5051e-26	657377009	KEH21938.1	2247	omega-hydroxypalmitate O-feruloyl transferase [Medicago truncatula]
Cluster-25869.64091	127.153	23.1279	2.4589	1.1955e-20	1.6978e-18	357466411	XP_003603490.1	1140	RING finger and CHY zinc finger domain-containing protein [Medicago truncatula]>gi|355492538|gb|AES73741.1| CHY and CTCHY and RING-type zinc finger protein [Medicago truncatula]
Cluster-25869.64105	46.1345	18.5011	1.3182	0.00013594	0.003624	357437493	XP_003589022.1	1799	Histone deacetylase [Medicago truncatula]>gi|355478070|gb|AES59273.1| histone deacetylase superfamily protein [Medicago truncatula]
Cluster-25869.64108	52.8254	18.286	1.5305	6.3148e-06	0.00022617	357445405	XP_003592980.1	1438	Serine/threonine protein kinase [Medicago truncatula]>gi|55140609|gb|AAV41842.1| stress kinase [Medicago truncatula]>gi|55140611|gb|AAV41843.1| stress kinase [Medicago truncatula]>gi|355482028|gb|AES63231.1| sucrose non-fermenting-like kinase 2 family protein [Medicago truncatula]
Cluster-25869.64260	20.9935	2.16922	3.2747	1.5194e-05	0.0005014	657373587	KEH19254.1	406	DUF674 family protein [Medicago truncatula]
Cluster-25869.64293	84.0808	2.00788	5.388	2.0782e-22	3.2112e-20	657372120	KEH18052.1	359	Defensin-like protein [Medicago truncatula]
Cluster-25869.64317	99.5682	35.2812	1.4968	1.0053e-09	6.2989e-08	657375369	AET04413.2	5514	calpain family cysteine protease [Medicago truncatula]
Cluster-25869.64321	73.4596	25.8872	1.5047	1.3994e-07	6.602e-06	657396399	AES63301.2	17844	vacuolar protein sorting-associated protein, putative [Medicago truncatula]
Cluster-25869.64333	99.7085	28.8274	1.7903	6.7185e-12	5.2243e-10	357485703	XP_003613139.1	2538	Alanine aminotransferase [Medicago truncatula]>gi|355514474|gb|AES96097.1| glutamate-glyoxylate aminotransferase [Medicago truncatula]
Cluster-25869.64429	208.681	98.5293	1.0827	1.5485e-12	1.2661e-10	357508301	XP_003624439.1	3360	hypothetical protein MTR_7g083230 [Medicago truncatula]>gi|355499454|gb|AES80657.1| meiosis chromosome segregation family protein [Medicago truncatula]
Cluster-25869.64432	33.8756	1.93617	4.129	3.0101e-09	1.7579e-07	357469123	XP_003604846.1	371	Delta-1-pyrroline-5-carboxylate synthetase [Medicago truncatula]
Cluster-25869.64468	119.407	54.2126	1.1392	2.9507e-08	1.5152e-06	357473427	XP_003606998.1	1828	Cysteine proteinase [Medicago truncatula]>gi|355508053|gb|AES89195.1| papain family cysteine protease [Medicago truncatula]
Cluster-25869.64480	43.4558	11.8135	1.8791	3.0242e-06	0.00011457	357467369	XP_003603969.1	2121	Sec14 cytosolic factor [Medicago truncatula]
Cluster-25869.64547	267.028	98.9596	1.4321	2.6697e-22	4.0655e-20	357510441	XP_003625509.1	1106	BRI1-KD interacting protein [Medicago truncatula]>gi|355500524|gb|AES81727.1| hypothetical protein MTR_7g099950 [Medicago truncatula]
Cluster-25869.64550	73.6575	32.0242	1.2017	6.1513e-06	0.00022109	657386430	KEH28766.1	1873	galactose oxidase/kelch repeat protein [Medicago truncatula]
Cluster-25869.64602	47.2322	13.5252	1.8041	2.0684e-06	8.0418e-05	357518719	XP_003629648.1	2112	Aldehyde dehydrogenase [Medicago truncatula]>gi|357521043|ref|XP_003630810.1| Aldehyde dehydrogenase [Medicago truncatula]>gi|355523670|gb|AET04124.1| cytosolic aldehyde dehydrogenase RF2C [Medicago truncatula]
Cluster-25869.64614	313.147	71.7471	2.1258	1.7555e-41	5.3565e-39	357512651	XP_003626614.1	1878	Caffeic acid 3-O-methyltransferase [Medicago truncatula]>gi|87240858|gb|ABD32716.1| O-methyltransferase, family 2; Dimerisation [Medicago truncatula]>gi|355501629|gb|AES82832.1| caffeic acid O-methyltransferase [Medicago truncatula]
Cluster-25869.64664	51.9453	14.7514	1.8161	5.7785e-07	2.4615e-05	657396614	AES63825.2	4300	ubiquitin-conjugating enzyme E2 [Medicago truncatula]
Cluster-25869.64742	47.3042	11.4019	2.0527	2.786e-07	1.258e-05	357461513	XP_003601038.1	1915	Phosphorylated carbohydrates phosphatase [Medicago truncatula]>gi|355490086|gb|AES71289.1| haloacid dehalogenase-like hydrolase [Medicago truncatula]
Cluster-25869.64753	173.331	49.0839	1.8202	6.0346e-20	8.2366e-18	657396721	KEH36631.1	4785	cellulose synthase-like protein [Medicago truncatula]
Cluster-25869.64852	87.8708	27.8951	1.6554	8.7805e-10	5.5514e-08	357455419	XP_003597990.1	2423	Peptide transporter PTR3-A [Medicago truncatula]>gi|355487038|gb|AES68241.1| peptide/nitrate transporter plant [Medicago truncatula]
Cluster-25869.64854	47.5382	15.0591	1.6585	6.3542e-06	0.00022742	357509809	XP_003625193.1	2206	Polygalacturonase [Medicago truncatula]>gi|355500208|gb|AES81411.1| exo-polyalpha-D-galacturonosidase-like protein [Medicago truncatula]
Cluster-25869.64871	168.957	12.4775	3.7593	4.8697e-38	1.3716e-35	62126055	AAX63898.1	2328	geranylgeranyl reductase [Medicago truncatula]
Cluster-25869.64918	116.195	29.8958	1.9585	4.8883e-15	4.8317e-13	657388159	KEH30131.1	2269	heat shock cognate 70 kDa protein [Medicago truncatula]
Cluster-25869.65014	49.1758	10.3262	2.2516	3.3213e-08	1.6962e-06	357437845	XP_003589198.1	2718	Glycogenin glucosyltransferase [Medicago truncatula]>gi|355478246|gb|AES59449.1| UDP-glucuronate:xylan alpha-glucuronosyltransferase [Medicago truncatula]
Cluster-25869.65046	126.379	53.7107	1.2345	1.5935e-09	9.6821e-08	357463271	XP_003601917.1	8873	Pre-mRNA splicing factor ATP-dependent RNA helicase-like protein [Medicago truncatula]>gi|355490965|gb|AES72168.1| helicase, IBR and zinc finger protein [Medicago truncatula]
Cluster-25869.65092	553.523	126.45	2.1301	4.0986e-72	2.4654e-69	222431975	ACM50914.1	1407	aquaporin [Medicago falcata]
Cluster-25869.65158	160.995	76.5352	1.0728	6.8478e-10	4.3821e-08	357445271	XP_003592913.1	3257	Heat shock protein [Medicago truncatula]>gi|92870233|gb|ABE79560.1| Chaperone DnaK [Medicago truncatula]>gi|355481961|gb|AES63164.1| 70 kDa heat shock protein [Medicago truncatula]
Cluster-25869.65252	225.526	47.1134	2.2591	2.1217e-32	4.9359e-30	357481945	XP_003611258.1	972	Pectinesterase [Medicago truncatula]>gi|355512593|gb|AES94216.1| plant invertase/pectin methylesterase inhibitor [Medicago truncatula]
Cluster-25869.65260	77.1143	25.0188	1.624	1.4115e-08	7.5232e-07	357476603	XP_003608587.1	4549	Receptor-like protein kinase [Medicago truncatula]>gi|355509642|gb|AES90784.1| LRR receptor-like kinase family protein [Medicago truncatula]
Cluster-25869.65327	94.2164	44.3382	1.0874	1.8867e-06	7.3865e-05	357445253	XP_003592904.1	1363	KH domain-containing protein [Medicago truncatula]>gi|92893883|gb|ABE91933.1| KH [Medicago truncatula]>gi|355481952|gb|AES63155.1| RNA-binding KH domain protein [Medicago truncatula]
Cluster-25869.65366	115.923	55.8175	1.0544	2.332e-07	1.0667e-05	657395740	AES73711.2	3207	transcriptional corepressor leunig-like protein [Medicago truncatula]
Cluster-25869.65428	156.707	26.6043	2.5583	4.6343e-26	8.4111e-24	502145084	XP_004505872.1	1513	PREDICTED: heat shock cognate 70 kDa protein 2 [Cicer arietinum]
Cluster-25869.65584	36.7115	2.62028	3.8084	1.5921e-09	9.6807e-08	357454095	XP_003597328.1	758	Myb-like transcription factor [Medicago truncatula]
Cluster-25869.65617	18.3897	0	5.2008	5.5092e-06	0.00019981	357461275	XP_003600919.1	2258	Zinc finger CCCH domain-containing protein [Medicago truncatula]>gi|355489967|gb|AES71170.1| ARM repeat CCCH-type zinc finger protein [Medicago truncatula]
Cluster-25869.65648	31.9409	7.06414	2.1768	1.2566e-05	0.00042179	657381625	KEH25596.1	339	beta-D-glucoside glucohydrolase [Medicago truncatula]
Cluster-25869.65662	730.886	89.0471	3.037	4.0653e-135	5.9027e-132	357466411	XP_003603490.1	1602	RING finger and CHY zinc finger domain-containing protein [Medicago truncatula]>gi|355492538|gb|AES73741.1| CHY and CTCHY and RING-type zinc finger protein [Medicago truncatula]
Cluster-25869.65678	32.5187	2.36642	3.7805	1.456e-08	7.7311e-07	657394266	KEH34935.1	1587	myb transcription factor [Medicago truncatula]
Cluster-25869.65743	92.5965	20.007	2.2105	6.3132e-14	5.7852e-12	357479819	XP_003610195.1	594	hypothetical protein MTR_4g129020 [Medicago truncatula]>gi|355511250|gb|AES92392.1| transmembrane protein [Medicago truncatula]
Cluster-25869.65762	92.9708	37.0023	1.3292	5.1166e-08	2.5572e-06	657383389	KEH27107.1	2891	regulator of Vps4 activity in the MVB pathway protein [Medicago truncatula]
Cluster-25869.65782	119.192	50.4572	1.2402	4.121e-09	2.3738e-07	657380763	KEH24845.1	1890	D-glycerate dehydrogenase/hydroxypyruvate reductase [Medicago truncatula]
Cluster-25869.65846	418.579	127.643	1.7134	1.3499e-42	4.2898e-40	388490516	AFK33324.1	474	unknown [Lotus japonicus]
Cluster-25869.65872	21.1021	0.501969	5.3936	1.0683e-06	4.361e-05	643431276	AIA99451.1	725	heat shock protein 15.9 [Medicago sativa]
Cluster-25869.65873	120.811	57.081	1.0817	7.63e-08	3.7314e-06	657404142	KEH42914.1	2978	granule bound starch synthase I, putative [Medicago truncatula]
Cluster-25869.65890	40.3794	13.6966	1.5598	6.3981e-05	0.0018421	657397398	AES64907.2	2041	30S ribosomal protein S1 [Medicago truncatula]
Cluster-25869.65909	213.688	76.0841	1.4898	4.5995e-19	5.9046e-17	657389677	KEH31333.1	2535	FAD-binding berberine family protein [Medicago truncatula]
Cluster-25869.65924	24.4709	5.44995	2.1668	0.00013743	0.0036615	357486581	XP_003613578.1	1109	Homeobox-leucine zipper protein ATHB-16 [Medicago truncatula]>gi|355514913|gb|AES96536.1| homeobox leucine zipper family protein [Medicago truncatula]
Cluster-25869.65934	50.018	18.788	1.4126	3.1186e-05	0.00096412	388496908	AFK36520.1	1614	unknown [Medicago truncatula]
Cluster-25869.65936	27.6582	2.57008	3.4278	4.3433e-07	1.8883e-05	357505741	XP_003623159.1	683	hypothetical protein MTR_7g065150 [Medicago truncatula]>gi|355498174|gb|AES79377.1| plant/T7H20-70 protein [Medicago truncatula]>gi|388492720|gb|AFK34426.1| unknown [Medicago truncatula]
Cluster-25869.66137	151.739	72.1401	1.0727	2.1098e-09	1.2664e-07	357519331	XP_003629954.1	1997	Magnesium transporter MRS2 [Medicago truncatula]>gi|355523976|gb|AET04430.1| magnesium transporter MRS2-like protein [Medicago truncatula]
Cluster-25869.66147	39.9555	14.831	1.4298	0.00017499	0.0045456	357508247	XP_003624412.1	1782	Methyltransferase-like protein [Medicago truncatula]>gi|355499427|gb|AES80630.1| pheromone receptor, (AR401), putative [Medicago truncatula]
Cluster-25869.66156	258.581	73.0702	1.8233	5.1051e-29	1.0642e-26	657380437	KEH24580.1	1999	myb-like transcription factor family protein [Medicago truncatula]
Cluster-25869.66217	1143.77	228.907	2.321	1.0891e-161	2.0844e-158	657396954	KEH36787.1	1858	extracellular dermal glycoprotein [Medicago truncatula]
Cluster-25869.66226	63.5402	27.7517	1.1951	2.8765e-05	0.00089586	657401623	KEH40582.1	7893	mediator of RNA polymerase II transcription subunit 23 [Medicago truncatula]
Cluster-25869.66234	451.706	32.0543	3.8168	1.3478e-99	1.3046e-96	--	--	--	--
Cluster-25869.66291	306.902	124.709	1.2992	1.9634e-22	3.0394e-20	357492715	XP_003616646.1	1882	1-aminocyclopropane-1-carboxylate oxidase [Medicago truncatula]>gi|355517981|gb|AES99604.1| leucoanthocyanidin dioxygenase-like protein [Medicago truncatula]
Cluster-25869.66321	85.812	39.5121	1.1189	3.4728e-06	0.00013056	357516527	XP_003628552.1	2627	26S proteasome non-ATPase regulatory subunit [Medicago truncatula]>gi|355522574|gb|AET03028.1| 26S proteasome non-ATPase regulatory subunit 5 [Medicago truncatula]>gi|657373803|gb|KEH19414.1| 26S proteasome non-ATPase regulatory subunit 5 [Medicago truncatula]
Cluster-25869.66404	367.443	29.2519	3.6509	3.9151e-79	2.5559e-76	657379249	KEH23658.1	3911	galactinol-raffinose galactosyltransferase [Medicago truncatula]
Cluster-25869.66410	424.296	171.401	1.3077	1.1947e-30	2.6269e-28	657404432	KEH43130.1	2449	fungal proteinase A, aspartic proteinase superfamily protein [Medicago truncatula]
Cluster-25869.66441	192.042	63.5206	1.5961	8.6787e-19	1.0941e-16	357481587	XP_003611079.1	975	Aquaporin [Medicago truncatula]>gi|355512414|gb|AES94037.1| major intrinsic protein (MIP) family transporter [Medicago truncatula]
Cluster-25869.66444	108.552	54.2126	1.0017	1.4126e-06	5.6729e-05	657376142	AET05183.2	2341	hexokinase [Medicago truncatula]
Cluster-25869.66448	156.371	77.3749	1.015	5.0876e-09	2.8969e-07	657404905	KEH43506.1	2316	transmembrane amino acid transporter family protein [Medicago truncatula]
Cluster-25869.66457	1806.17	171.458	3.397	0	0	357449039	XP_003594795.1	3875	Beta xylosidase [Medicago truncatula]>gi|355483843|gb|AES65046.1| alpha-L-arabinofuranosidase/beta-D-xylosidase [Medicago truncatula]
Cluster-25869.66464	471.89	155.59	1.6007	6.2163e-44	2.0857e-41	657404661	AES61886.2	4376	hypothetical protein MTR_1g090050 [Medicago truncatula]
Cluster-25869.66506	132.321	65.1842	1.0214	6.6496e-08	3.2786e-06	37543456	AAL99370.1	2472	alpha 1,3 fucosyltransferase [Medicago sativa]
Cluster-25869.66511	726.591	103.289	2.8145	1.636e-125	2.1869e-122	357449145	XP_003594849.1	543	ABA-responsive protein ABR17 [Medicago truncatula]>gi|355483897|gb|AES65100.1| ABA-responsive protein [Medicago truncatula]>gi|388507870|gb|AFK42001.1| unknown [Medicago truncatula]
Cluster-25869.66543	51.7694	17.1386	1.5948	4.3723e-06	0.00016143	357443417	XP_003591986.1	145	hypothetical protein MTR_1g095950 [Medicago truncatula]>gi|355481034|gb|AES62237.1| hypothetical protein MTR_1g095950 [Medicago truncatula]
Cluster-25869.66549	101.271	12.6317	3.0031	5.0679e-20	6.9623e-18	357516873	XP_003628725.1	3079	Phosphatidylinositol kinase family-like protein [Medicago truncatula]>gi|355522747|gb|AET03201.1| phosphatidylinositol 3- and 4-kinase [Medicago truncatula]
Cluster-25869.66586	33.4545	2.29471	3.8658	7.1607e-09	3.9936e-07	217071532	ACJ84126.1	467	unknown [Medicago truncatula]>gi|388517455|gb|AFK46789.1| unknown [Medicago truncatula]>gi|657391128|gb|KEH32459.1| ultraviolet-B-repressible protein [Medicago truncatula]
Cluster-25869.66635	57.364	19.0031	1.5939	1.3462e-06	5.4243e-05	357447699	XP_003594125.1	740	hypothetical protein MTR_2g021690 [Medicago truncatula]>gi|124365521|gb|ABN09755.1| Proteinase inhibitor I4, serpin [Medicago truncatula]>gi|355483173|gb|AES64376.1| T1.3 protein [Medicago truncatula]
Cluster-25869.66672	28.2745	5.63926	2.3259	2.0062e-05	0.00064411	657377537	AES78822.2	4287	E3 ubiquitin-protein ligase BRE1-like protein [Medicago truncatula]
Cluster-25869.66681	108.131	19.2182	2.4922	5.0226e-18	6.0859e-16	388495024	AFK35578.1	992	unknown [Medicago truncatula]
Cluster-25869.66704	95.9654	10.8282	3.1477	8.9342e-20	1.2096e-17	357449045	XP_003594798.1	673	hypothetical protein MTR_2g034760 [Medicago truncatula]>gi|355483846|gb|AES65049.1| hypothetical protein MTR_2g034760 [Medicago truncatula]
Cluster-25869.66722	126.332	55.5751	1.1847	4.563e-09	2.6141e-07	357463867	XP_003602215.1	1837	Spermidine synthase [Medicago truncatula]>gi|355491263|gb|AES72466.1| spermine/spermidine synthase [Medicago truncatula]
Cluster-25869.66735	28.6572	5.2929	2.4368	1.0724e-05	0.00036667	657384575	AES96253.2	1056	nodulin MtN21/EamA-like transporter family protein [Medicago truncatula]
Cluster-25869.66757	83.9405	39.8707	1.074	8.2601e-06	0.00028924	657398318	KEH37926.1	3260	heat shock protein 70 (HSP70)-interacting protein, putative [Medicago truncatula]
Cluster-25869.66778	42.906	12.6926	1.7572	8.5953e-06	0.00029973	357520691	XP_003630634.1	1073	hypothetical protein MTR_8g101600 [Medicago truncatula]>gi|355524656|gb|AET05110.1| tetraspanin family protein [Medicago truncatula]
Cluster-25869.66782	20.3404	0.428108	5.5702	1.6336e-06	6.4681e-05	657380094	AES82101.2	3062	cullin 3B [Medicago truncatula]
Cluster-25869.66806	59.6567	22.3018	1.4195	5.0375e-06	0.00018365	357446081	XP_003593318.1	1285	hypothetical protein MTR_2g010160 [Medicago truncatula]>gi|124359217|gb|ABN05728.1| Octicosapeptide/Phox/Bem1p [Medicago truncatula]>gi|355482366|gb|AES63569.1| octicosapeptide/phox/Bem1p (PB1) domain protein [Medicago truncatula]
Cluster-25869.66825	99.7553	42.0937	1.2448	6.9471e-08	3.4213e-06	357456069	XP_003598315.1	1414	KH domain-containing protein [Medicago truncatula]>gi|355487363|gb|AES68566.1| RNA-binding KH domain protein [Medicago truncatula]
Cluster-25869.66845	26.2143	5.54819	2.2403	5.7841e-05	0.0016791	357465529	XP_003603049.1	1600	ABSCISIC ACID-INSENSITIVE 5-like protein [Medicago truncatula]>gi|355492097|gb|AES73300.1| ABA response element-binding factor [Medicago truncatula]
Cluster-25869.66851	127.241	22.2716	2.5143	4.1194e-21	5.9403e-19	357513371	XP_003626974.1	143	hypothetical protein MTR_8g013640 [Medicago truncatula]>gi|355520996|gb|AET01450.1| 4F5 family protein [Medicago truncatula]
Cluster-25869.66852	324.439	108.927	1.5746	4.0469e-30	8.7163e-28	657391272	AES92376.2	2419	xylose isomerase [Medicago truncatula]
Cluster-25869.66861	253.131	105.772	1.2589	4.7932e-18	5.8248e-16	657400720	AES59028.2	3234	tyrosine kinase family protein [Medicago truncatula]
Cluster-25869.66880	123.022	52.6006	1.2258	3.1297e-09	1.824e-07	657389953	KEH31576.1	4366	lon-related ATP-dependent protease, putative [Medicago truncatula]
Cluster-25869.66912	50.2988	15.2025	1.7262	1.898e-06	7.4274e-05	657383959	AES94380.2	6153	transmembrane protein, putative [Medicago truncatula]
Cluster-25869.66939	132.167	9.20969	3.8431	1.6193e-30	3.5421e-28	357486611	XP_003613593.1	1796	hypothetical protein MTR_5g038460 [Medicago truncatula]
Cluster-25869.66944	320.93	123.986	1.3721	4.4774e-25	7.8067e-23	657390353	KEH31901.1	4501	plasma membrane H+-ATPase [Medicago truncatula]
Cluster-25869.66970	538.407	113.875	2.2412	2.8939e-74	1.792e-71	217073061	ACJ84890.1	1937	unknown [Medicago truncatula]>gi|657394919|gb|KEH35391.1| F-box SKP2A-like protein [Medicago truncatula]
Cluster-25869.66984	203.669	80.5961	1.3374	5.6297e-16	5.9936e-14	357482073	XP_003611322.1	9867	Agenet domain containing protein expressed [Medicago truncatula]>gi|355512657|gb|AES94280.1| agenet domain protein [Medicago truncatula]
Cluster-25869.67049	269.835	67.9092	1.9904	1.9794e-33	4.79e-31	357485221	XP_003612898.1	578	hypothetical protein MTR_5g030290 [Medicago truncatula]>gi|355514233|gb|AES95856.1| hypothetical protein MTR_5g030290 [Medicago truncatula]>gi|657384451|gb|KEH27711.1| hypothetical protein MTR_5g430430 [Medicago truncatula]
Cluster-25869.67113	68.0652	24.6868	1.4632	6.5405e-07	2.7576e-05	217071402	ACJ84061.1	830	unknown [Medicago truncatula]
Cluster-25869.67117	18.9923	0.776617	4.6121	5.4018e-06	0.00019625	657398880	KEH38401.1	1886	peroxisomal (S)-2-hydroxy-acid oxidase GLO1 [Medicago truncatula]
Cluster-25869.67147	113.409	43.0596	1.3971	4.8324e-10	3.1377e-08	357463175	XP_003601869.1	2683	RCC1 domain-containing protein [Medicago truncatula]>gi|355490917|gb|AES72120.1| chromosome condensation regulator RCC1 repeat protein [Medicago truncatula]
Cluster-25869.67148	126.496	42.7089	1.5665	1.2877e-12	1.0611e-10	357463175	XP_003601869.1	2684	RCC1 domain-containing protein [Medicago truncatula]>gi|355490917|gb|AES72120.1| chromosome condensation regulator RCC1 repeat protein [Medicago truncatula]
Cluster-25869.67175	124.788	23.8077	2.39	9.7674e-20	1.3182e-17	357479767	XP_003610169.1	844	Pathogenesis-related protein PR-1 [Medicago truncatula]>gi|2500715|sp|Q40374.1|PR1_MEDTR RecName: Full=Pathogenesis-related protein PR-1; Flags: Precursor [Medicago truncatula]>gi|505553|emb|CAA56174.1| PR-1 [Medicago truncatula]>gi|355511224|gb|AES92366.1| CAP, cysteine-rich secretory protein, antigen 5 [Medicago truncatula]>gi|388502720|gb|AFK39426.1| unknown [Medicago truncatula]
Cluster-25869.67235	254.722	112.728	1.1761	1.2102e-16	1.3445e-14	657394052	KEH34781.1	658	C2 domain protein [Medicago truncatula]
Cluster-25869.67264	58.0195	22.5922	1.3607	1.227e-05	0.00041314	357474645	XP_003607607.1	1947	Trehalose synthase-like protein [Medicago truncatula]>gi|355508662|gb|AES89804.1| trehalose-6-phosphate synthase domain protein [Medicago truncatula]
Cluster-25869.67319	1114.71	109.573	3.3467	7.2401e-222	2.4389e-218	657372476	KEH18344.1	4339	beta-galactosidase [Medicago truncatula]
Cluster-25869.67321	72.5177	5.96411	3.604	8.0599e-17	9.0987e-15	657372037	AET01270.2	946	1-aminocyclopropane-1-carboxylate oxidase-like protein [Medicago truncatula]
Cluster-25869.67337	536.242	91.4824	2.5513	9.7755e-85	7.0362e-82	357449145	XP_003594849.1	547	ABA-responsive protein ABR17 [Medicago truncatula]>gi|355483897|gb|AES65100.1| ABA-responsive protein [Medicago truncatula]>gi|388507870|gb|AFK42001.1| unknown [Medicago truncatula]
Cluster-25869.67355	288.364	103.406	1.4796	5.9432e-25	1.0298e-22	357491619	XP_003616097.1	1165	Cbs domain protein [Medicago truncatula]>gi|355517432|gb|AES99055.1| cystathionine beta-synthase (CBS) family protein [Medicago truncatula]
Cluster-25869.67381	108.599	44.8186	1.2768	1.0247e-08	5.5892e-07	657375092	KEH20511.1	2806	LRR and NB-ARC domain disease resistance protein [Medicago truncatula]
Cluster-25869.67424	47.1639	18.2143	1.3726	7.3105e-05	0.0020764	357449635	XP_003595094.1	2635	hypothetical protein MTR_2g038200 [Medicago truncatula]>gi|124359320|gb|ABD28470.2| ATP binding , related [Medicago truncatula]
Cluster-25869.67439	127.268	36.1418	1.8161	5.116e-15	5.0509e-13	357482397	XP_003611484.1	1631	hypothetical protein MTR_5g014430 [Medicago truncatula]>gi|355512819|gb|AES94442.1| CAAX protease self-immunity protein [Medicago truncatula]
Cluster-25869.67542	76.3142	33.728	1.178	5.6739e-06	0.00020543	657396470	AES63550.2	1184	hypothetical protein MTR_2g009940 [Medicago truncatula]
Cluster-25869.67553	413.197	91.3096	2.178	1.1952e-55	5.5918e-53	657389163	KEH30910.1	1961	methylcrotonyl-CoA carboxylase beta chain, putative [Medicago truncatula]
Cluster-25869.67623	216.308	101.183	1.0961	3.8256e-13	3.2942e-11	357441957	XP_003591256.1	1407	hypothetical protein MTR_1g084990 [Medicago truncatula]>gi|355480304|gb|AES61507.1| hypothetical protein MTR_1g084990 [Medicago truncatula]
Cluster-25869.67678	138.151	18.347	2.9126	4.7603e-26	8.6212e-24	388522617	AFK49370.1	1060	unknown [Medicago truncatula]>gi|657400078|gb|AES67579.2| myb transcription factor [Medicago truncatula]
Cluster-25869.67700	752.465	361.934	1.0559	9.9783e-40	2.9077e-37	388499526	AFK37829.1	1554	unknown [Medicago truncatula]>gi|657396020|gb|KEH36167.1| allergenic isoflavone reductase-like protein Bet protein [Medicago truncatula]
Cluster-25869.67709	278.422	41.9309	2.7312	6.7624e-48	2.4978e-45	657398025	KEH37661.1	2564	flavin containing monooxygenase-like protein, putative [Medicago truncatula]
Cluster-25869.67710	75.7747	22.106	1.7773	2.5848e-09	1.5286e-07	657398025	KEH37661.1	2564	flavin containing monooxygenase-like protein, putative [Medicago truncatula]
Cluster-25869.67725	79.3083	39.4404	1.0078	3.4628e-05	0.0010608	657398414	KEH38022.1	2601	acyl-activating enzyme 17, peroxisomal protein, putative [Medicago truncatula]
Cluster-25869.67734	77.0062	23.3602	1.7209	4.025e-09	2.3216e-07	357521305	XP_003630941.1	2628	Ankyrin repeat-containing protein [Medicago truncatula]>gi|355524963|gb|AET05417.1| ankyrin repeat plant-like protein [Medicago truncatula]
Cluster-25869.67764	38.8353	10.5413	1.8813	1.0002e-05	0.0003438	657395027	AES72534.2	1375	Dof-type zinc finger DNA-binding family protein [Medicago truncatula]
Cluster-25869.67769	642.935	191.394	1.7481	4.3115e-66	2.47e-63	657405627	KEH44099.1	1588	cinnamyl alcohol dehydrogenase-like protein [Medicago truncatula]
Cluster-25869.67862	99.1447	34.3899	1.5276	6.4737e-10	4.1553e-08	657372071	KEH18003.1	10614	hypothetical protein MTR_8g009780 [Medicago truncatula]
Cluster-25869.67879	79.4669	33.2095	1.2588	1.2319e-06	4.9899e-05	657402641	KEH41516.1	6128	structural maintenance of chromosomes protein [Medicago truncatula]
Cluster-25869.67896	120.857	52.5633	1.2012	7.0511e-09	3.9377e-07	357478297	XP_003609434.1	2784	Synaptotagmin-1 [Medicago truncatula]>gi|355510489|gb|AES91631.1| calcium-dependent lipid-binding (CaLB domain) family protein [Medicago truncatula]
Cluster-25869.67908	294.026	120.903	1.2821	3.3847e-21	4.8977e-19	217071948	ACJ84334.1	1245	unknown [Medicago truncatula]>gi|388510464|gb|AFK43298.1| unknown [Medicago truncatula]>gi|388512357|gb|AFK44240.1| unknown [Medicago truncatula]>gi|657399284|gb|KEH38767.1| stem-specific TSJT1-like protein [Medicago truncatula]
Cluster-25869.67918	76.8939	30.9069	1.3149	8.7703e-07	3.6276e-05	657381898	KEH25858.1	1707	transcription factor [Medicago truncatula]
Cluster-25869.67924	41.7363	15.7045	1.4101	0.00014489	0.0038442	357461067	XP_003600815.1	2411	Cytokinin-N-glucosyltransferase [Medicago truncatula]>gi|355489863|gb|AES71066.1| UDP-glucosyltransferase family protein [Medicago truncatula]
Cluster-25869.67959	109.628	38.795	1.4987	1.407e-10	9.7122e-09	657402112	KEH41039.1	1516	DUF506 family protein [Medicago truncatula]
Cluster-25869.67969	91.5671	19.7919	2.2099	8.7453e-14	7.9277e-12	657404462	KEH43155.1	1037	rhicadhesin receptor [Medicago truncatula]
Cluster-25869.67978	138.029	51.4159	1.4247	3.4449e-12	2.7214e-10	358345351	XP_003636744.1	1915	L-idonate 5-dehydrogenase [Medicago truncatula]>gi|657382704|gb|KEH26573.1| sorbitol dehydrogenase-like protein [Medicago truncatula]>gi|657382753|gb|KEH26622.1| sorbitol dehydrogenase-like protein [Medicago truncatula]
Cluster-25869.68000	162.866	48.3668	1.7516	5.0443e-18	6.0992e-16	388504476	AFK40304.1	794	unknown [Medicago truncatula]>gi|657373615|gb|KEH19272.1| polyketide cyclase/dehydrase and lipid transporter [Medicago truncatula]
Cluster-25869.68011	43.5985	4.50553	3.2745	4.5509e-10	2.9641e-08	657374580	KEH20119.1	3769	nucleobase-ascorbate transporter-like protein [Medicago truncatula]
Cluster-25869.68035	1404.62	393.472	1.8358	4.9153e-151	8.2787e-148	565484850	XP_006300065.1	963	hypothetical protein CARUB_v10016293mg [Capsella rubella]>gi|482568774|gb|EOA32963.1| hypothetical protein CARUB_v10016293mg [Capsella rubella]
Cluster-25869.68045	58.1594	25.0267	1.2165	5.0759e-05	0.0014889	357439149	XP_003589851.1	140	hypothetical protein MTR_1g040440 [Medicago truncatula]
Cluster-25869.68061	276.713	134.097	1.0451	2.0372e-15	2.0771e-13	502085059	XP_004487826.1	3760	PREDICTED: probable acyl-CoA dehydrogenase IBR3 [Cicer arietinum]
Cluster-25869.68140	31.1005	9.02396	1.7851	0.00013013	0.0034878	--	--	--	--
Cluster-25869.68157	27.1393	6.27676	2.1123	7.5948e-05	0.002147	357437719	XP_003589135.1	1156	Cysteine proteinase [Medicago truncatula]>gi|355478183|gb|AES59386.1| papain family cysteine protease [Medicago truncatula]
Cluster-25869.68205	408.426	158.407	1.3664	2.6951e-31	6.0203e-29	357498529	XP_003619553.1	853	Kunitz-type trypsin inhibitor-like 2 protein [Medicago truncatula]>gi|355494568|gb|AES75771.1| Kunitz type trypsin inhibitor / Alpha-fucosidase [Medicago truncatula]
Cluster-25869.68358	267.074	52.2119	2.3548	9.4146e-40	2.7529e-37	502124650	XP_004498615.1	1475	PREDICTED: RING finger and CHY zinc finger domain-containing protein 1-like [Cicer arietinum]>gi|502124656|ref|XP_004498617.1| PREDICTED: RING finger and CHY zinc finger domain-containing protein 1-like [Cicer arietinum]>gi|828308528|ref|XP_012570684.1| PREDICTED: RING finger and CHY zinc finger domain-containing protein 1-like [Cicer arietinum]
Cluster-25869.68362	468.195	52.838	3.1475	6.9062e-90	5.7584e-87	657395341	KEH35688.1	4195	ATP-dependent Clp protease ATP-binding subunit [Medicago truncatula]
Cluster-25869.68438	251.006	23.5086	3.4165	3.2895e-52	1.3646e-49	357489737	XP_003615156.1	279	hypothetical protein MTR_5g064530 [Medicago truncatula]>gi|355516491|gb|AES98114.1| leguminosin group485 secreted peptide [Medicago truncatula]
Cluster-25869.68448	5588.73	1262.31	2.1465	0	0	--	--	--	--
Cluster-25869.68450	131.713	46.5397	1.5009	1.9425e-12	1.573e-10	388516713	AFK46418.1	1141	unknown [Medicago truncatula]>gi|657383862|gb|AES94088.2| pathogenesis-related thaumatin family protein [Medicago truncatula]
Cluster-25869.68490	58.0855	18.0859	1.6833	4.7061e-07	2.0314e-05	357507797	XP_003624187.1	2533	Serine carboxypeptidase-like protein [Medicago truncatula]>gi|355499202|gb|AES80405.1| serine carboxypeptidase-like protein [Medicago truncatula]
Cluster-25869.68523	98.5987	34.572	1.512	9.3773e-10	5.8977e-08	657404432	KEH43130.1	969	fungal proteinase A, aspartic proteinase superfamily protein [Medicago truncatula]
Cluster-25869.68538	135.988	57.9903	1.2296	4.3036e-10	2.8117e-08	357465993	XP_003603281.1	1821	hypothetical protein MTR_3g105880 [Medicago truncatula]>gi|355492329|gb|AES73532.1| protein phosphatase 2C-like protein [Medicago truncatula]>gi|388521645|gb|AFK48884.1| unknown [Medicago truncatula]
Cluster-25869.68569	4194.69	630.702	2.7335	0	0	283831548	ADB44209.1	703	harvest-induced protein [Medicago sativa]
Cluster-25869.68580	233.573	4.01575	5.8621	2.7642e-59	1.4023e-56	553111	AAA33969.1	142	hydroproline-rich protein, partial [Glycine max]
Cluster-25869.68705	933.517	143.706	2.6996	1.792e-154	3.2109e-151	1800141	AAB41324.1	1393	class I chitinase [Medicago sativa]>gi|1800143|gb|AAB41325.1| class I chitinase [Medicago sativa]>gi|162424770|gb|ABX90065.1| class I chitinase [Medicago sativa]
Cluster-25869.68762	46.3684	12.5492	1.8855	1.3434e-06	5.4155e-05	357509915	XP_003625246.1	760	hypothetical protein MTR_7g093040 [Medicago truncatula]>gi|355500261|gb|AES81464.1| DUF761 domain protein [Medicago truncatula]
Cluster-25869.68775	298.33	48.1173	2.6323	1.9657e-49	7.5592e-47	357444127	XP_003592341.1	1542	Peroxidase [Medicago truncatula]>gi|355481389|gb|AES62592.1| peroxidase family protein [Medicago truncatula]>gi|388516375|gb|AFK46249.1| unknown [Medicago truncatula]
Cluster-25869.68813	143.262	69.0809	1.0523	9.459e-09	5.1928e-07	357482073	XP_003611322.1	9839	Agenet domain containing protein expressed [Medicago truncatula]>gi|355512657|gb|AES94280.1| agenet domain protein [Medicago truncatula]
Cluster-25869.68822	578.178	253.351	1.1904	2.5395e-36	6.7894e-34	261889456	ACY06328.1	1958	S-adenosyl-L-methionine: caffeic acid 3-0-methyltransferase [Medicago sativa]
Cluster-25869.68846	148.323	68.6263	1.1119	1.2454e-09	7.6951e-08	657391004	AES92038.2	3520	DNA methyltransferase, putative [Medicago truncatula]
Cluster-25869.68878	208.962	86.8406	1.2668	2.7762e-15	2.8033e-13	357450609	XP_003595581.1	4107	Polyadenylate-binding protein [Medicago truncatula]>gi|47834691|gb|AAT38999.1| AML5 [Medicago truncatula]>gi|87241360|gb|ABD33218.1| RNA-binding region RNP-1 (RNA recognition motif); RNA recognition motif 2 [Medicago truncatula]>gi|355484629|gb|AES65832.1| RNA recognition motif 2 in plant MEI2-like protein [Medicago truncatula]
Cluster-25869.68929	129.003	50.1883	1.362	6.8207e-11	4.8432e-09	657398277	KEH37885.1	2383	transmembrane protein, putative [Medicago truncatula]
Cluster-25869.68942	461.959	39.221	3.5581	2.6621e-97	2.4368e-94	657372260	KEH18157.1	389	Defensin-like protein [Medicago truncatula]
Cluster-25869.69022	64.8035	25.8155	1.3278	5.5034e-06	0.00019968	358346811	XP_003637458.1	6628	Transcription elongation factor SPT6 [Medicago truncatula]
Cluster-25869.69042	286.437	48.3324	2.5672	2.1719e-46	7.7176e-44	357447047	XP_003593799.1	2803	Heat-shock protein [Medicago truncatula]>gi|355482847|gb|AES64050.1| heat shock 70 kDa protein [Medicago truncatula]
Cluster-25869.69096	113.418	56.2922	1.0106	6.9854e-07	2.9326e-05	357474615	XP_003607592.1	3578	F-box protein ORE9 [Medicago truncatula]>gi|355508647|gb|AES89789.1| F-box protein MAX2 [Medicago truncatula]
Cluster-25869.69101	83.8001	21.2978	1.9762	2.3039e-11	1.6989e-09	657400042	KEH39391.1	1552	ABC transporter family protein [Medicago truncatula]
Cluster-25869.69121	42.7862	14.5944	1.5517	4.1133e-05	0.0012361	357436159	XP_003588355.1	1111	Mitochondrial protein, putative [Medicago truncatula]
Cluster-25869.69173	47.6318	11.2584	2.0809	2.03e-07	9.3828e-06	657374694	KEH20222.1	205	hypothetical protein MTR_8g069925 [Medicago truncatula]
Cluster-25869.69186	286.726	96.6648	1.5686	1.0994e-26	2.062e-24	657381736	KEH25698.1	2283	sucrose proton symporter 2 [Medicago truncatula]
Cluster-25869.69233	34.6711	5.95192	2.5423	7.408e-07	3.0933e-05	357466171	XP_003603370.1	1015	ATP synthase [Medicago truncatula]>gi|355492418|gb|AES73621.1| ATP synthase, F0 subunit B [Medicago truncatula]>gi|388517653|gb|AFK46888.1| unknown [Medicago truncatula]
Cluster-25869.69250	327.995	84.9044	1.9498	2.5266e-39	7.3118e-37	357520297	XP_003630437.1	4804	Respiratory burst oxidase-like protein [Medicago truncatula]>gi|355524459|gb|AET04913.1| respiratory burst oxidase-like protein D [Medicago truncatula]
Cluster-25869.69252	111.904	31.0848	1.848	1.2058e-13	1.0825e-11	657388110	KEH30095.1	2295	PPR containing plant-like protein [Medicago truncatula]
Cluster-25869.69278	139.747	64.7074	1.1108	3.8165e-09	2.2044e-07	357438459	XP_003589505.1	3646	Endoplasmin-like protein [Medicago truncatula]>gi|355478553|gb|AES59756.1| heat shock protein 81-2 [Medicago truncatula]
Cluster-25869.69337	65.023	11.7712	2.4657	2.5172e-11	1.8514e-09	357442015	XP_003591285.1	2413	DEAD-box ATP-dependent RNA helicase [Medicago truncatula]
Cluster-25869.69349	174.894	28.1626	2.6346	1.0275e-29	2.1852e-27	--	--	--	--
Cluster-25869.69381	44.9924	9.105	2.3049	8.6776e-08	4.2217e-06	357519433	XP_003630005.1	1285	Serine protease aprX [Medicago truncatula]>gi|355524027|gb|AET04481.1| subtilisin-like serine protease [Medicago truncatula]
Cluster-25869.69386	136.392	66.5467	1.0353	3.0935e-08	1.5856e-06	357459271	XP_003599916.1	2037	Citrate synthase [Medicago truncatula]>gi|355488964|gb|AES70167.1| citrate synthase 3, peroxisomal protein [Medicago truncatula]
Cluster-25869.69390	607.422	156.686	1.9548	1.5788e-71	9.4294e-69	657393036	KEH33912.1	2040	eukaryotic aspartyl protease family protein [Medicago truncatula]
Cluster-25869.69405	186.466	85.0142	1.1331	5.1074e-12	3.9825e-10	357471999	XP_003606284.1	2195	Lysine histidine transporter [Medicago truncatula]>gi|355507339|gb|AES88481.1| transmembrane amino acid transporter family protein [Medicago truncatula]
Cluster-25869.69426	177.332	78.594	1.174	5.1474e-12	4.01e-10	357520945	XP_003630761.1	1528	Auxin-responsive protein (Aux/IAA) [Medicago truncatula]>gi|355524783|gb|AET05237.1| auxin-responsive AUX/IAA family protein [Medicago truncatula]
Cluster-25869.69457	247.891	58.5869	2.0811	2.0041e-32	4.6882e-30	657396171	KEH36287.1	3148	ATP-dependent zinc metalloprotease FTSH protein [Medicago truncatula]
Cluster-25869.69471	4775.59	1022.85	2.2231	0	0	283831548	ADB44209.1	706	harvest-induced protein [Medicago sativa]
Cluster-25869.69476	1472.37	577.049	1.3514	1.2197e-106	1.3002e-103	2623060	AAB86380.1	1519	aquaporin-like transmembrane channel protein [Medicago sativa]
Cluster-25869.69516	459.473	73.9644	2.6351	3.1254e-75	1.979e-72	357494205	XP_003617391.1	1724	4-hydroxyphenylpyruvate dioxygenase [Medicago truncatula]>gi|62003087|gb|AAX59006.1| 4-hydroxyphenylpyruvate dioxygenase [Medicago truncatula]>gi|355518726|gb|AET00350.1| 4-hydroxyphenylpyruvate dioxygenase [Medicago truncatula]
Cluster-25869.69531	1884.9	348.151	2.4367	2.3332e-279	1.3099e-275	1800141	AAB41324.1	1393	class I chitinase [Medicago sativa]>gi|1800143|gb|AAB41325.1| class I chitinase [Medicago sativa]>gi|162424770|gb|ABX90065.1| class I chitinase [Medicago sativa]
Cluster-25869.6954	13.722	0.501969	4.7727	0.00010118	0.0027856	502152523	XP_004508965.1	2565	PREDICTED: cationic amino acid transporter 6, chloroplastic-like [Cicer arietinum]
Cluster-25869.69582	2967.21	602.291	2.3006	0	0	657383861	KEH27441.1	1176	pathogenesis-related thaumatin family protein [Medicago truncatula]
Cluster-25869.69605	288.694	80.8808	1.8357	1.8411e-32	4.3309e-30	657396954	KEH36787.1	1590	extracellular dermal glycoprotein [Medicago truncatula]
Cluster-25869.69624	83.145	35.4964	1.228	1.0789e-06	4.3979e-05	357484059	XP_003612316.1	2828	2-succinylbenzoate-CoA ligase [Medicago truncatula]>gi|355513651|gb|AES95274.1| fatty acyl-CoA synthetase family protein [Medicago truncatula]
Cluster-25869.69626	144.767	60.0211	1.2702	4.4575e-11	3.2194e-09	357482557	XP_003611565.1	972	ADP-RIBOSYLATION FACTOR-like protein [Medicago truncatula]>gi|355512900|gb|AES94523.1| ADP-ribosylation factor-like protein A1D [Medicago truncatula]>gi|388520943|gb|AFK48533.1| unknown [Medicago truncatula]
Cluster-25869.69632	570.177	185.585	1.6193	1.7251e-53	7.45e-51	217073512	ACJ85116.1	1853	unknown [Medicago truncatula]>gi|657375798|gb|KEH21024.1| UDP-D-glucose/UDP-D-galactose 4-epimerase [Medicago truncatula]
Cluster-25869.69657	2148.22	807.694	1.4113	5.1747e-164	1.0895e-160	593330075	XP_007138464.1	177	hypothetical protein PHAVU_009G211300g, partial [Phaseolus vulgaris]>gi|561011551|gb|ESW10458.1| hypothetical protein PHAVU_009G211300g, partial [Phaseolus vulgaris]
Cluster-25869.69685	523.622	190.39	1.4596	3.5278e-43	1.156e-40	657389524	AES90569.2	2659	methylmalonate-semialdehyde dehydrogenase [Medicago truncatula]
Cluster-25869.69700	27.4622	0.694868	5.3046	2.6861e-08	1.3852e-06	357439535	XP_003590045.1	181	hypothetical protein MTR_1g043320 [Medicago truncatula]>gi|355479093|gb|AES60296.1| hypothetical protein MTR_1g043320 [Medicago truncatula]
Cluster-25869.69735	2660.15	1311.76	1.02	1.711e-129	2.4015e-126	--	--	--	--
Cluster-25869.69742	322.118	26.1978	3.6201	3.2475e-69	1.8992e-66	357495169	XP_003617873.1	2865	Heat shock protein [Medicago truncatula]>gi|357495175|ref|XP_003617876.1| Heat shock protein [Medicago truncatula]>gi|355519208|gb|AET00832.1| heat shock protein 81-2 [Medicago truncatula]>gi|355519211|gb|AET00835.1| heat shock protein 81-2 [Medicago truncatula]
Cluster-25869.69746	39.3093	3.57473	3.459	1.499e-09	9.1479e-08	357436159	XP_003588355.1	1111	Mitochondrial protein, putative [Medicago truncatula]
Cluster-25869.69783	186.269	77.59	1.2634	9.6577e-14	8.7265e-12	657384538	AES96155.2	1689	F-box/kelch-repeat plant protein [Medicago truncatula]
Cluster-25869.69785	441.278	119.223	1.888	2.3098e-50	9.2189e-48	357450063	XP_003595308.1	2472	Aldehyde dehydrogenase family 7 member A1 [Medicago truncatula]>gi|355484356|gb|AES65559.1| NAD-dependent aldehyde dehydrogenase family protein [Medicago truncatula]
Cluster-25869.69792	570.926	166.223	1.7802	3.2571e-60	1.6725e-57	357467173	XP_003603871.1	1861	Cysteine proteinase [Medicago truncatula]>gi|355492919|gb|AES74122.1| papain family cysteine protease [Medicago truncatula]>gi|388499154|gb|AFK37643.1| unknown [Medicago truncatula]
Cluster-25869.69840	155.713	38.4171	2.0191	2.6931e-20	3.7862e-18	357521715	XP_003631146.1	1688	Annexin-like protein [Medicago truncatula]>gi|355525168|gb|AET05622.1| annexin D8 [Medicago truncatula]
Cluster-25869.69849	3504.49	927.351	1.918	0	0	217071034	ACJ83877.1	825	unknown [Medicago truncatula]>gi|388521237|gb|AFK48680.1| unknown [Medicago truncatula]>gi|657380266|gb|KEH24470.1| plant/F25P12-18 protein [Medicago truncatula]
Cluster-25869.69884	128.318	43.4942	1.5608	1.0064e-12	8.3668e-11	657380180	KEH24432.1	4643	glutamyl endopeptidase, putative [Medicago truncatula]
Cluster-25869.69888	364.958	179.633	1.0227	2.7758e-19	3.6019e-17	657399966	KEH39324.1	1922	galactose oxidase/kelch repeat protein [Medicago truncatula]
Cluster-25869.69926	1652.19	537.25	1.6207	1.1588e-151	1.9916e-148	657399360	AES66786.2	1334	embryonic abundant-like protein [Medicago truncatula]
Cluster-25869.69931	367.298	142.487	1.3661	2.6504e-28	5.2892e-26	657392775	KEH33682.1	1115	glutathione S-transferase [Medicago truncatula]
Cluster-25869.69944	1505.02	377.551	1.995	1.0835e-178	2.8514e-175	222431975	ACM50914.1	1492	aquaporin [Medicago falcata]
Cluster-25869.70040	110.143	20.3656	2.4352	6.2864e-18	7.5413e-16	657381991	KEH25943.1	2153	UDP-glucosyltransferase family protein [Medicago truncatula]
Cluster-25869.70046	138.544	53.8541	1.3632	1.3263e-11	1.0035e-09	--	--	--	--
Cluster-25869.70064	43.9391	13.3036	1.7237	8.6474e-06	0.00030142	--	--	--	--
Cluster-25869.70072	55.4924	14.5571	1.9306	8.1387e-08	3.971e-06	657387291	KEH29421.1	3939	LRR receptor-like kinase family protein [Medicago truncatula]
Cluster-25869.70087	65.649	30.1067	1.1247	4.6234e-05	0.0013739	657395038	AES72566.2	3349	OPT family oligopeptide transporter [Medicago truncatula]
Cluster-25869.70100	76.6319	24.519	1.644	1.2026e-08	6.4753e-07	357492715	XP_003616646.1	1031	1-aminocyclopropane-1-carboxylate oxidase [Medicago truncatula]>gi|355517981|gb|AES99604.1| leucoanthocyanidin dioxygenase-like protein [Medicago truncatula]
Cluster-25869.70106	674.237	284.903	1.2428	1.4252e-44	4.9189e-42	657374407	KEH19980.1	1971	NAD-dependent aldehyde dehydrogenase family protein [Medicago truncatula]
Cluster-25869.70159	139.901	8.31834	4.072	3.1632e-33	7.5893e-31	357446719	XP_003593635.1	608	hypothetical protein MTR_2g014400 [Medicago truncatula]>gi|355482683|gb|AES63886.1| transmembrane protein, putative [Medicago truncatula]
Cluster-25869.70193	266.801	49.6175	2.4268	5.7851e-41	1.7276e-38	357511911	XP_003626244.1	1673	Epoxide hydrolase [Medicago truncatula]>gi|124360005|gb|ABN08021.1| Epoxide hydrolase [Medicago truncatula]>gi|355501259|gb|AES82462.1| epoxide hydrolase [Medicago truncatula]
Cluster-25869.70229	15.3512	0	4.9403	3.6098e-05	0.0011014	357444993	XP_003592774.1	6026	hypothetical protein MTR_1g115950 [Medicago truncatula]>gi|355481822|gb|AES63025.1| hypothetical protein MTR_1g115950 [Medicago truncatula]
Cluster-25869.70241	38.0296	8.85114	2.1032	2.9798e-06	0.00011314	357518839	XP_003629708.1	1746	F-box/kelch-repeat protein [Medicago truncatula]>gi|355523730|gb|AET04184.1| F-box/kelch-repeat plant-like protein [Medicago truncatula]
Cluster-25869.70245	533.214	255	1.0642	6.0462e-29	1.2541e-26	657400345	AES68041.2	1821	galactose oxidase/kelch repeat protein [Medicago truncatula]
Cluster-25869.70299	89.0106	28.8066	1.6276	1.0437e-09	6.5204e-08	357520231	XP_003630404.1	2065	Alcohol dehydrogenase-like protein [Medicago truncatula]>gi|355524426|gb|AET04880.1| Zn-dependent alcohol dehydrogenase family protein [Medicago truncatula]
Cluster-25869.70300	388.664	164.021	1.2446	1.854e-26	3.4466e-24	357520231	XP_003630404.1	2131	Alcohol dehydrogenase-like protein [Medicago truncatula]>gi|355524426|gb|AET04880.1| Zn-dependent alcohol dehydrogenase family protein [Medicago truncatula]
Cluster-25869.70311	57.4576	24.6682	1.2198	5.4553e-05	0.0015924	657386087	AET01058.2	2039	BZIP transcription factor [Medicago truncatula]
Cluster-25869.70365	63.9604	29.9776	1.0933	8.107e-05	0.0022752	357443129	XP_003591842.1	1514	LSM14-like protein [Medicago truncatula]>gi|355480890|gb|AES62093.1| protein decapping-like protein [Medicago truncatula]
Cluster-25869.70471	510.521	149.73	1.7696	1.2111e-53	5.2846e-51	657381623	KEH25594.1	3117	beta-D-glucoside glucohydrolase [Medicago truncatula]
Cluster-25869.70486	481.745	188.453	1.3541	3.5157e-36	9.2522e-34	357476795	XP_003608683.1	1393	MYB domain containing transcription factor [Medicago truncatula]>gi|149727895|gb|ABR28336.1| MYB transcription factor MYB48 [Medicago truncatula]>gi|355509738|gb|AES90880.1| MYB-like transcription factor family protein [Medicago truncatula]
Cluster-25869.70515	351.188	89.9636	1.9648	2.3404e-42	7.2996e-40	--	--	--	--
Cluster-25869.70577	38.5756	7.18317	2.425	3.5019e-07	1.5571e-05	339792764	AEK12766.1	908	hsp23 [Medicago sativa]
Cluster-25869.70598	104.294	28.0385	1.8952	3.5588e-13	3.0833e-11	357436639	XP_003588595.1	1531	Transcription factor bZIP [Medicago truncatula]>gi|355477643|gb|AES58846.1| BZIP transcription factor [Medicago truncatula]
Cluster-25869.70643	56.1942	18.2143	1.6254	1.2693e-06	5.1368e-05	409191774	AFV30231.1	1098	homeobox-leucine zipper protein [Medicago sativa]
Cluster-25869.70644	49.7373	15.0591	1.7237	2.213e-06	8.5764e-05	357496997	XP_003618787.1	2032	Pectate lyase [Medicago truncatula]>gi|355493802|gb|AES75005.1| pectate lyase family protein [Medicago truncatula]>gi|388493768|gb|AFK34950.1| unknown [Medicago truncatula]
Cluster-25869.70657	76.6881	37.5042	1.0319	3.4516e-05	0.0010578	357443199	XP_003591877.1	1537	Phenylalanine ammonia-lyase [Medicago truncatula]>gi|355480925|gb|AES62128.1| phenylalanine ammonia-lyase-like protein [Medicago truncatula]
Cluster-25869.70660	1097.75	532.461	1.0438	2.9679e-56	1.4042e-53	388504476	AFK40304.1	798	unknown [Medicago truncatula]>gi|657373615|gb|KEH19272.1| polyketide cyclase/dehydrase and lipid transporter [Medicago truncatula]
Cluster-25869.70690	312.429	138.053	1.1783	4.1239e-20	5.6932e-18	357473391	XP_003606980.1	589	BZIP transcription factor ATB2 [Medicago truncatula]>gi|355508035|gb|AES89177.1| BZIP transcription factor bZIP124 [Medicago truncatula]
Cluster-25869.70734	1136.18	559.148	1.0229	1.4923e-56	7.1404e-54	657402828	KEH41697.1	1761	emsy amine-terminus (ENT)/plant tudor-like domain protein [Medicago truncatula]
Cluster-25869.70739	39.9293	10.9637	1.8647	8.4058e-06	0.00029376	1279563	CAA61298.1	1332	nuM1 [Medicago sativa]
Cluster-25869.70746	259.261	69.8454	1.8922	2.2496e-30	4.908e-28	357500393	XP_003620485.1	695	hypothetical protein MTR_6g084470 [Medicago truncatula]>gi|355495500|gb|AES76703.1| hypothetical protein MTR_6g084470 [Medicago truncatula]>gi|388521241|gb|AFK48682.1| unknown [Medicago truncatula]>gi|388522393|gb|AFK49258.1| unknown [Medicago truncatula]
Cluster-25869.70760	39.9915	8.2201	2.2825	5.1949e-07	2.2287e-05	502106934	XP_004493103.1	1276	PREDICTED: uncharacterized protein LOC101489051 [Cicer arietinum]
Cluster-25869.70786	43.0136	8.62239	2.3186	1.5171e-07	7.1376e-06	657371753	KEH17734.1	224	hypothetical protein MTR_0002s0900 [Medicago truncatula]
Cluster-25869.70849	21.825	2.28898	3.2532	1.0869e-05	0.00037042	357467639	XP_003604104.1	3411	Monosaccharide-sensing protein [Medicago truncatula]>gi|355493152|gb|AES74355.1| tonoplast monosaccharide transporter 2 [Medicago truncatula]
Cluster-25869.70857	315.995	157.475	1.0048	1.6101e-16	1.7747e-14	657390594	KEH32095.1	12186	DnaJ heat shock amino-terminal domain protein [Medicago truncatula]
Cluster-25869.70875	155.248	23.0906	2.7492	1.264e-27	2.4359e-25	657390399	AES91241.2	1662	aldose 1-epimerase family protein [Medicago truncatula]
Cluster-25869.70890	22.9269	4.51772	2.3434	0.00011548	0.0031319	357518201	XP_003629389.1	259	Peroxidase [Medicago truncatula]>gi|355523411|gb|AET03865.1| peroxidase family protein [Medicago truncatula]
Cluster-25869.70920	533.16	183.495	1.5388	5.2324e-47	1.8993e-44	502159897	XP_004511567.1	877	PREDICTED: probable aquaporin PIP1-2 [Cicer arietinum]
Cluster-25869.70941	40.9876	9.32228	2.1364	9.8442e-07	4.046e-05	657374694	KEH20222.1	368	hypothetical protein MTR_8g069925 [Medicago truncatula]
Cluster-25869.70945	62.7817	24.9055	1.3339	7.2192e-06	0.00025555	657391001	KEH32373.1	1951	protein phosphatase 2C-like protein [Medicago truncatula]
Cluster-25869.70980	25.0109	3.88237	2.6875	1.5352e-05	0.00050541	357440081	XP_003590318.1	210	hypothetical protein MTR_1g056420 [Medicago truncatula]
Cluster-25869.70992	387.932	99.5332	1.9626	1.524e-46	5.4615e-44	357517377	XP_003628977.1	288	Defensin [Medicago truncatula]>gi|358345086|ref|XP_003636614.1| Defensin [Medicago truncatula]>gi|355522999|gb|AET03453.1| Defensin MtDef4.2 [Medicago truncatula]>gi|388495522|gb|AFK35827.1| unknown [Medicago truncatula]
Cluster-25869.71011	104.594	41.9223	1.319	9.0648e-09	5.0091e-07	357454385	XP_003597473.1	2531	Anthocyanidin 3-O-glucosyltransferase [Medicago truncatula]
Cluster-25869.71029	235.574	65.0846	1.8558	3.8988e-27	7.4283e-25	502124650	XP_004498615.1	1475	PREDICTED: RING finger and CHY zinc finger domain-containing protein 1-like [Cicer arietinum]>gi|502124656|ref|XP_004498617.1| PREDICTED: RING finger and CHY zinc finger domain-containing protein 1-like [Cicer arietinum]>gi|828308528|ref|XP_012570684.1| PREDICTED: RING finger and CHY zinc finger domain-containing protein 1-like [Cicer arietinum]
Cluster-25869.71048	1068.77	320.901	1.7357	1.1132e-107	1.2175e-104	657396196	KEH36312.1	2656	catalase heme-binding enzyme [Medicago truncatula]
Cluster-25869.71056	357.425	119.325	1.5827	3.1787e-33	7.6049e-31	388519241	AFK47682.1	1187	unknown [Medicago truncatula]>gi|657396956|gb|KEH36789.1| aluminum induced protein with YGL and LRDR motif protein [Medicago truncatula]
Cluster-25869.71061	94.7488	46.468	1.0279	4.4254e-06	0.00016321	357483307	XP_003611940.1	3443	Xaa-Pro aminopeptidase [Medicago truncatula]>gi|355513275|gb|AES94898.1| Xaa-pro aminopeptidase P [Medicago truncatula]
Cluster-25869.71068	91.0993	16.2064	2.4909	2.0226e-15	2.0646e-13	357464427	XP_003602495.1	2939	ABC transporter F family member [Medicago truncatula]>gi|355491543|gb|AES72746.1| ABC transporter F family protein [Medicago truncatula]
Cluster-25869.71080	100.379	45.7817	1.1326	4.1346e-07	1.805e-05	357511943	XP_003626260.1	5320	DNA (cytosine-5)-methyltransferase 3A [Medicago truncatula]>gi|124360021|gb|ABN08037.1| PWWP [Medicago truncatula]>gi|355501275|gb|AES82478.1| tudor/PWWP/MBT superfamily protein [Medicago truncatula]
Cluster-25869.71090	52.0136	14.1993	1.8731	3.4291e-07	1.5279e-05	357516873	XP_003628725.1	2545	Phosphatidylinositol kinase family-like protein [Medicago truncatula]>gi|355522747|gb|AET03201.1| phosphatidylinositol 3- and 4-kinase [Medicago truncatula]
Cluster-25869.71101	242.978	84.3308	1.5267	4.0803e-22	6.1361e-20	87162535	ABD28330.1	8434	Ferredoxin-dependent glutamate synthase; Glutamate synthase, large subunit region 1 and 3, putative; Glutamate synthase, eukaryotic [Medicago truncatula]>gi|657379149|gb|AES81225.2| ferredoxin-dependent glutamate synthase [Medicago truncatula]
Cluster-25869.71104	106.587	52.7784	1.014	1.4249e-06	5.7112e-05	388495740	AFK35936.1	400	unknown [Medicago truncatula]>gi|657380128|gb|KEH24387.1| late embryogenesis abundant protein [Medicago truncatula]
Cluster-25869.71116	439.626	140.715	1.6435	2.0354e-42	6.3721e-40	657396614	AES63825.2	4358	ubiquitin-conjugating enzyme E2 [Medicago truncatula]
Cluster-25869.71139	233.667	104.481	1.1612	3.7901e-15	3.7952e-13	502151714	XP_004508577.1	1830	PREDICTED: transcription initiation factor IIE subunit alpha-like [Cicer arietinum]
Cluster-25869.71159	73.6468	21.7281	1.7611	5.2831e-09	3.0001e-07	357509517	XP_003625047.1	1249	Phosphoglycolate phosphatase [Medicago truncatula]>gi|355500062|gb|AES81265.1| haloacid dehalogenase-like hydrolase family protein [Medicago truncatula]
Cluster-25869.71214	71.1889	31.2963	1.1857	1.0671e-05	0.000365	13992526	CAC38073.1	1106	peroxidase1A [Medicago sativa]
Cluster-25869.71220	99.1938	37.6477	1.3977	5.7859e-09	3.2723e-07	657406042	KEH44471.1	1332	wuschel-related homeobox protein [Medicago truncatula]
Cluster-25869.71293	149.212	54.0692	1.4645	1.7076e-13	1.5121e-11	357441989	XP_003591272.1	981	Germin-like protein [Medicago truncatula]>gi|355480320|gb|AES61523.1| rhicadhesin receptor [Medicago truncatula]>gi|388509926|gb|AFK43029.1| unknown [Medicago truncatula]
Cluster-25869.71342	42.6117	16.6352	1.357	0.00018371	0.0047341	657399558	AES67101.2	2024	OTU-like cysteine protease [Medicago truncatula]
Cluster-25869.71350	2397.87	920.109	1.3819	8.8927e-178	2.2694e-174	604311908	EYU25902.1	1020	hypothetical protein MIMGU_mgv1a022511mg [Erythranthe guttata]
Cluster-25869.71351	293.121	140.162	1.0644	1.2474e-16	1.384e-14	502088232	XP_004488774.1	4898	PREDICTED: uncharacterized protein LOC101510527 isoform X1 [Cicer arietinum]
Cluster-25869.71352	320.883	58.0133	2.4676	9.4798e-50	3.7132e-47	357464247	XP_003602405.1	1699	Peroxidase [Medicago truncatula]>gi|355491453|gb|AES72656.1| peroxidase family protein [Medicago truncatula]
Cluster-25869.71376	133.556	57.6884	1.2111	9.2774e-10	5.8436e-08	657392392	KEH33343.1	2780	RNA-binding domain CCCH-type zinc finger protein [Medicago truncatula]
Cluster-25869.71396	96.2461	43.1693	1.1567	4.8648e-07	2.0945e-05	657388491	KEH30426.1	2454	polyol/monosaccharide transporter 1 [Medicago truncatula]
Cluster-25869.71400	21.6158	0.73646	4.8753	9.8808e-07	4.059e-05	388507292	AFK41712.1	1075	unknown [Medicago truncatula]>gi|657397265|gb|KEH37037.1| photosystem I reaction center subunit III [Medicago truncatula]
Cluster-25869.71411	102.203	48.7333	1.0685	9.5222e-07	3.9194e-05	357485669	XP_003613122.1	6928	Multidrug resistance protein ABC transporter family [Medicago truncatula]>gi|355514457|gb|AES96080.1| multidrug resistance protein ABC transporter family protein [Medicago truncatula]
Cluster-25869.71424	14.0486	0	4.8124	8.2013e-05	0.0022984	357521377	XP_003630977.1	4413	Alpha,alpha-trehalose-phosphate synthase [Medicago truncatula]>gi|355524999|gb|AET05453.1| trehalose-6-phosphate synthase domain protein [Medicago truncatula]
Cluster-25869.71425	203.821	79.5778	1.3569	2.8301e-16	3.0753e-14	358347278	XP_003637686.1	2761	Protein tolB [Medicago truncatula]>gi|657401627|gb|KEH40586.1| translocation protein TolB [Medicago truncatula]>gi|657401655|gb|KEH40614.1| translocation protein TolB [Medicago truncatula]
Cluster-25869.71463	24.4653	2.46036	3.3138	2.7089e-06	0.00010346	357477401	XP_003608986.1	1415	Homeobox-leucine zipper protein ATHB-6 [Medicago truncatula]>gi|217073494|gb|ACJ85107.1| unknown [Medicago truncatula]>gi|355510041|gb|AES91183.1| homeobox leucine zipper family protein [Medicago truncatula]>gi|388499834|gb|AFK37983.1| unknown [Medicago truncatula]
Cluster-25869.71472	85.6249	25.3136	1.7581	3.2103e-10	2.1355e-08	657373987	KEH19592.1	4420	P-loop nucleoside triphosphate hydrolase superfamily protein [Medicago truncatula]
Cluster-25869.71496	17.9106	2.51558	2.8318	0.00017563	0.0045579	357494441	XP_003617509.1	2197	Purple acid phosphatase [Medicago truncatula]>gi|355518844|gb|AET00468.1| purple acid phosphatase superfamily protein [Medicago truncatula]
Cluster-25869.71541	268.244	106.561	1.3319	1.931e-20	2.7239e-18	657401691	KEH40650.1	3412	trehalose-6-phosphate synthase domain protein [Medicago truncatula]
Cluster-25869.71586	55.2744	23.2204	1.2512	5.615e-05	0.0016345	357502277	XP_003621427.1	2094	UDP-glucosyltransferase HRA25 [Medicago truncatula]>gi|355496442|gb|AES77645.1| UDP-glucosyltransferase family protein [Medicago truncatula]
Cluster-25869.71590	156.621	70.7783	1.1459	1.8148e-10	1.2355e-08	357473823	XP_003607196.1	8065	E3 ubiquitin-protein ligase UPL3 [Medicago truncatula]>gi|355508251|gb|AES89393.1| E3 ubiquitin-protein ligase [Medicago truncatula]
Cluster-25869.71640	46.5411	3.74182	3.6367	2.1695e-11	1.6041e-09	357476065	XP_003608318.1	1689	Branched-chain-amino-acid aminotransferase [Medicago truncatula]>gi|355509373|gb|AES90515.1| branched-chain amino acid aminotransferase [Medicago truncatula]
Cluster-25869.71656	366.503	132.376	1.4692	5.4553e-31	1.2122e-28	357483583	XP_003612078.1	1556	Peroxidase [Medicago truncatula]>gi|355513413|gb|AES95036.1| peroxidase family protein [Medicago truncatula]
Cluster-25869.71665	625.062	85.4064	2.8716	2.9552e-110	3.2746e-107	357519409	XP_003629993.1	603	Basic blue protein [Medicago truncatula]>gi|355524015|gb|AET04469.1| basic blue-like protein [Medicago truncatula]
Cluster-25869.71683	371.413	179.528	1.0488	2.9336e-20	4.1107e-18	657386196	KEH28560.1	2240	shikimate/quinate hydroxycinnamoyltransferase [Medicago truncatula]
Cluster-25869.71698	178.247	31.5559	2.4979	9.7114e-29	1.9899e-26	357509145	XP_003624861.1	3427	Alpha-L-arabinofuranosidase [Medicago truncatula]>gi|296882314|gb|ADH83380.1| alpha-L-arabinofuranosidase [Medicago truncatula]>gi|355499876|gb|AES81079.1| alpha-L-arabinofuranosidase [Medicago truncatula]
Cluster-25869.71777	566.823	215.342	1.3963	5.3839e-44	1.8209e-41	217072748	ACJ84734.1	1749	unknown [Medicago truncatula]>gi|388505480|gb|AFK40806.1| unknown [Medicago truncatula]>gi|657380232|gb|AES82321.2| cathepsin B-like cysteine protease [Medicago truncatula]
Cluster-25869.71793	78.2555	25.533	1.6158	1.2326e-08	6.6117e-07	357521095	XP_003630836.1	3301	Protein CASP [Medicago truncatula]>gi|355524858|gb|AET05312.1| CASP carboxy-terminal protein [Medicago truncatula]
Cluster-25869.71860	29.5537	3.09284	3.2563	3.0377e-07	1.3607e-05	357519265	XP_003629921.1	4064	Chloroplast protein import component Toc159-like protein [Medicago truncatula]>gi|355523943|gb|AET04397.1| import component Toc86/159, G and M domain protein [Medicago truncatula]
Cluster-25869.71937	244.707	105.509	1.2137	1.0528e-16	1.1759e-14	356500176	XP_003518909.1	1979	PREDICTED: methylcrotonoyl-CoA carboxylase subunit alpha, mitochondrial [Glycine max]
Cluster-25869.71963	1452.07	197.417	2.8788	4.2528e-254	1.885e-250	388500846	AFK38489.1	679	unknown [Medicago truncatula]
Cluster-25869.72017	1994.74	641.131	1.6375	3.7851e-185	1.1384e-181	657402828	KEH41697.1	1761	emsy amine-terminus (ENT)/plant tudor-like domain protein [Medicago truncatula]
Cluster-25869.72018	73.4016	16.7765	2.1294	6.245e-11	4.4494e-09	217073202	ACJ84960.1	835	unknown [Medicago truncatula]>gi|388507214|gb|AFK41673.1| unknown [Medicago truncatula]>gi|657375316|gb|AET04316.2| fasciclin domain protein [Medicago truncatula]
Cluster-25869.72075	64.7221	21.4405	1.5939	2.8448e-07	1.2818e-05	657386229	KEH28593.1	2309	ubiquitin-specific protease family C19 protein [Medicago truncatula]
Cluster-25869.72099	56.5686	22.3735	1.3382	1.9655e-05	0.00063249	657397029	KEH36862.1	5383	soluble starch synthase III-1 [Medicago truncatula]
Cluster-25869.72130	81.0423	23.125	1.8092	4.7059e-10	3.0602e-08	357508841	XP_003624709.1	2976	CCP [Medicago truncatula]>gi|355499724|gb|AES80927.1| cationic amino acid transporter 2, vacuolar protein [Medicago truncatula]
Cluster-25869.72152	311.287	32.5928	3.2556	5.0307e-62	2.6814e-59	357440429	XP_003590492.1	1621	Peroxidase [Medicago truncatula]>gi|355479540|gb|AES60743.1| cationic peroxidase [Medicago truncatula]
Cluster-25869.72233	70.8314	18.9127	1.905	1.8399e-09	1.1083e-07	357463175	XP_003601869.1	2683	RCC1 domain-containing protein [Medicago truncatula]>gi|355490917|gb|AES72120.1| chromosome condensation regulator RCC1 repeat protein [Medicago truncatula]
Cluster-25869.72316	224.827	63.948	1.8138	2.7188e-25	4.8144e-23	657400873	KEH39941.1	2469	vacuolar processing enzyme [Medicago truncatula]
Cluster-25869.72317	135.476	63.9788	1.0824	1.2317e-08	6.6112e-07	657400873	KEH39941.1	2194	vacuolar processing enzyme [Medicago truncatula]
Cluster-25869.72319	1517.24	220.579	2.7821	4.0088e-257	1.8755e-253	657398072	AES65676.2	857	cytidine/deoxycytidylate deaminase family protein [Medicago truncatula]
Cluster-25869.72340	129.701	30.0464	2.1099	5.3969e-18	6.5114e-16	357516735	XP_003628656.1	1502	Cyclin-D1-1 [Medicago truncatula]>gi|355522678|gb|AET03132.1| carboxy-terminal domain cyclin [Medicago truncatula]
Cluster-25869.72343	23.3948	5.0914	2.2001	0.00016961	0.0044275	357454359	XP_003597460.1	1466	Transcription factor bHLH122 [Medicago truncatula]>gi|355486508|gb|AES67711.1| transcription factor bHLH122-like protein [Medicago truncatula]
Cluster-25869.72413	61.3093	25.5782	1.2612	1.9892e-05	0.00063913	357473571	XP_003607070.1	4328	Kinesin-related protein [Medicago truncatula]>gi|355508125|gb|AES89267.1| ATP-binding microtubule motor family protein [Medicago truncatula]
Cluster-25869.72419	96.1057	14.1268	2.7662	8.3454e-18	9.9547e-16	409893161	AFV46216.1	1084	hypothetical protein, partial [Scutellaria baicalensis]
Cluster-25869.72425	64.3993	30.1475	1.095	7.523e-05	0.0021281	357464241	XP_003602402.1	806	Nascent polypeptide-associated complex subunit alpha [Medicago truncatula]>gi|217075474|gb|ACJ86097.1| unknown [Medicago truncatula]>gi|355491450|gb|AES72653.1| nascent proteinassociated complex alpha chain [Medicago truncatula]>gi|388495690|gb|AFK35911.1| unknown [Medicago truncatula]
Cluster-25869.72442	147.715	69.2717	1.0925	2.1451e-09	1.2839e-07	388494550	AFK35341.1	1653	unknown [Medicago truncatula]
Cluster-25869.72461	141.445	50.9857	1.4721	6.0047e-13	5.1182e-11	657400899	KEH39967.1	4671	endo-1,4-beta-xylanase A-like protein [Medicago truncatula]
Cluster-25869.72469	89.2277	23.0906	1.9502	7.7233e-12	5.9726e-10	357472199	XP_003606384.1	504	Aquaporin PIP2-7 [Medicago truncatula]>gi|355507439|gb|AES88581.1| major intrinsic protein (MIP) family transporter [Medicago truncatula]
Cluster-25869.72525	652.943	150.428	2.1179	3.4789e-84	2.462e-81	657395589	KEH35863.1	1916	branched-chain amino acid aminotransferase [Medicago truncatula]
Cluster-25869.72539	287.428	92.1471	1.6412	2.8582e-28	5.6636e-26	357475193	XP_003607882.1	1862	Glutathione S-transferase omega-like protein [Medicago truncatula]>gi|355508937|gb|AES90079.1| glutathione S-transferase-like protein [Medicago truncatula]
Cluster-25869.72559	103.686	24.8833	2.059	2.5436e-14	2.3988e-12	357497115	XP_003618846.1	486	Plastocyanin-like domain-containing protein [Medicago truncatula]>gi|355493861|gb|AES75064.1| plastocyanin-like domain protein [Medicago truncatula]>gi|388516811|gb|AFK46467.1| unknown [Medicago truncatula]
Cluster-25869.72584	204.371	66.2599	1.625	2.517e-20	3.5446e-18	657381512	AES75092.2	976	26S proteasome subunit RPN7 [Medicago truncatula]
Cluster-25869.72595	28.878	7.52666	1.9399	0.00010411	0.0028549	657391479	KEH32686.1	896	pollen Ole e I family allergen [Medicago truncatula]
Cluster-25869.72643	65.5989	31.4089	1.0625	9.1915e-05	0.0025588	357443571	XP_003592063.1	430	hypothetical protein MTR_1g098310 [Medicago truncatula]>gi|355481111|gb|AES62314.1| DUF3511 domain protein [Medicago truncatula]>gi|388512871|gb|AFK44497.1| unknown [Medicago truncatula]
Cluster-25869.72645	27.4786	5.12725	2.422	1.7336e-05	0.00056411	657392191	AES69341.2	1806	transcription factor bHLH122-like protein [Medicago truncatula]>gi|657392207|gb|KEH33213.1| transcription factor bHLH122-like protein [Medicago truncatula]
Cluster-25869.72660	810.208	76.1558	3.4113	3.8115e-164	8.2303e-161	357478055	XP_003609313.1	2543	Nitrate transporter [Medicago truncatula]>gi|355510368|gb|AES91510.1| peptide/nitrate transporter [Medicago truncatula]
Cluster-25869.72705	102.703	38.795	1.4045	2.7716e-09	1.6322e-07	358347792	XP_003637935.1	1416	hypothetical protein MTR_114s0001 [Medicago truncatula]>gi|358347902|ref|XP_003637989.1| hypothetical protein MTR_116s0007 [Medicago truncatula]>gi|657405494|gb|KEH43975.1| transmembrane protein, putative [Medicago truncatula]
Cluster-25869.72718	101.012	20.144	2.3261	7.6089e-16	8.05e-14	357489649	XP_003615112.1	3306	Cryptochrome [Medicago truncatula]>gi|357489651|ref|XP_003615113.1| Cryptochrome [Medicago truncatula]>gi|124361190|gb|ABN09162.1| Deoxyribodipyrimidine photolyase, class 1 [Medicago truncatula]>gi|355516447|gb|AES98070.1| cryptochrome protein [Medicago truncatula]>gi|355516448|gb|AES98071.1| cryptochrome protein [Medicago truncatula]
Cluster-25869.72727	164.687	35.2246	2.2251	1.0017e-23	1.6348e-21	357492247	XP_003616412.1	1271	Expansin [Medicago truncatula]>gi|355517747|gb|AES99370.1| expansin A10 [Medicago truncatula]
Cluster-25869.72754	266.981	36.8589	2.8567	6.3202e-48	2.3447e-45	657375802	KEH21028.1	818	pathogenesis-related thaumatin family protein [Medicago truncatula]
Cluster-25869.72797	2035.44	23.4491	6.4397	0	0	3293555	AAC25775.1	1323	chlorophyll a/b binding protein [Medicago sativa]
Cluster-25869.72830	94.2253	11.0311	3.0945	3.437e-19	4.4376e-17	351724663	NP_001238089.1	135	uncharacterized protein LOC100527317 [Glycine max]>gi|255632073|gb|ACU16389.1| unknown [Glycine max]
Cluster-25869.72864	44.1188	15.3086	1.527	3.7798e-05	0.0011487	--	--	--	--
Cluster-25869.72878	374.507	145.356	1.3654	8.3081e-29	1.7107e-26	357521377	XP_003630977.1	4413	Alpha,alpha-trehalose-phosphate synthase [Medicago truncatula]>gi|355524999|gb|AET05453.1| trehalose-6-phosphate synthase domain protein [Medicago truncatula]
Cluster-25869.72882	128.344	37.0023	1.7943	6.2877e-15	6.1643e-13	657393379	KEH34199.1	3519	thiamine biosynthesis protein ThiC [Medicago truncatula]
Cluster-25869.72890	42.3226	7.63064	2.4716	7.0541e-08	3.47e-06	657374474	KEH20047.1	2250	pectin lyase superfamily protein [Medicago truncatula]
Cluster-25869.72975	81.7881	16.9235	2.2729	8.0182e-13	6.7457e-11	657381609	KEH25580.1	895	cobalamin-independent methionine synthase [Medicago truncatula]
Cluster-25869.72976	81.0395	33.9905	1.2535	1.0396e-06	4.2563e-05	657392124	AES69201.2	11003	U5 small nuclear ribonucleoprotein helicase [Medicago truncatula]
Cluster-25869.72981	98.492	28.0385	1.8126	6.2201e-12	4.8412e-10	357441685	XP_003591120.1	4206	Lipoxygenase [Medicago truncatula]>gi|355480168|gb|AES61371.1| linoleate 9S-lipoxygenase-like protein [Medicago truncatula]
Cluster-25869.73046	140.696	69.5585	1.0163	2.8812e-08	1.4831e-06	657404273	KEH43018.1	929	transcription factor UNE12-like protein [Medicago truncatula]
Cluster-25869.73081	47.7927	16.2279	1.5583	1.3838e-05	0.00046136	657372071	KEH18003.1	10606	hypothetical protein MTR_8g009780 [Medicago truncatula]
Cluster-25869.73091	109.068	26.1547	2.0601	5.3907e-15	5.3035e-13	357453943	XP_003597252.1	4136	Homeobox leucine-zipper protein [Medicago truncatula]>gi|355486300|gb|AES67503.1| class III homeodomain leucine zipper protein [Medicago truncatula]
Cluster-25869.73095	116.132	22.8037	2.3484	3.6982e-18	4.5071e-16	657388197	KEH30169.1	1211	expansin A10 [Medicago truncatula]
Cluster-25869.73121	31.6213	6.51412	2.2793	8.2171e-06	0.00028797	357464603	XP_003602583.1	3294	Secondary cell wall-related glycosyltransferase family [Medicago truncatula]>gi|355491631|gb|AES72834.1| UDP-glucuronate:xylan alpha-glucuronosyltransferase [Medicago truncatula]
Cluster-25869.73192	71.2137	3.22694	4.4639	2.0592e-18	2.5427e-16	2951684	CAA76366.1	1280	lectin [Medicago sativa]
Cluster-25869.73271	43.9354	12.9795	1.7592	6.6052e-06	0.0002358	357463139	XP_003601851.1	3976	Leucine-rich repeat family protein / protein kinase family protein [Medicago truncatula]>gi|355490899|gb|AES72102.1| LRR receptor-like kinase [Medicago truncatula]
Cluster-25869.73369	158.508	42.2844	1.9064	2.3281e-19	3.0396e-17	357509145	XP_003624861.1	3427	Alpha-L-arabinofuranosidase [Medicago truncatula]>gi|296882314|gb|ADH83380.1| alpha-L-arabinofuranosidase [Medicago truncatula]>gi|355499876|gb|AES81079.1| alpha-L-arabinofuranosidase [Medicago truncatula]
Cluster-25869.73374	14.924	0	4.8996	4.7197e-05	0.0013946	--	--	--	--
Cluster-25869.73376	72.3895	23.3645	1.6315	3.5503e-08	1.8066e-06	357464693	XP_003602628.1	2299	2-oxoisovalerate dehydrogenase subunit alpha [Medicago truncatula]>gi|355491676|gb|AES72879.1| 2-oxoisovalerate dehydrogenase E1 component, alpha subunit [Medicago truncatula]
Cluster-25869.73377	45.399	5.70237	2.993	9.0338e-10	5.7029e-08	339792764	AEK12766.1	919	hsp23 [Medicago sativa]
Cluster-25869.73430	21.9162	2.08604	3.3932	7.4247e-06	0.00026238	357464603	XP_003602583.1	3290	Secondary cell wall-related glycosyltransferase family [Medicago truncatula]>gi|355491631|gb|AES72834.1| UDP-glucuronate:xylan alpha-glucuronosyltransferase [Medicago truncatula]
Cluster-25869.73432	351.53	138.543	1.3433	1.4052e-26	2.618e-24	357480875	XP_003610723.1	1536	Cysteine synthase [Medicago truncatula]>gi|217074042|gb|ACJ85381.1| unknown [Medicago truncatula]>gi|355512058|gb|AES93681.1| O-acetylserine (thiol) lyase [Medicago truncatula]
Cluster-25869.73457	52.1619	17.7604	1.5543	5.8119e-06	0.00021006	357491807	XP_003616191.1	838	Universal stress protein A-like protein [Medicago truncatula]>gi|355517526|gb|AES99149.1| adenine nucleotide alpha hydrolase superfamily protein [Medicago truncatula]>gi|388504360|gb|AFK40246.1| unknown [Medicago truncatula]
Cluster-25869.73469	313.256	57.7264	2.44	4.6639e-48	1.7379e-45	357518201	XP_003629389.1	1127	Peroxidase [Medicago truncatula]>gi|355523411|gb|AET03865.1| peroxidase family protein [Medicago truncatula]
Cluster-25869.73486	74.3954	36.2135	1.0387	4.1658e-05	0.0012507	657398989	KEH38506.1	1851	caffeic acid O-methyltransferase [Medicago truncatula]
Cluster-25869.73496	175.593	59.6253	1.5582	8.0035e-17	9.0471e-15	357506551	XP_003623564.1	1587	Peroxidase [Medicago truncatula]>gi|355498579|gb|AES79782.1| cationic peroxidase [Medicago truncatula]
Cluster-25869.73497	118.549	32.5857	1.8632	1.6955e-14	1.6207e-12	357506551	XP_003623564.1	1587	Peroxidase [Medicago truncatula]>gi|355498579|gb|AES79782.1| cationic peroxidase [Medicago truncatula]
Cluster-25869.73499	30.7099	9.26276	1.7292	0.00019414	0.004968	357468879	XP_003604724.1	4190	AMP deaminase [Medicago truncatula]>gi|355505779|gb|AES86921.1| AMP deaminase [Medicago truncatula]
Cluster-25869.73522	20.1958	0	5.336	1.8402e-06	7.2212e-05	357447171	XP_003593861.1	2271	Serine carboxypeptidase family protein [Medicago truncatula]>gi|355482909|gb|AES64112.1| 1-O-acylglucose:anthocyanin acyltransferase [Medicago truncatula]
Cluster-25869.73535	252.813	50.3403	2.3283	2.7919e-37	7.7088e-35	388518053	AFK47088.1	616	unknown [Medicago truncatula]>gi|657389274|gb|KEH30990.1| hypothetical protein MTR_4g088385 [Medicago truncatula]
Cluster-25869.73548	514.068	155.467	1.7254	2.3341e-52	9.7791e-50	388518053	AFK47088.1	624	unknown [Medicago truncatula]>gi|657389274|gb|KEH30990.1| hypothetical protein MTR_4g088385 [Medicago truncatula]
Cluster-25869.73563	51.2299	17.7955	1.5255	9.114e-06	0.00031651	357443259	XP_003591907.1	601	Aquaporin PIP [Medicago truncatula]>gi|355480955|gb|AES62158.1| major intrinsic protein (MIP) family transporter [Medicago truncatula]
Cluster-25869.73660	57.2732	20.6194	1.4739	4.5311e-06	0.00016678	657382977	KEH26784.1	2571	3,4-dihydroxy-2-butanone kinase, putative [Medicago truncatula]
Cluster-25869.73735	79.3083	29.4727	1.4281	1.2721e-07	6.0352e-06	357492741	XP_003616659.1	2295	hypothetical protein MTR_5g082880 [Medicago truncatula]>gi|355517994|gb|AES99617.1| Pmr5/Cas1p GDSL/SGNH-like acyl-esterase family protein [Medicago truncatula]
Cluster-25869.73801	64.6992	21.244	1.6067	2.4785e-07	1.1288e-05	657401273	KEH40251.1	4528	scythe protein ubiquitin-like domain protein [Medicago truncatula]
Cluster-25869.73834	81.5266	33.0166	1.3041	4.7899e-07	2.0644e-05	657391066	AES92138.2	8572	1-phosphatidylinositol-3-phosphate 5-kinase [Medicago truncatula]
Cluster-25869.73856	36.7378	10.9544	1.7458	4.1212e-05	0.0012377	657378305	KEH23091.1	1912	DUF674 family protein [Medicago truncatula]
Cluster-25869.73884	56.4698	21.9296	1.3646	1.5438e-05	0.00050783	357519265	XP_003629921.1	4027	Chloroplast protein import component Toc159-like protein [Medicago truncatula]>gi|355523943|gb|AET04397.1| import component Toc86/159, G and M domain protein [Medicago truncatula]
Cluster-25869.73891	65.2246	28.182	1.2106	1.8974e-05	0.00061237	657387693	KEH29771.1	2954	bHLH transcription factor-like protein [Medicago truncatula]
Cluster-25869.73928	25.8924	5.89957	2.1338	0.00010123	0.002786	657386783	KEH29037.1	808	aldo/keto reductase family oxidoreductase [Medicago truncatula]
Cluster-25869.73929	57.9723	25.3853	1.1914	6.6966e-05	0.0019208	657403888	KEH42689.1	2343	cellulose synthase-like protein D3 [Medicago truncatula]
Cluster-25869.73952	351.336	70.5374	2.3164	7.4781e-51	3.0132e-48	357492919	XP_003616748.1	1681	Peroxidase [Medicago truncatula]>gi|355518083|gb|AES99706.1| class III peroxidase [Medicago truncatula]
Cluster-25869.74001	61.8366	7.56897	3.0303	6.572e-13	5.5905e-11	657375057	KEH20480.1	1898	GDSL-like lipase/acylhydrolase [Medicago truncatula]
Cluster-25869.74002	131.498	12.1512	3.4359	2.7952e-28	5.5518e-26	657375057	KEH20480.1	1898	GDSL-like lipase/acylhydrolase [Medicago truncatula]
Cluster-25869.74020	96.1057	36.3569	1.4024	9.2174e-09	5.0801e-07	657389823	KEH31471.1	1631	polysaccharide biosynthesis protein [Medicago truncatula]
Cluster-25869.74096	165.401	15.3459	3.43	4.2659e-35	1.0821e-32	357479061	XP_003609816.1	808	hypothetical protein MTR_4g122800 [Medicago truncatula]>gi|217075202|gb|ACJ85961.1| unknown [Medicago truncatula]>gi|355510871|gb|AES92013.1| plant invertase/pectin methylesterase inhibitor [Medicago truncatula]>gi|388516711|gb|AFK46417.1| unknown [Medicago truncatula]>gi|388520951|gb|AFK48537.1| unknown [Medicago truncatula]
Cluster-25869.74102	136.485	39.4404	1.791	9.5709e-16	1.005e-13	357466769	XP_003603669.1	2951	Xylulose kinase [Medicago truncatula]>gi|355492717|gb|AES73920.1| xylulose kinase-like protein [Medicago truncatula]
Cluster-25869.74229	70.4328	15.4786	2.186	7.9706e-11	5.6264e-09	657388159	KEH30131.1	2269	heat shock cognate 70 kDa protein [Medicago truncatula]
Cluster-25869.74237	219.162	39.8707	2.4586	2.1062e-34	5.279e-32	357468669	XP_003604619.1	2747	Laccase 1a [Medicago truncatula]>gi|355505674|gb|AES86816.1| laccase/diphenol oxidase family protein [Medicago truncatula]
Cluster-25869.74241	71.8687	29.8313	1.2685	3.5257e-06	0.00013225	357521189	XP_003630883.1	3050	Kinase R-like protein [Medicago truncatula]>gi|355524905|gb|AET05359.1| receptor-like kinase [Medicago truncatula]
Cluster-25869.74349	115.523	50.5554	1.1922	1.792e-08	9.4025e-07	357449671	XP_003595112.1	1211	Leucine-rich repeat-containing protein [Medicago truncatula]>gi|355484160|gb|AES65363.1| plant intracellular ras-group-related LRR protein [Medicago truncatula]
Cluster-25869.74382	31.3864	0.601645	5.7051	2.5913e-09	1.5303e-07	351724663	NP_001238089.1	135	uncharacterized protein LOC100527317 [Glycine max]>gi|255632073|gb|ACU16389.1| unknown [Glycine max]
Cluster-25869.74384	22.116	0	5.467	5.8242e-07	2.4797e-05	357484831	XP_003612703.1	4185	Guanine nucleotide-binding protein alpha-2 subunit [Medicago truncatula]>gi|355514038|gb|AES95661.1| extra-large GTP-binding protein [Medicago truncatula]
Cluster-25869.74387	190.701	70.8414	1.4286	2.5202e-16	2.7421e-14	657404432	KEH43130.1	969	fungal proteinase A, aspartic proteinase superfamily protein [Medicago truncatula]
Cluster-25869.74451	207.585	54.2248	1.9367	2.6155e-25	4.6567e-23	357474791	XP_003607681.1	1593	Thiazole biosynthetic enzyme [Medicago truncatula]>gi|355508736|gb|AES89878.1| thiazole biosynthetic enzyme [Medicago truncatula]
Cluster-25869.74453	91.8572	17.054	2.4293	3.5903e-15	3.608e-13	357502063	XP_003621320.1	1467	hypothetical protein MTR_7g011850 [Medicago truncatula]>gi|355496335|gb|AES77538.1| plant/MXO21-9 protein [Medicago truncatula]
Cluster-25869.74461	97.9773	40.7312	1.2663	6.3644e-08	3.1454e-06	657402831	KEH41700.1	8090	helicase [Medicago truncatula]
Cluster-25869.74488	103.031	21.2978	2.2743	8.9835e-16	9.4449e-14	657375647	AET04807.2	2283	chromosome condensation regulator RCC1 repeat protein [Medicago truncatula]
Cluster-25869.74493	136.251	24.2379	2.4909	2.721e-22	4.1288e-20	357491147	XP_003615861.1	1022	Laccase-like multicopper oxidase [Medicago truncatula]>gi|355517196|gb|AES98819.1| laccase/diphenol oxidase family protein [Medicago truncatula]
Cluster-25869.74505	85.3034	38.942	1.1313	3.1148e-06	0.00011773	657375200	KEH20613.1	3838	calmodulin-binding protein [Medicago truncatula]
Cluster-25869.74523	122.308	60.308	1.0201	2.1358e-07	9.8234e-06	657395147	KEH35559.1	2237	alpha-galactosidase-like protein [Medicago truncatula]
Cluster-25869.74584	149.586	43.8147	1.7715	6.7488e-17	7.67e-15	357518019	XP_003629298.1	1420	Thaumatin-like protein [Medicago truncatula]>gi|355523320|gb|AET03774.1| pathogenesis-related thaumatin family protein [Medicago truncatula]
Cluster-25869.74599	58.8566	1.07708	5.772	3.518e-16	3.8031e-14	568864110	XP_006485451.1	724	PREDICTED: uncharacterized protein LOC102622884 [Citrus sinensis]
Cluster-25869.74613	43.8811	13.997	1.6485	1.5583e-05	0.00051243	502118741	XP_004496386.1	432	PREDICTED: uncharacterized protein LOC101497185 [Cicer arietinum]>gi|502118744|ref|XP_004496387.1| PREDICTED: uncharacterized protein LOC101497515 [Cicer arietinum]
Cluster-25869.74614	30.6939	2.79668	3.4562	9.3162e-08	4.5141e-06	502149163	XP_004507416.1	198	PREDICTED: BURP domain-containing protein 9 [Cicer arietinum]
Cluster-25869.74617	178.629	50.473	1.8234	1.5076e-20	2.1374e-18	357479993	XP_003610282.1	5351	Cellulose synthase catalytic subunit [Medicago truncatula]>gi|355511337|gb|AES92479.1| cellulose synthase-like protein [Medicago truncatula]
Cluster-25869.74623	48.7079	18.788	1.3743	5.4879e-05	0.0016014	357448141	XP_003594346.1	2352	Glucan endo-1,3-beta-glucosidase [Medicago truncatula]>gi|355483394|gb|AES64597.1| O-glycosyl hydrolase family 17 protein [Medicago truncatula]
Cluster-25869.74636	90.9121	44.245	1.039	5.868e-06	0.00021172	357477733	XP_003609152.1	1202	hypothetical protein MTR_4g112540 [Medicago truncatula]>gi|355510207|gb|AES91349.1| cell growth defect factor-like protein [Medicago truncatula]
Cluster-25869.74713	24.0915	2.70131	3.1568	4.9831e-06	0.00018198	357455611	XP_003598086.1	182	hypothetical protein MTR_3g006130 [Medicago truncatula]
Cluster-25869.74738	305.789	138.941	1.1381	7.5198e-19	9.5229e-17	357490095	XP_003615335.1	17438	E3 ubiquitin-protein ligase HUWE1 [Medicago truncatula]>gi|355516670|gb|AES98293.1| E3 ubiquitin-protein ligase UPL1-like protein [Medicago truncatula]
Cluster-25869.74740	26.4829	2.36642	3.4843	6.5426e-07	2.7576e-05	357517173	XP_003628875.1	1865	Rhamnogalacturonate lyase [Medicago truncatula]>gi|355522897|gb|AET03351.1| rhamnogalacturonate lyase B-like protein [Medicago truncatula]
Cluster-25869.74762	79.3827	36.7699	1.1103	9.0325e-06	0.00031406	657381792	AES75465.2	3064	C4-dicarboxylate transporter/malic acid transporter [Medicago truncatula]
Cluster-25869.74769	696.65	108.856	2.678	6.9728e-115	8.7643e-112	3176098	CAA75308.1	1622	annexin [Medicago truncatula]>gi|22859608|emb|CAD29698.1| annexin [Medicago truncatula]>gi|657373379|gb|KEH19109.1| annexin D8 [Medicago truncatula]
Cluster-25869.74789	63.4466	16.9235	1.9065	1.2553e-08	6.7204e-07	657390193	KEH31759.1	2525	cytochrome P450 family 71 protein [Medicago truncatula]
Cluster-25869.74841	314.707	122.911	1.3564	2.9067e-24	4.8569e-22	357475183	XP_003607877.1	2839	Group XV phospholipase A2 [Medicago truncatula]>gi|124359659|gb|ABN06031.1| Lecithin:cholesterol acyltransferase [Medicago truncatula]>gi|355508932|gb|AES90074.1| lecithine-cholesterol acyltransferase-like protein [Medicago truncatula]
Cluster-25869.74925	59.0526	25.5014	1.2114	4.6794e-05	0.0013871	657386214	KEH28578.1	2276	hypothetical protein MTR_4g007710 [Medicago truncatula]
Cluster-25869.74979	140.032	53.8146	1.3797	6.9899e-12	5.4304e-10	357469909	XP_003605239.1	4704	Transcriptional repressor NF-X1 [Medicago truncatula]>gi|355506294|gb|AES87436.1| NF-X1-type zinc finger protein NFXL1 [Medicago truncatula]
Cluster-25869.75069	64.9004	30.2185	1.1028	6.482e-05	0.0018637	657394790	AES72150.2	3281	alpha-galactosidase [Medicago truncatula]
Cluster-25869.75082	39.868	12.1089	1.7192	2.3337e-05	0.00073994	217071890	ACJ84305.1	1274	unknown [Medicago truncatula]>gi|388522647|gb|AFK49385.1| unknown [Medicago truncatula]>gi|657405941|gb|KEH44382.1| transmembrane protein, putative [Medicago truncatula]
Cluster-25869.75088	25.6407	6.02363	2.0897	0.00013232	0.0035386	357488861	XP_003614718.1	193	hypothetical protein MTR_5g058250 [Medicago truncatula]
Cluster-25869.75090	50.3456	15.9913	1.6546	3.5073e-06	0.00013168	764520987	XP_011469669.1	256	PREDICTED: glutamate decarboxylase 1 [Fragaria vesca subsp. vesca]
Cluster-25869.75099	73.1321	1.64933	5.4706	1.0189e-19	1.3685e-17	657389937	KEH31560.1	1783	two-component response regulator-APRR2-like protein [Medicago truncatula]
Cluster-25869.75101	198.758	84.8456	1.2281	4.6696e-14	4.3261e-12	388516225	AFK46174.1	1112	unknown [Medicago truncatula]>gi|657403467|gb|KEH42311.1| glutathione S-transferase tau [Medicago truncatula]
Cluster-25869.75128	29.6276	7.23767	2.0333	5.2757e-05	0.0015432	657396557	KEH36517.1	2240	D-erythro-sphingosine kinase/diacylglycerol kinase [Medicago truncatula]
Cluster-25869.75158	56.1475	16.2781	1.7863	2.7011e-07	1.2223e-05	357475181	XP_003607876.1	1311	F-box protein PP2-B10 [Medicago truncatula]>gi|355508931|gb|AES90073.1| phloem protein [Medicago truncatula]>gi|388501714|gb|AFK38923.1| unknown [Medicago truncatula]
Cluster-25869.75171	105.417	36.4286	1.533	1.705e-10	1.1645e-08	357451775	XP_003596164.1	1679	Nitrile-specifier protein [Medicago truncatula]>gi|355485212|gb|AES66415.1| galactose oxidase/kelch repeat protein [Medicago truncatula]
Cluster-25869.75202	75.7055	34.851	1.1192	1.3025e-05	0.00043631	657370140	KEH16340.1	2325	transmembrane protein, putative [Medicago truncatula]
Cluster-25869.75230	34.7646	9.75254	1.8338	3.8927e-05	0.0011784	657377471	KEH22364.1	566	zinc ion-binding protein [Medicago truncatula]
Cluster-25869.75256	206.714	102.901	1.0064	2.4145e-11	1.7774e-09	657398637	AES66173.2	9696	nuclear-pore anchor-like protein [Medicago truncatula]
Cluster-25869.75264	305.863	110.505	1.4688	3.9788e-26	7.2525e-24	357509797	XP_003625187.1	995	Zinc finger A20 and AN1 domain-containing stress-associated protein [Medicago truncatula]>gi|355500202|gb|AES81405.1| zinc finger A20 and AN1 domain stress-associated protein [Medicago truncatula]
Cluster-25869.75290	68.0479	20.661	1.7196	3.2437e-08	1.6576e-06	657399797	KEH39184.1	686	hypothetical protein MTR_2g090660 [Medicago truncatula]
Cluster-25869.75291	59.7273	21.3832	1.4819	2.6053e-06	9.9729e-05	657399496	KEH38936.1	1173	splicing factor U2af small subunit A-like protein [Medicago truncatula]
Cluster-25869.75296	209.945	31.5523	2.7342	1.3977e-36	3.7727e-34	657383014	KEH26808.1	2571	glutamate decarboxylase [Medicago truncatula]
Cluster-25869.75309	235.866	53.639	2.1366	7.6786e-32	1.7668e-29	357436679	XP_003588615.1	5084	Galactokinase like protein [Medicago truncatula]>gi|355477663|gb|AES58866.1| arabinose kinase-like protein [Medicago truncatula]
Cluster-25869.75354	13.233	0.295444	5.4851	0.00011079	0.0030175	555946148	AGZ19352.1	405	hypothetical protein CH29B_p069 (chloroplast) (chloroplast) [Chlorella sp. ArM0029B]
Cluster-25869.75369	24.8513	5.07992	2.2904	7.3678e-05	0.0020906	124360855	ABN08827.1	607	Cyclin-like F-box [Medicago truncatula]
Cluster-25869.75382	53.5272	19.5768	1.4511	1.1493e-05	0.00038932	357468919	XP_003604744.1	143	hypothetical protein MTR_4g017270 [Medicago truncatula]
Cluster-25869.75387	156.638	11.0878	3.8204	9.8878e-36	2.5621e-33	--	--	--	--
Cluster-25869.75389	29.2266	0	5.8692	9.2887e-09	5.1093e-07	657396886	AES64334.2	1815	F-box protein interaction domain protein [Medicago truncatula]
Cluster-25869.75418	36.6245	6.26529	2.5474	3.5228e-07	1.5647e-05	388512255	AFK44189.1	1150	unknown [Medicago truncatula]
Cluster-25869.75448	202.458	73.0006	1.4716	7.1195e-18	8.5165e-16	657374596	AET03373.2	1170	isochorismatase hydrolase family protein [Medicago truncatula]
Cluster-25869.75507	146.33	58.9555	1.3115	1.2741e-11	9.6755e-10	357478391	XP_003609481.1	2779	F-box/LRR-repeat protein [Medicago truncatula]>gi|355510536|gb|AES91678.1| F-box/LRR-like protein [Medicago truncatula]
Cluster-25869.75508	17.2466	0.707059	4.6083	1.4653e-05	0.00048542	357478391	XP_003609481.1	2779	F-box/LRR-repeat protein [Medicago truncatula]>gi|355510536|gb|AES91678.1| F-box/LRR-like protein [Medicago truncatula]
Cluster-25869.75523	230.111	41.3766	2.4754	2.771e-36	7.3424e-34	357491147	XP_003615861.1	1884	Laccase-like multicopper oxidase [Medicago truncatula]>gi|355517196|gb|AES98819.1| laccase/diphenol oxidase family protein [Medicago truncatula]
Cluster-25869.75585	38.4601	5.55249	2.7922	4.7278e-08	2.377e-06	358346605	XP_003637357.1	2353	Zinc finger CCHC domain-containing protein [Medicago truncatula]>gi|657381289|gb|KEH25294.1| proline-rich spliceosome-associated family protein, putative [Medicago truncatula]
Cluster-25869.75594	495.115	170.853	1.535	1.2189e-43	4.0413e-41	657380149	KEH24408.1	4305	sucrose synthase [Medicago truncatula]
Cluster-25869.75614	165.916	48.5476	1.773	1.3673e-18	1.7084e-16	357483497	XP_003612035.1	2857	Laccase-11 [Medicago truncatula]>gi|355513370|gb|AES94993.1| laccase/diphenol oxidase family protein [Medicago truncatula]
Cluster-25869.75701	85.7025	19.7116	2.1203	1.8286e-12	1.4893e-10	657399797	KEH39184.1	697	hypothetical protein MTR_2g090660 [Medicago truncatula]
Cluster-25869.75717	36.1562	11.285	1.6798	7.2036e-05	0.0020502	657401860	KEH40812.1	2971	dishevelled/Egl-10/leckstrin domain protein [Medicago truncatula]
Cluster-25869.75730	54.5936	20.1748	1.4362	1.0839e-05	0.00036984	657384469	KEH27723.1	1487	DNA-binding protein, putative [Medicago truncatula]
Cluster-25869.75745	140.565	38.6717	1.8619	6.8042e-17	7.7121e-15	357468879	XP_003604724.1	4190	AMP deaminase [Medicago truncatula]>gi|355505779|gb|AES86921.1| AMP deaminase [Medicago truncatula]
Cluster-25869.75755	53.4089	21.4233	1.3179	4.0514e-05	0.0012202	357518705	XP_003629641.1	308	hypothetical protein MTR_8g083450 [Medicago truncatula]>gi|357521029|ref|XP_003630803.1| hypothetical protein MTR_8g103590 [Medicago truncatula]>gi|355523663|gb|AET04117.1| hypothetical protein MTR_8g083450 [Medicago truncatula]
Cluster-25869.75828	85.6544	36.2335	1.2412	6.1376e-07	2.6039e-05	657404663	AES61888.2	1086	glutathione S-transferase, amino-terminal domain protein [Medicago truncatula]
Cluster-25869.75862	59.0877	27.2985	1.114	0.00012355	0.0033336	657387170	KEH29319.1	297	patellin-like protein [Medicago truncatula]
Cluster-25869.75895	352.84	158.909	1.1508	7.9954e-22	1.196e-19	657395138	KEH35550.1	1182	expansin A10 [Medicago truncatula]
Cluster-25869.75917	114.787	52.4851	1.129	6.6072e-08	3.2596e-06	357462359	XP_003601461.1	1896	Serine/threonine protein kinase WNK8 [Medicago truncatula]>gi|355490509|gb|AES71712.1| WNK kinase [Medicago truncatula]
Cluster-25869.76057	59.2229	7.21616	3.0369	1.9068e-12	1.547e-10	657390097	KEH31685.1	1485	PGR5-like protein 1A [Medicago truncatula]
Cluster-25869.76075	202.953	70.688	1.5216	1.1728e-18	1.4675e-16	502163295	XP_004512793.1	6472	PREDICTED: uncharacterized protein LOC101509479 [Cicer arietinum]
Cluster-25869.76218	66.7027	25.1063	1.4097	1.5664e-06	6.231e-05	388500850	AFK38491.1	2578	unknown [Medicago truncatula]
Cluster-25869.76221	78.1385	33.9187	1.204	3.1193e-06	0.00011785	657398287	KEH37895.1	2610	NEDD8 ultimate buster-like protein [Medicago truncatula]
Cluster-25869.76275	45.588	13.3373	1.7732	3.9686e-06	0.00014717	657382849	KEH26683.1	2721	LRR receptor-like kinase family protein [Medicago truncatula]
Cluster-25869.76282	104.621	43.9581	1.251	2.9978e-08	1.5384e-06	357491853	XP_003616214.1	3768	Kinase-like protein [Medicago truncatula]>gi|355517549|gb|AES99172.1| LRR receptor-like kinase [Medicago truncatula]
Cluster-25869.76294	370.292	155.037	1.2561	1.3794e-25	2.4663e-23	657376761	AES77777.2	25282	auxin transporter BIG [Medicago truncatula]
Cluster-25869.76333	56.8872	24.955	1.1888	8.0371e-05	0.0022589	357463847	XP_003602205.1	1052	Abscisic acid receptor PYL8 [Medicago truncatula]>gi|355491253|gb|AES72456.1| abscisic acid receptor PYL9-like protein [Medicago truncatula]>gi|388519263|gb|AFK47693.1| unknown [Medicago truncatula]
Cluster-25869.76339	31.2531	9.08133	1.783	0.00012671	0.0034069	657389180	KEH30917.1	1040	myb-like transcription factor family protein [Medicago truncatula]
Cluster-25869.76345	12.9116	0	4.6906	0.0001692	0.0044184	657375676	KEH20933.1	2764	fatty acid amide hydrolase-like protein [Medicago truncatula]
Cluster-25869.76352	59.0662	5.11076	3.5307	8.3635e-14	7.6061e-12	357476277	XP_003608424.1	238	hypothetical protein MTR_4g093940 [Medicago truncatula]>gi|355509479|gb|AES90621.1| leguminosin group485 secreted peptide [Medicago truncatula]
Cluster-25869.76360	48.2442	15.797	1.6107	8.1039e-06	0.0002846	357511641	XP_003626109.1	2694	DEAD-box ATP-dependent RNA helicase [Medicago truncatula]>gi|87240993|gb|ABD32851.1| Helicase, C-terminal; Zinc finger, CCHC-type; GUCT [Medicago truncatula]
Cluster-25869.76376	191.463	21.8715	3.1299	1.1867e-37	3.3091e-35	657404136	KEH42908.1	2149	cystathionine beta-lyase/cystathionine gamma-synthase [Medicago truncatula]
Cluster-25869.76433	173.141	71.5843	1.2742	5.1711e-13	4.4301e-11	502163295	XP_004512793.1	6468	PREDICTED: uncharacterized protein LOC101509479 [Cicer arietinum]
Cluster-25869.76527	25.3029	1.98995	3.6685	7.4124e-07	3.0933e-05	657393162	AES70567.2	2404	cytochrome P450 family 71 protein [Medicago truncatula]
Cluster-25869.76556	159.829	61.8612	1.3694	3.1114e-13	2.704e-11	357491099	XP_003615837.1	2367	Cytochrome P450 71B37 [Medicago truncatula]>gi|357491109|ref|XP_003615842.1| Cytochrome P450 71B37 [Medicago truncatula]
Cluster-25869.76558	72.4209	20.7743	1.8016	4.293e-09	2.4644e-07	84514151	ABC59084.1	2383	cytochrome P450 monooxygenase CYP83G1 [Medicago truncatula]>gi|657385378|gb|AES98795.2| cytochrome P450 family 71 protein [Medicago truncatula]>gi|657385380|gb|AES98800.2| cytochrome P450 family 71 protein [Medicago truncatula]
Cluster-25869.76563	49.2694	6.45388	2.9325	2.5604e-10	1.7222e-08	657389745	KEH31393.1	1060	ATP-dependent zinc metalloprotease FTSH protein [Medicago truncatula]
Cluster-25869.76601	86.9149	8.60948	3.3356	7.597e-19	9.6063e-17	657389745	KEH31393.1	1868	ATP-dependent zinc metalloprotease FTSH protein [Medicago truncatula]
Cluster-25869.76670	34.351	7.87732	2.1246	7.9475e-06	0.00027957	657398707	KEH38260.1	618	SAUR-like auxin-responsive family protein [Medicago truncatula]
Cluster-25869.76686	75.0378	25.3616	1.565	4.7217e-08	2.3754e-06	357459675	XP_003600118.1	806	hypothetical protein MTR_3g052330 [Medicago truncatula]>gi|355489166|gb|AES70369.1| senescence regulator [Medicago truncatula]>gi|388510872|gb|AFK43502.1| unknown [Medicago truncatula]
Cluster-25869.76687	75.9053	24.907	1.6077	2.2643e-08	1.1764e-06	357459675	XP_003600118.1	806	hypothetical protein MTR_3g052330 [Medicago truncatula]>gi|355489166|gb|AES70369.1| senescence regulator [Medicago truncatula]>gi|388510872|gb|AFK43502.1| unknown [Medicago truncatula]
Cluster-25869.76688	56.0071	14.7005	1.9297	7.1465e-08	3.5113e-06	657395593	KEH35867.1	2855	endo-1,4-beta-xylanase A-like protein [Medicago truncatula]
Cluster-25869.76722	17.5943	2.3614	2.8974	0.00017125	0.0044607	388518265	AFK47194.1	1362	unknown [Medicago truncatula]
Cluster-25869.76749	44.9339	7.25273	2.6312	9.7706e-09	5.3465e-07	374634432	AEZ54449.1	1442	polygalacturonase-inhibiting protein 3, partial [Medicago sativa subsp. x varia]
Cluster-25869.76779	49.822	15.8787	1.6497	4.112e-06	0.00015208	71535019	AAZ32907.1	612	sucrose synthase [Medicago sativa]
Cluster-25869.76793	132.203	0.332734	8.6342	2.0378e-28	4.1055e-26	870755475	KMS64810.1	407	hypothetical protein BVRB_042430, partial [Beta vulgaris subsp. vulgaris]
Cluster-25869.76818	73.0235	34.4989	1.0818	2.9188e-05	0.00090703	657382977	KEH26784.1	2578	3,4-dihydroxy-2-butanone kinase, putative [Medicago truncatula]
Cluster-25869.76824	75.6737	26.9493	1.4895	1.1072e-07	5.3008e-06	357507357	XP_003623967.1	3922	hypothetical protein MTR_7g077740 [Medicago truncatula]>gi|87240970|gb|ABD32828.1| {, related [Medicago truncatula]>gi|355498982|gb|AES80185.1| phosphatidylinositol N-acetyglucosaminlytransferase subunit P-like protein [Medicago truncatula]
Cluster-25869.76841	26.6597	0	5.7366	4.0538e-08	2.0516e-06	657383621	KEH27294.1	5119	phosphoglucan, water dikinase [Medicago truncatula]
Cluster-25869.76845	12.7815	0.149874	6.4142	0.00016315	0.0042806	--	--	--	--
Cluster-25869.76853	1179.33	148.296	2.9914	5.7676e-214	1.8681e-210	147822235	CAN66208.1	3827	hypothetical protein VITISV_035070 [Vitis vinifera]
Cluster-25869.76913	91.628	40.5985	1.1744	6.9795e-07	2.9315e-05	828323782	XP_012573268.1	2150	PREDICTED: 7-dehydrocholesterol reductase [Cicer arietinum]
Cluster-25869.76917	102.972	41.1557	1.3231	1.0989e-08	5.9515e-07	3176076	CAA05493.1	1668	protein phosphatase 1 catalitic subunit [Medicago sativa]
Cluster-25869.76950	38.7198	11.5087	1.7503	2.4786e-05	0.0007812	657372209	AET01414.2	2272	BHLH transcription factor [Medicago truncatula]
Cluster-25869.76956	69.9167	8.10608	3.1086	1.0962e-14	1.0611e-12	357476277	XP_003608424.1	239	hypothetical protein MTR_4g093940 [Medicago truncatula]>gi|355509479|gb|AES90621.1| leguminosin group485 secreted peptide [Medicago truncatula]
Cluster-25869.77084	62.698	28.7556	1.1246	6.8633e-05	0.0019613	657387222	AES87756.2	1562	phosphate-responsive 1 family protein [Medicago truncatula]
Cluster-25869.77135	410.585	30.7965	3.7368	1.5711e-89	1.2972e-86	657379249	KEH23658.1	3170	galactinol-raffinose galactosyltransferase [Medicago truncatula]
Cluster-25869.77288	162.092	37.0926	2.1276	2.7097e-22	4.119e-20	84514151	ABC59084.1	2387	cytochrome P450 monooxygenase CYP83G1 [Medicago truncatula]>gi|657385378|gb|AES98795.2| cytochrome P450 family 71 protein [Medicago truncatula]>gi|657385380|gb|AES98800.2| cytochrome P450 family 71 protein [Medicago truncatula]
Cluster-25869.77316	55.0713	15.3459	1.8434	2.0518e-07	9.4626e-06	357461827	XP_003601195.1	2092	Primary amine oxidase [Medicago truncatula]>gi|355490243|gb|AES71446.1| copper amine oxidase, enzyme domain protein [Medicago truncatula]
Cluster-25869.77409	28.7686	8.02792	1.8414	0.00017554	0.0045569	657388081	AES88725.2	2370	PRR response regulator [Medicago truncatula]
Cluster-25869.77438	919.868	428.836	1.101	4.9918e-51	2.0211e-48	357468605	XP_003604587.1	2242	Elongation factor 1-alpha [Medicago truncatula]>gi|355505642|gb|AES86784.1| GTP-binding elongation factor Tu family protein [Medicago truncatula]
Cluster-25869.77440	20.0755	1.61992	3.6314	1.111e-05	0.00037742	571490988	XP_006591726.1	301	PREDICTED: uncharacterized protein LOC102661627 [Glycine max]
Cluster-25869.77458	209.245	67.8855	1.624	9.3042e-21	1.3258e-18	357440645	XP_003590600.1	2292	Methylcrotonoyl-CoA carboxylase subunit alpha [Medicago truncatula]>gi|355479648|gb|AES60851.1| acetyl-CoA carboxylase, putative [Medicago truncatula]
Cluster-25869.77468	36.5993	10.6009	1.7876	3.2616e-05	0.0010054	657401475	KEH40453.1	459	transmembrane protein, putative [Medicago truncatula]
Cluster-25869.77495	86.3735	33.9905	1.3455	1.1942e-07	5.6946e-06	388496694	AFK36413.1	949	unknown [Medicago truncatula]>gi|657379694|gb|AES81833.2| fasciclin-like arabinogalactan protein [Medicago truncatula]
Cluster-25869.77533	230.906	76.7295	1.5895	3.7071e-22	5.5848e-20	357510943	XP_003625760.1	265	hypothetical protein MTR_7g103950 [Medicago truncatula]
Cluster-25869.77551	59.105	19.7288	1.583	1.0418e-06	4.2622e-05	657396620	KEH36552.1	3219	telomerase activating protein Est1 [Medicago truncatula]
Cluster-25869.77588	189.217	84.0439	1.1708	1.1144e-12	9.2189e-11	502082135	XP_004487074.1	3864	PREDICTED: cell division cycle protein 48 homolog [Cicer arietinum]
Cluster-25869.77590	128.033	58.3653	1.1333	1.0637e-08	5.7759e-07	657389761	KEH31409.1	10454	E3 ubiquitin-protein ligase UPL1-like protein [Medicago truncatula]
Cluster-25869.77616	101.393	46.2528	1.1323	3.6319e-07	1.6068e-05	357487227	XP_003613901.1	3748	Acylamino-acid-releasing enzyme [Medicago truncatula]>gi|355515236|gb|AES96859.1| acylamino-acid-releasing enzyme-like protein, putative [Medicago truncatula]
Cluster-25869.77734	25.9116	5.13084	2.3363	4.2747e-05	0.0012811	357500769	XP_003620673.1	2574	Oxidoreductase [Medicago truncatula]>gi|355495688|gb|AES76891.1| short-chain dehydrogenase/reductase [Medicago truncatula]
Cluster-25869.77735	43.7581	3.04408	3.8455	3.8941e-11	2.8198e-09	357500769	XP_003620673.1	2482	Oxidoreductase [Medicago truncatula]>gi|355495688|gb|AES76891.1| short-chain dehydrogenase/reductase [Medicago truncatula]
Cluster-25869.77745	29.5687	7.43989	1.9907	6.6497e-05	0.001908	357487057	XP_003613816.1	625	RING finger protein [Medicago truncatula]>gi|355515151|gb|AES96774.1| zinc finger, C3HC4 type (RING finger) protein [Medicago truncatula]
Cluster-25869.77749	61.7842	25.7202	1.2643	1.7867e-05	0.00057939	357485319	XP_003612947.1	1469	Glycine-rich protein [Medicago truncatula]>gi|163889366|gb|ABY48136.1| glycine-rich protein [Medicago truncatula]>gi|355514282|gb|AES95905.1| DNA-binding protein, putative [Medicago truncatula]
Cluster-25869.77759	29.1171	6.22585	2.2255	2.4152e-05	0.00076349	657372123	KEH18055.1	3904	tuftelin-interacting protein [Medicago truncatula]
Cluster-25869.77782	171.764	80.4584	1.0941	1.0311e-10	7.2057e-09	657392698	KEH33607.1	637	hypothetical protein MTR_3g449200 [Medicago truncatula]
Cluster-25869.77791	66.6283	15.6327	2.0916	7.0736e-10	4.5197e-08	657378568	KEH23283.1	1373	mannan endo-1,4-beta-mannosidase [Medicago truncatula]
Cluster-25869.77795	127.123	54.9082	1.2111	2.3397e-09	1.3945e-07	657393927	KEH34679.1	5763	DegP protease-like protein [Medicago truncatula]
Cluster-25869.77811	450.911	8.10321	5.7982	8.9735e-113	1.0796e-109	734307184	KHM99049.1	136	hypothetical protein glysoja_024349 [Glycine soja]
Cluster-25869.77832	43.8886	1.4342	4.9355	2.8621e-12	2.2846e-10	657399804	KEH39191.1	3919	LRR receptor-like kinase family protein [Medicago truncatula]
Cluster-25869.77848	42.7053	14.9974	1.5097	5.7361e-05	0.0016663	357441407	XP_003590981.1	2578	hypothetical protein MTR_1g080370 [Medicago truncatula]>gi|357441415|ref|XP_003590985.1| hypothetical protein MTR_1g080410 [Medicago truncatula]>gi|355480029|gb|AES61232.1| pre-mRNA processing protein PRP39, putative [Medicago truncatula]>gi|355480033|gb|AES61236.1| pre-mRNA processing protein PRP39, putative [Medicago truncatula]
Cluster-25869.77864	83.4478	21.2655	1.9724	2.6758e-11	1.9595e-09	357468879	XP_003604724.1	4190	AMP deaminase [Medicago truncatula]>gi|355505779|gb|AES86921.1| AMP deaminase [Medicago truncatula]
Cluster-25869.77872	35.7168	7.54889	2.2423	2.6475e-06	0.00010125	357466557	XP_003603563.1	2050	Nucleoredoxin [Medicago truncatula]>gi|355492611|gb|AES73814.1| kinase C-like zinc finger protein [Medicago truncatula]>gi|388520387|gb|AFK48255.1| unknown [Medicago truncatula]
Cluster-25869.77878	53.4444	11.594	2.2047	1.2668e-08	6.7737e-07	357463179	XP_003601871.1	1709	Pectate lyase [Medicago truncatula]>gi|355490919|gb|AES72122.1| pectate lyase family protein [Medicago truncatula]
Cluster-25869.78004	102.095	43.3844	1.2347	5.8129e-08	2.8898e-06	217072548	ACJ84634.1	1359	unknown [Medicago truncatula]>gi|388512075|gb|AFK44099.1| unknown [Medicago truncatula]>gi|657379595|gb|KEH23969.1| inactive rhomboid-like protein [Medicago truncatula]
Cluster-25869.78087	36.4491	8.82031	2.047	6.727e-06	0.00023954	657371359	KEH17358.1	1044	heat shock transcription factor B2A [Medicago truncatula]
Cluster-25869.78089	154.078	37.5759	2.0358	2.7872e-20	3.912e-18	657394912	KEH35384.1	2038	2-oxoisovalerate dehydrogenase subunit alpha [Medicago truncatula]
Cluster-25869.78112	50.6263	13.338	1.9243	3.164e-07	1.4135e-05	357485631	XP_003613103.1	3100	BTB/POZ domain-containing protein [Medicago truncatula]>gi|355514438|gb|AES96061.1| phototropic-responsive NPH3 family protein [Medicago truncatula]
Cluster-25869.78115	89.8242	43.8262	1.0353	7.0365e-06	0.00024961	657404439	KEH43136.1	1317	hypothetical protein MTR_1g084990 [Medicago truncatula]
Cluster-25869.78134	70.1843	33.3451	1.0737	4.5881e-05	0.0013663	357437955	XP_003589253.1	2547	Nucleobase-ascorbate transporter [Medicago truncatula]>gi|355478301|gb|AES59504.1| nucleobase-ascorbate transporter-like protein [Medicago truncatula]
Cluster-25869.78140	35.0772	11.774	1.5749	0.00017712	0.0045923	357507357	XP_003623967.1	3905	hypothetical protein MTR_7g077740 [Medicago truncatula]>gi|87240970|gb|ABD32828.1| {, related [Medicago truncatula]>gi|355498982|gb|AES80185.1| phosphatidylinositol N-acetyglucosaminlytransferase subunit P-like protein [Medicago truncatula]
Cluster-25869.78144	33.1738	10.6131	1.6442	0.00017678	0.0045849	657406020	KEH44449.1	2646	LRR receptor-like kinase [Medicago truncatula]
Cluster-25869.78199	29.4288	4.94583	2.5729	4.4581e-06	0.00016416	357511713	XP_003626145.1	2130	Cysteine desulfurase [Medicago truncatula]>gi|355501160|gb|AES82363.1| isopenicillin N epimerase-like protein [Medicago truncatula]
Cluster-25869.78271	38.1915	8.37642	2.1888	1.6613e-06	6.5712e-05	357496149	XP_003618363.1	1148	Cytochrome P450 [Medicago truncatula]>gi|355493378|gb|AES74581.1| cytochrome P450 family 82 protein [Medicago truncatula]
Cluster-25869.78298	79.589	23.8077	1.7411	1.6858e-09	1.0206e-07	357516533	XP_003628555.1	1842	Tyrosine aminotransferase [Medicago truncatula]>gi|355522577|gb|AET03031.1| tyrosine/nicotianamine family aminotransferase [Medicago truncatula]
Cluster-25869.78302	32.1926	9.35311	1.7832	0.00010015	0.0027626	357516873	XP_003628725.1	2545	Phosphatidylinositol kinase family-like protein [Medicago truncatula]>gi|355522747|gb|AET03201.1| phosphatidylinositol 3- and 4-kinase [Medicago truncatula]
Cluster-25869.78315	15.9084	1.00394	3.9861	5.6671e-05	0.0016477	657398741	KEH38294.1	1355	myb transcription factor [Medicago truncatula]
Cluster-25869.78329	34.6711	5.88021	2.5598	6.7726e-07	2.8475e-05	--	--	--	--
Cluster-25869.78364	120.528	24.7958	2.2812	3.0221e-18	3.6938e-16	657399215	KEH38701.1	4443	LRR receptor-like kinase [Medicago truncatula]
Cluster-25869.78365	104.062	19.8077	2.3933	9.698e-17	1.0861e-14	657399215	KEH38701.1	4364	LRR receptor-like kinase [Medicago truncatula]
Cluster-25869.78374	46.3217	16.1347	1.5215	2.5308e-05	0.00079646	657385370	AES98763.2	722	DUF640 family protein [Medicago truncatula]
Cluster-25869.78450	194.691	64.6106	1.5913	5.8764e-19	7.5209e-17	657394720	AES72013.2	5260	cytokinin receptor histidine kinase [Medicago truncatula]
Cluster-25869.78454	72.2997	22.4229	1.689	1.7725e-08	9.3117e-07	657391001	KEH32373.1	1951	protein phosphatase 2C-like protein [Medicago truncatula]
Cluster-25869.78516	14.5258	1.07565	3.7553	0.00015725	0.0041371	357453591	XP_003597073.1	3934	Kinase-like protein [Medicago truncatula]>gi|355486121|gb|AES67324.1| G-type lectin S-receptor-like Serine/Threonine-kinase plant [Medicago truncatula]
Cluster-25869.78519	83.168	21.8249	1.9301	5.1768e-11	3.7071e-09	657388286	AES88942.2	4374	DUF1680 domain protein [Medicago truncatula]
Cluster-25869.78527	201.23	14.8023	3.7649	5.1566e-45	1.8094e-42	357509145	XP_003624861.1	3427	Alpha-L-arabinofuranosidase [Medicago truncatula]>gi|296882314|gb|ADH83380.1| alpha-L-arabinofuranosidase [Medicago truncatula]>gi|355499876|gb|AES81079.1| alpha-L-arabinofuranosidase [Medicago truncatula]
Cluster-25869.78541	29.0989	6.56647	2.1478	3.5223e-05	0.0010775	357517317	XP_003628947.1	962	hypothetical protein MTR_8g069450 [Medicago truncatula]>gi|355522969|gb|AET03423.1| transmembrane protein, putative [Medicago truncatula]
Cluster-25869.78793	22.8305	0	5.5129	3.8107e-07	1.6811e-05	226815614	CAT79815.1	1819	Rop-interacting receptor-like cytoplasmic kinase 1 [Medicago truncatula]
Cluster-25869.78810	19.4177	2.36642	3.0366	5.54e-05	0.0016155	139478687	ABO77632.1	383	peroxidase [Medicago truncatula]
Cluster-25869.78876	140.696	29.2576	2.2657	6.8715e-21	9.8415e-19	357513325	XP_003626951.1	1818	hypothetical protein MTR_8g012420 [Medicago truncatula]>gi|355520973|gb|AET01427.1| DUF760 family protein [Medicago truncatula]
Cluster-25869.78884	19.1837	1.36249	3.8156	1.2718e-05	0.00042638	657384878	KEH27920.1	684	peroxidase family protein [Medicago truncatula]
Cluster-25869.78965	276.292	100.25	1.4626	1.2402e-23	2.0124e-21	357462825	XP_003601694.1	2602	Selenium binding protein [Medicago truncatula]>gi|657394698|gb|KEH35242.1| selenium-binding-like protein [Medicago truncatula]
Cluster-25869.78996	46.2061	14.7141	1.6509	9.1041e-06	0.00031629	657405120	AES62402.2	6387	ABC transporter-like family-protein [Medicago truncatula]
Cluster-25869.79050	155.85	27.9977	2.4768	3.9911e-25	6.9731e-23	357450063	XP_003595308.1	2472	Aldehyde dehydrogenase family 7 member A1 [Medicago truncatula]>gi|355484356|gb|AES65559.1| NAD-dependent aldehyde dehydrogenase family protein [Medicago truncatula]
Cluster-25869.79073	93.6661	44.5519	1.072	2.5598e-06	9.8077e-05	657375401	AET04495.2	5664	damaged DNA-binding protein 1A [Medicago truncatula]
Cluster-25869.79078	71.8687	19.6485	1.8709	2.1163e-09	1.2694e-07	357479191	XP_003609881.1	3104	ABC transporter B family member [Medicago truncatula]>gi|355510936|gb|AES92078.1| ABC transporter B family protein [Medicago truncatula]
Cluster-25869.79079	26.7253	6.50121	2.0394	0.00011972	0.0032365	657375577	AET04604.2	11861	hypothetical protein MTR_8g092100 [Medicago truncatula]
Cluster-25869.79113	67.377	19.7919	1.7673	2.1872e-08	1.1391e-06	357485505	XP_003613040.1	3998	U-box domain-containing protein [Medicago truncatula]>gi|355514375|gb|AES95998.1| U-box kinase family protein [Medicago truncatula]
Cluster-25869.79199	62.1356	4.65684	3.738	5.9481e-15	5.845e-13	--	--	--	--
Cluster-25869.79201	37.7353	2.53566	3.8955	7.2649e-10	4.6384e-08	388492340	AFK34236.1	125	unknown [Medicago truncatula]>gi|657392148|gb|KEH33171.1| leguminosin group485 secreted peptide [Medicago truncatula]
Cluster-25869.79202	96.43	4.9824	4.2746	6.0077e-24	9.9789e-22	388492340	AFK34236.1	125	unknown [Medicago truncatula]>gi|657392148|gb|KEH33171.1| leguminosin group485 secreted peptide [Medicago truncatula]
Cluster-25869.79203	15.7269	0.570093	4.7859	3.1305e-05	0.00096745	657392142	KEH33165.1	219	leguminosin group485 secreted peptide [Medicago truncatula]
Cluster-25869.79238	68.0788	17.8557	1.9308	2.8197e-09	1.6582e-07	357451629	XP_003596091.1	1719	Phosphoglycerate kinase [Medicago truncatula]>gi|355485139|gb|AES66342.1| phosphoglycerate kinase-like protein [Medicago truncatula]
Cluster-25869.79241	47.3978	19.7919	1.2599	0.00017801	0.004614	357496653	XP_003618615.1	1343	CCP [Medicago truncatula]>gi|217074134|gb|ACJ85427.1| unknown [Medicago truncatula]>gi|355493630|gb|AES74833.1| zinc finger, C3HC4 type (RING finger) protein [Medicago truncatula]>gi|388508162|gb|AFK42147.1| unknown [Medicago truncatula]
Cluster-25869.79258	126.566	55.7902	1.1818	4.6933e-09	2.6832e-07	357506541	XP_003623559.1	2432	Alanine glyoxylate aminotransferase-like protein [Medicago truncatula]>gi|355498574|gb|AES79777.1| alanine-glyoxylate aminotransferase-like protein [Medicago truncatula]
Cluster-25869.79266	74.3626	35.7517	1.0566	3.3617e-05	0.0010336	357436753	XP_003588652.1	11688	Myosin-like protein [Medicago truncatula]
[truncated: 315 more rows]

## Sheet: DL_24 VS DL_0 Down
Gene_id	HD_24_readcount	HD_0_readcount	log2.Fold_change.	p.value	q.value.Storey.et.al..2003.	NR GI	NR ID	NR Score	NR Description
[truncated: 1,426 more rows]

[truncated: 2 more sheets: DL_1 and DL_24 VS DL_0 Up, DL_1 and DL_24 VS DL_0 Down]
