# Supplementary material for: Transcriptional profiling reveals that a MYB transcription factor MsMYB4 contributes to the salinity stress response of alfalfa
Source: PLoS One. 2018 Sep 25;13(9):e0204033. doi: 10.1371/journal.pone.0204033 (PMC6155508; doi:10.1371/journal.pone.0204033)
Supplement: S3 Table — (XLS) [file pone.0204033.s005.xls]

## Sheet: SD_1 VS SD_0 Up
Gene_id	SDL_1_readcount	SDL_0_readcount	log2.Fold_change.	p.value	q.value.Storey.et.al..2003.	NR GI	NR ID	NR Score	NR Description
Cluster-2364.2	20.1751	2.71971	2.8911	4.0998e-05	0.0019629	168002136	XP_001753770.1	973	predicted protein [Physcomitrella patens]>gi|162695177|gb|EDQ81522.1| predicted protein [Physcomitrella patens]
Cluster-25869.100003	17.112	0	5.0969	9.4911e-06	0.00051402	357508727	XP_003624652.1	3083	Periplasmic beta-glucosidase [Medicago truncatula]>gi|87162632|gb|ABD28427.1| Glycoside hydrolase, family 3, N-terminal; Glycoside hydrolase, family 3, C-terminal [Medicago truncatula]>gi|355499667|gb|AES80870.1| beta-D-glucoside glucohydrolase [Medicago truncatula]
Cluster-25869.101194	33.1047	1.503	4.4611	1.462e-09	1.4582e-07	657402936	KEH41805.1	3510	white-brown-complex ABC transporter family protein [Medicago truncatula]
Cluster-25869.102255	26.9809	5.1288	2.3952	1.4595e-05	0.00076455	357508857	XP_003624717.1	2270	Cation/calcium exchanger [Medicago truncatula]>gi|355499732|gb|AES80935.1| cation calcium exchanger [Medicago truncatula]
Cluster-25869.105204	22.5755	1.24248	4.1835	8.3271e-07	5.4892e-05	657388644	KEH30540.1	1849	gibberellin 2-beta-dioxygenase [Medicago truncatula]
Cluster-25869.10567	118.427	3.72171	4.9919	2.9688e-31	1.2527e-28	511943742	YP_008083533.1	716	apocytochrome b (mitochondrion) [Pyropia tenera]>gi|505490364|gb|AGL96386.1| apocytochrome b (mitochondrion) [Pyropia tenera]
Cluster-25869.11223	81.6998	14.3858	2.5057	1.1879e-14	2.102e-12	326492680	BAJ90196.1	1881	predicted protein [Hordeum vulgare subsp. vulgare]
Cluster-25869.113049	16.4274	1.64614	3.3189	9.0232e-05	0.0039756	357451731	XP_003596142.1	687	LOB domain-containing protein [Medicago truncatula]>gi|217072926|gb|ACJ84823.1| unknown [Medicago truncatula]>gi|388512677|gb|AFK44400.1| unknown [Medicago truncatula]
Cluster-25869.114012	130.295	2.21871	5.8759	1.6235e-34	7.8911e-32	22550338	NP_689367.1	656	cytochrome c oxidase subunit 3 [Chaetosphaeridium globosum]>gi|22417004|gb|AAM96603.1|AF494279_8 cytochrome c oxidase subunit 3 [Chaetosphaeridium globosum]
Cluster-25869.114530	49.7195	5.94041	3.0652	4.0584e-11	4.9237e-09	34559256	AAQ75384.1	199	putative opsin [Oryza sativa Indica Group]
Cluster-25869.115147	24.36	0.644141	5.241	1.1958e-07	9.2667e-06	--	--	--	--
Cluster-25869.115861	73.8921	6.36984	3.5361	1.9997e-17	4.2306e-15	326513122	BAK06801.1	638	predicted protein [Hordeum vulgare subsp. vulgare]
Cluster-25869.115922	22.6736	3.65013	2.635	3.09e-05	0.0015163	720067771	XP_010276895.1	1604	PREDICTED: heat shock protein 83-like [Nelumbo nucifera]
Cluster-25869.116100	21.1745	0.500999	5.4014	7.7098e-07	5.1441e-05	326499079	BAK06030.1	2287	predicted protein [Hordeum vulgare subsp. vulgare]>gi|662524705|gb|KEQ82091.1| ATP synthase F1, beta subunit [Aureobasidium pullulans EXF-150]
Cluster-25869.116111	22.4237	0.143143	7.2914	9.2533e-07	6.0375e-05	--	--	--	--
Cluster-25869.11634	33.417	2.14714	3.9601	3.3646e-09	3.1704e-07	--	--	--	--
Cluster-25869.116404	26.9834	0.715713	5.2365	2.5235e-08	2.132e-06	38325811	AAR17078.1	2287	heat shock protein 70-1 [Nicotiana tabacum]
Cluster-25869.116468	23.8604	2.07557	3.523	1.4319e-06	9.0581e-05	551606994	XP_005784821.1	847	hypothetical protein EMIHUDRAFT_112396 [Emiliania huxleyi CCMP1516]>gi|485637928|gb|EOD32392.1| hypothetical protein EMIHUDRAFT_112396 [Emiliania huxleyi CCMP1516]
Cluster-25869.116497	23.1108	1.64614	3.8114	1.1486e-06	7.3688e-05	--	--	--	--
Cluster-25869.116528	57.3873	0	6.8427	1.5229e-15	2.8594e-13	729381277	XP_010550284.1	188	PREDICTED: uncharacterized protein LOC104821179 [Tarenaya hassleriana]
Cluster-25869.116531	30.1065	0.500999	5.9091	3.9072e-09	3.6548e-07	545713638	XP_005709122.1	1963	ATP-dependent Clp protease ATP-binding subunit ClpB [Galdieria sulphuraria]>gi|452825606|gb|EME32602.1| ATP-dependent Clp protease ATP-binding subunit ClpB [Galdieria sulphuraria]
Cluster-25869.116978	34.9161	1.71771	4.3453	6.4272e-10	6.7707e-08	168066133	XP_001784997.1	1126	predicted protein [Physcomitrella patens]>gi|168066153|ref|XP_001785007.1| predicted protein [Physcomitrella patens]>gi|168066157|ref|XP_001785009.1| predicted protein [Physcomitrella patens]>gi|162663414|gb|EDQ50178.1| predicted protein [Physcomitrella patens]>gi|162663424|gb|EDQ50188.1| predicted protein [Physcomitrella patens]>gi|162663426|gb|EDQ50190.1| predicted protein [Physcomitrella paten…
Cluster-25869.117160	39.2884	1.21671	5.013	2.081e-11	2.6055e-09	226491348	NP_001142253.1	2526	uncharacterized protein LOC100274422 [Zea mays]>gi|194707854|gb|ACF88011.1| unknown [Zea mays]>gi|584138006|gb|EWG47348.1| hypothetical protein FVEG_07477 [Fusarium verticillioides 7600]
Cluster-25869.117240	104.748	3.14914	5.0558	6.7153e-28	2.5404e-25	333796940	AEF98135.1	1738	cytochrome c oxidase subunit I, partial (mitochondrion) [Lingulodinium polyedrum]
Cluster-25869.117273	44.0355	2.14714	4.3582	3.8105e-12	5.098e-10	818211090	AKG25417.1	852	putative polyketide synthase, partial [Hematodinium sp. SG-2015]
Cluster-25869.117275	43.7856	1.57457	4.7974	1.9532e-12	2.6978e-10	326508144	BAJ99339.1	2016	predicted protein [Hordeum vulgare subsp. vulgare]
Cluster-25869.117298	40.4445	0	6.3379	1.1857e-11	1.5202e-09	828334236	XP_012575125.1	390	PREDICTED: uncharacterized protein LOC101508115 [Cicer arietinum]
Cluster-25869.117364	17.3006	0	5.1128	8.4318e-06	0.0004612	--	--	--	--
Cluster-25869.117892	15.2406	0.57257	4.7343	3.4045e-05	0.0016506	326513122	BAK06801.1	1900	predicted protein [Hordeum vulgare subsp. vulgare]
Cluster-25869.117897	18.1763	1.43143	3.6665	2.0169e-05	0.0010224	326517709	BAK03773.1	1591	predicted protein, partial [Hordeum vulgare subsp. vulgare]
Cluster-25869.117898	34.2914	0.644141	5.7343	3.1474e-10	3.4382e-08	--	--	--	--
Cluster-25869.118176	35.6656	0.500999	6.1536	1.6649e-10	1.8914e-08	162134237	ABX82557.1	413	cytochrome c oxidase subunit 2 [Trebouxia aggregata]
Cluster-25869.118411	481.454	184.511	1.3837	4.3272e-40	2.5563e-37	657404144	KEH42916.1	2028	mammalian STARD2 lipid-binding START domain protein [Medicago truncatula]
Cluster-25869.118738	20.1751	0.429428	5.554	1.3856e-06	8.8014e-05	301103482	XP_002900827.1	420	Zinc (Zn2 )-Iron (Fe2 ) Permease (ZIP) Family [Phytophthora infestans T30-4]>gi|262101582|gb|EEY59634.1| Zinc (Zn2 )-Iron (Fe2 ) Permease (ZIP) Family [Phytophthora infestans T30-4]
Cluster-25869.19408	17.3643	2.004	3.1152	8.5853e-05	0.0038001	357520527	XP_003630552.1	1049	NAC domain protein [Medicago truncatula]>gi|355524574|gb|AET05028.1| NAC transcription factor-like protein [Medicago truncatula]
Cluster-25869.24646	24.3338	3.5664	2.7704	9.9037e-06	0.0005341	374634432	AEZ54449.1	1442	polygalacturonase-inhibiting protein 3, partial [Medicago sativa subsp. x varia]
Cluster-25869.28558	25.4919	1.80717	3.8182	3.1973e-07	2.3012e-05	357481437	XP_003611004.1	970	Ethylene-responsive transcription factor ERF061 [Medicago truncatula]>gi|355512339|gb|AES93962.1| AP2 domain class transcription factor [Medicago truncatula]
Cluster-25869.2976	29.8567	0	5.9	4.5165e-09	4.1941e-07	--	--	--	--
Cluster-25869.30193	13.6766	0	4.7736	8.4704e-05	0.0037557	571561217	XP_006605006.1	296	PREDICTED: uncharacterized protein LOC102669369 [Glycine max]
Cluster-25869.30774	18.1951	0.931142	4.2884	8.6488e-06	0.00047198	388523241	AFK49673.1	1043	nuclear transcription factor Y subunit C4 [Medicago truncatula]
Cluster-25869.31680	19.9246	2.08201	3.2585	1.8498e-05	0.00094622	357468743	XP_003604656.1	1210	RING finger protein [Medicago truncatula]>gi|355505711|gb|AES86853.1| zinc finger, C3HC4 type (RING finger) protein [Medicago truncatula]
Cluster-25869.33023	30.9185	5.7257	2.4329	2.9039e-06	0.00017368	357481157	XP_003610864.1	3038	hypothetical protein MTR_5g007860 [Medicago truncatula]>gi|355512199|gb|AES93822.1| pre-mRNA processing protein PRP39, putative [Medicago truncatula]
Cluster-25869.33609	13.6853	0	4.7746	8.4226e-05	0.0037389	357519949	XP_003630263.1	455	hypothetical protein MTR_8g093620 [Medicago truncatula]>gi|355524285|gb|AET04739.1| hypothetical protein MTR_8g093620 [Medicago truncatula]
Cluster-25869.34179	24.7392	3.22858	2.9378	4.7839e-06	0.0002752	571479941	XP_006588029.1	4002	PREDICTED: uncharacterized protein LOC100776307 [Glycine max]
Cluster-25869.34472	21.573	1.44431	3.9008	2.2336e-06	0.00013657	357481437	XP_003611004.1	970	Ethylene-responsive transcription factor ERF061 [Medicago truncatula]>gi|355512339|gb|AES93962.1| AP2 domain class transcription factor [Medicago truncatula]
Cluster-25869.34647	23.9228	1.07357	4.4779	2.6706e-07	1.9458e-05	502077593	XP_004485696.1	400	PREDICTED: transcription factor MYB39 [Cicer arietinum]
Cluster-25869.34679	16.4936	0.226881	6.1838	1.4056e-05	0.00073934	357443771	XP_003592163.1	4067	Cysteine-rich receptor-like protein kinase [Medicago truncatula]
Cluster-25869.34860	23.8672	1.002	4.5741	2.4861e-07	1.8218e-05	357520863	XP_003630720.1	1731	Protein phosphatase 2C [Medicago truncatula]>gi|355524742|gb|AET05196.1| protein phosphatase 2C-like protein [Medicago truncatula]
Cluster-25869.35616	24.6055	3.45117	2.8338	7.131e-06	0.00039684	357500329	XP_003620453.1	1150	Transcription factor BEE [Medicago truncatula]>gi|355495468|gb|AES76671.1| transcription factor [Medicago truncatula]
Cluster-25869.35820	15.1619	1.08645	3.8028	8.24e-05	0.0036642	357509429	XP_003625003.1	1610	Proton-coupled amino acid transporter [Medicago truncatula]
Cluster-25869.35965	39.5051	3.95932	3.3187	1.2651e-09	1.275e-07	357491719	XP_003616147.1	2302	Phytoene synthase [Medicago truncatula]>gi|355517482|gb|AES99105.1| squalene/phytoene synthase [Medicago truncatula]
Cluster-25869.36584	37.4145	8.58855	2.1231	1.7039e-06	0.00010621	657400936	KEH40004.1	657	basic leucine zipper transcription factor [Medicago truncatula]
Cluster-25869.36982	27.4207	0	5.7772	1.8584e-08	1.5999e-06	357446655	XP_003593603.1	724	hypothetical protein MTR_2g014050 [Medicago truncatula]>gi|355482651|gb|AES63854.1| late embryogenesis abundant domain protein [Medicago truncatula]
Cluster-25869.37044	35.4476	0.726448	5.6087	1.5696e-10	1.799e-08	657390914	KEH32310.1	1860	catalytic/protein phosphatase type 2C [Medicago truncatula]
Cluster-25869.37045	27.4513	1.20598	4.5086	3.4168e-08	2.8337e-06	657390914	KEH32310.1	1841	catalytic/protein phosphatase type 2C [Medicago truncatula]
Cluster-25869.37428	40.6001	1.78928	4.504	1.944e-11	2.4394e-09	657394006	KEH34758.1	794	protein phosphatase 2C-like protein [Medicago truncatula]
Cluster-25869.37500	40.394	0.714997	5.8201	8.7894e-12	1.1363e-09	388523241	AFK49673.1	998	nuclear transcription factor Y subunit C4 [Medicago truncatula]
Cluster-25869.37955	21.2994	2.07557	3.3592	7.5209e-06	0.00041612	657395280	KEH35637.1	453	SAUR-like auxin-responsive family protein [Medicago truncatula]
Cluster-25869.37965	107.372	18.8948	2.5066	8.8568e-19	2.08e-16	657390189	KEH31755.1	2470	cytochrome P450 family 71 protein [Medicago truncatula]
Cluster-25869.38018	25.5468	0.286285	6.4795	7.7168e-08	6.1835e-06	357440907	XP_003590731.1	1187	MYB-related transcription factor-like protein [Medicago truncatula]>gi|355479779|gb|AES60982.1| myb transcription factor [Medicago truncatula]
Cluster-25869.38072	88.3208	31.4914	1.4878	2.7622e-09	2.6515e-07	357456091	XP_003598326.1	2439	Endoglucanase [Medicago truncatula]>gi|355487374|gb|AES68577.1| glycosyl hydrolase family 9 protein [Medicago truncatula]
Cluster-25869.38236	35.6031	0.0715713	8.9584	1.47e-08	1.2799e-06	357475041	XP_003607806.1	270	hypothetical protein MTR_4g083110 [Medicago truncatula]>gi|355508861|gb|AES90003.1| hypothetical protein MTR_4g083110 [Medicago truncatula]
Cluster-25869.38574	49.2822	12.3818	1.9928	1.1563e-07	8.9785e-06	657400979	AES59407.2	666	dehydration-responsive element-binding protein [Medicago truncatula]
Cluster-25869.38615	26.2801	0.500999	5.713	3.6278e-08	3.0021e-06	657380260	KEH24464.1	455	galactinol synthase [Medicago truncatula]
Cluster-25869.38811	37.6475	4.70509	3.0003	1.2439e-08	1.0967e-06	657374712	KEH20240.1	592	Lipid transfer protein [Medicago truncatula]
Cluster-25869.38812	54.9975	7.48421	2.8774	1.3966e-11	1.7787e-09	657374712	KEH20240.1	576	Lipid transfer protein [Medicago truncatula]
Cluster-25869.39356	16.834	1.25751	3.7427	3.6441e-05	0.0017524	357481437	XP_003611004.1	964	Ethylene-responsive transcription factor ERF061 [Medicago truncatula]>gi|355512339|gb|AES93962.1| AP2 domain class transcription factor [Medicago truncatula]
Cluster-25869.39509	24.0477	3.07756	2.966	5.9467e-06	0.00033579	502121374	XP_004497292.1	493	PREDICTED: RING-H2 finger protein ATL18-like [Cicer arietinum]
Cluster-25869.39861	278.956	8.08755	5.1082	1.5801e-71	2.5818e-68	187710977	ACD14089.1	986	group 3 LEA protein [Medicago sativa]
Cluster-25869.40977	21.3975	3.65658	2.5489	6.8056e-05	0.0031237	657390734	AES91728.2	1848	sugar porter (SP) family MFS transporter [Medicago truncatula]
Cluster-25869.4242	27.2957	2.07557	3.7171	1.5495e-07	1.1805e-05	743801171	XP_011013977.1	1305	PREDICTED: glyceraldehyde-3-phosphate dehydrogenase GAPCP2, chloroplastic [Populus euphratica]
Cluster-25869.42624	24.485	5.36784	2.1895	8.2358e-05	0.0036642	357508949	XP_003624763.1	2047	GDSL esterase/lipase [Medicago truncatula]>gi|355499778|gb|AES80981.1| GDSL-like lipase/acylhydrolase [Medicago truncatula]
Cluster-25869.42627	21.1745	3.86485	2.4538	0.00010119	0.0043927	657379838	AES81993.2	2172	drug resistance transporter-like ABC domain protein [Medicago truncatula]
Cluster-25869.42628	34.8611	6.42137	2.4407	6.5316e-07	4.4233e-05	657379839	KEH24129.1	4578	drug resistance transporter-like ABC domain protein [Medicago truncatula]
Cluster-25869.42660	44.6601	7.37184	2.5989	6.2803e-09	5.7281e-07	357499797	XP_003620187.1	1005	Miraculin [Medicago truncatula]>gi|355495202|gb|AES76405.1| Kunitz type trypsin inhibitor / miraculin [Medicago truncatula]
Cluster-25869.43778	29.2801	6.08356	2.2669	1.1483e-05	0.00061494	357513517	XP_003627047.1	1305	Auxin-responsive protein IAA18 [Medicago truncatula]>gi|355521069|gb|AET01523.1| auxin response factor [Medicago truncatula]
Cluster-25869.44363	72.934	20.1201	1.858	5.9849e-10	6.3395e-08	357483807	XP_003612190.1	1636	Thaumatin-like protein [Medicago truncatula]>gi|355513525|gb|AES95148.1| pathogenesis-related thaumatin family protein [Medicago truncatula]
Cluster-25869.44415	127.139	10.7665	3.5618	5.8e-29	2.261e-26	657382330	KEH26249.1	1535	beta-carotene hydroxylase [Medicago truncatula]
Cluster-25869.44694	20.7885	1.76853	3.5552	6.3812e-06	0.00035849	657404865	KEH43466.1	2248	BHLH transcription factor-like protein [Medicago truncatula]
Cluster-25869.4487	19.488	0.429428	5.504	2.0983e-06	0.00012891	326497227	BAK02198.1	2509	predicted protein [Hordeum vulgare subsp. vulgare]
Cluster-25869.45008	76.1408	0.429428	7.4701	2.8107e-19	6.7666e-17	357480995	XP_003610783.1	610	hypothetical protein MTR_5g006970 [Medicago truncatula]>gi|355512118|gb|AES93741.1| alba DNA/RNA-binding protein [Medicago truncatula]
Cluster-25869.45294	89.4576	24.9068	1.8447	8.6476e-12	1.1199e-09	657388728	KEH30603.1	1816	calcium-binding EF-hand protein [Medicago truncatula]
Cluster-25869.46359	37.0017	5.44371	2.7649	5.1941e-08	4.221e-06	657401520	KEH40498.1	3488	adenine nucleotide alpha hydrolase-like domain kinase [Medicago truncatula]
Cluster-25869.46650	23.1477	1.42069	4.0262	7.7059e-07	5.1441e-05	357505741	XP_003623159.1	683	hypothetical protein MTR_7g065150 [Medicago truncatula]>gi|355498174|gb|AES79377.1| plant/T7H20-70 protein [Medicago truncatula]>gi|388492720|gb|AFK34426.1| unknown [Medicago truncatula]
Cluster-25869.46751	61.6497	13.4554	2.1959	3.9033e-10	4.216e-08	657399720	KEH39107.1	798	ethylene response factor [Medicago truncatula]
Cluster-25869.46752	30.4188	9.01798	1.7541	0.00011187	0.004794	657399720	KEH39107.1	839	ethylene response factor [Medicago truncatula]
Cluster-25869.46971	68.4936	8.22783	3.0574	9.8921e-15	1.7544e-12	657372966	KEH18736.1	1926	bZIP transcription factor family protein [Medicago truncatula]
Cluster-25869.46972	31.026	8.08898	1.9394	3.4688e-05	0.0016786	657372966	KEH18736.1	1926	bZIP transcription factor family protein [Medicago truncatula]
Cluster-25869.47307	48.7826	15.531	1.6512	2.41e-06	0.00014665	657376073	KEH21289.1	1669	NAD(P)-binding rossmann-fold protein [Medicago truncatula]
Cluster-25869.47369	47.7832	11.4514	2.061	1.0408e-07	8.156e-06	357478757	XP_003609664.1	496	Flowering promoting factor-like protein [Medicago truncatula]>gi|355510719|gb|AES91861.1| flowering-promoting factor-like protein [Medicago truncatula]
Cluster-25869.47767	13.3605	0	4.7399	0.00010395	0.00449	571504288	XP_003543854.2	2868	PREDICTED: uncharacterized protein LOC100780312 [Glycine max]
Cluster-25869.47801	27.0796	0	5.7591	2.269e-08	1.9361e-06	187710977	ACD14089.1	518	group 3 LEA protein [Medicago sativa]
Cluster-25869.48001	40.6988	15.284	1.413	9.4234e-05	0.004128	657373820	KEH19431.1	3621	plasma-membrane choline transporter family protein [Medicago truncatula]
Cluster-25869.48648	187.62	3.43184	5.7727	5.2823e-49	4.2701e-46	357473779	XP_003607174.1	761	Farnesylated protein (ATFP6) [Medicago truncatula]>gi|355508229|gb|AES89371.1| heavy metal transport/detoxification superfamily protein [Medicago truncatula]
Cluster-25869.49535	42.2865	7.08555	2.5772	1.8052e-08	1.5559e-06	357479753	XP_003610162.1	1476	R2R3-MYB transcription factor [Medicago truncatula]>gi|355511217|gb|AES92359.1| myb transcription factor [Medicago truncatula]
Cluster-25869.49741	110.297	40.6246	1.441	7.5189e-11	8.8561e-09	357482323	XP_003611447.1	1408	GMFP4 [Medicago truncatula]>gi|355512782|gb|AES94405.1| tobamovirus multiplication protein 2A [Medicago truncatula]
Cluster-25869.49879	306.8	51.9679	2.5616	1.2013e-51	1.0483e-48	357492793	XP_003616685.1	1215	Ferritin-2 [Medicago truncatula]>gi|355518020|gb|AES99643.1| ferritin [Medicago truncatula]>gi|388491178|gb|AFK33655.1| unknown [Medicago truncatula]
Cluster-25869.5004	17.2394	0	5.1076	8.7617e-06	0.00047722	--	--	--	--
Cluster-25869.50074	68.0832	16.9624	2.005	4.0678e-10	4.3814e-08	657383404	KEH27122.1	1387	heat shock transcription factor [Medicago truncatula]
Cluster-25869.50248	59.2861	19.0294	1.6395	2.2701e-07	1.6779e-05	357505737	XP_003623157.1	379	hypothetical protein MTR_7g065130 [Medicago truncatula]>gi|217075624|gb|ACJ86172.1| unknown [Medicago truncatula]>gi|355498172|gb|AES79375.1| hypothetical protein MTR_7g065130 [Medicago truncatula]>gi|388500318|gb|AFK38225.1| unknown [Medicago truncatula]
Cluster-25869.51123	309.747	19.539	3.9867	1.0457e-72	1.7457e-69	657404992	KEH43567.1	3303	white-brown-complex ABC transporter family protein [Medicago truncatula]
Cluster-25869.51126	56.04	24.9154	1.1694	5.1352e-05	0.002412	657404357	AES61372.2	5698	always EARLY-like protein [Medicago truncatula]
Cluster-25869.51371	70.5192	25.5509	1.4646	1.4434e-07	1.1052e-05	828333366	XP_004513513.2	1670	PREDICTED: polygalacturonase-like [Cicer arietinum]
Cluster-25869.51467	24.177	0.146005	7.3715	3.7992e-07	2.6866e-05	568839592	XP_006473765.1	220	PREDICTED: uncharacterized protein LOC102608893 isoform X3 [Citrus sinensis]
Cluster-25869.51672	22.272	3.94	2.499	5.7241e-05	0.0026688	657373587	KEH19254.1	404	DUF674 family protein [Medicago truncatula]
Cluster-25869.52163	33.7849	9.62276	1.8119	3.3068e-05	0.0016134	357481705	XP_003611138.1	3634	Tyrosine-protein kinase Lyn [Medicago truncatula]>gi|355512473|gb|AES94096.1| PAS domain tyrosine kinase family protein [Medicago truncatula]
Cluster-25869.52239	59.0263	4.7237	3.6434	1.7648e-14	3.0801e-12	388500220	AFK38176.1	590	unknown [Medicago truncatula]>gi|657394197|gb|KEH34866.1| heavy metal transport/detoxification superfamily protein [Medicago truncatula]
Cluster-25869.52668	15.5323	0	4.9572	2.5756e-05	0.0012761	357510549	XP_003625563.1	1401	Adenylate kinase [Medicago truncatula]>gi|355500578|gb|AES81781.1| P-loop nucleoside triphosphate hydrolase superfamily protein [Medicago truncatula]>gi|388510510|gb|AFK43321.1| unknown [Medicago truncatula]
Cluster-25869.52782	48.133	11.4378	2.0732	8.4774e-08	6.7325e-06	657394190	KEH34859.1	1748	transcription factor TGA7, putative [Medicago truncatula]
Cluster-25869.53134	40.8705	15.2912	1.4184	8.7527e-05	0.0038675	357496149	XP_003618363.1	1354	Cytochrome P450 [Medicago truncatula]>gi|355493378|gb|AES74581.1| cytochrome P450 family 82 protein [Medicago truncatula]
Cluster-25869.53160	98.0648	45.6625	1.1027	2.5859e-07	1.8859e-05	357475533	XP_003608052.1	891	hypothetical protein MTR_4g087160 [Medicago truncatula]>gi|355509107|gb|AES90249.1| maternal effect embryo arrest protein, putative [Medicago truncatula]
Cluster-25869.5329	17.9265	0.500999	5.1611	5.7059e-06	0.00032421	551674584	XP_005840047.1	1397	hypothetical protein GUITHDRAFT_64806 [Guillardia theta CCMP2712]>gi|428184211|gb|EKX53067.1| hypothetical protein GUITHDRAFT_64806 [Guillardia theta CCMP2712]
Cluster-25869.53444	14.5723	0.709271	4.3607	6.4671e-05	0.0029937	--	--	--	--
Cluster-25869.53490	71.1007	27.6265	1.3638	4.5343e-07	3.1656e-05	357475517	XP_003608044.1	280	hypothetical protein MTR_4g087080 [Medicago truncatula]>gi|357479425|ref|XP_003609998.1| hypothetical protein MTR_4g125240 [Medicago truncatula]>gi|355509099|gb|AES90241.1| hypothetical protein MTR_4g087080 [Medicago truncatula]
Cluster-25869.53759	19.6467	1.61322	3.6063	1.0411e-05	0.00055949	502084384	XP_004487679.1	656	PREDICTED: NAC domain-containing protein 72 [Cicer arietinum]
Cluster-25869.53839	53.0924	18.036	1.5576	2.09e-06	0.00012856	357453581	XP_003597068.1	788	Zinc finger protein CONSTANS-like protein [Medicago truncatula]>gi|355486116|gb|AES67319.1| B-box type zinc finger protein [Medicago truncatula]
Cluster-25869.54135	46.9087	17.3918	1.4314	2.3641e-05	0.001182	657396264	AES74194.2	2658	glucose-1-phosphate adenylyltransferase family protein [Medicago truncatula]
Cluster-25869.54611	30.0203	4.23416	2.8258	7.3119e-07	4.904e-05	357482733	XP_003611653.1	3107	Indole-3-acetic acid-amido synthetase GH3.3 [Medicago truncatula]>gi|355512988|gb|AES94611.1| indole-3-acetic acid-amido synthetase [Medicago truncatula]
Cluster-25869.54797	61.0257	15.1459	2.0105	3.0701e-09	2.9144e-07	217075278	ACJ85999.1	716	unknown [Medicago truncatula]
Cluster-25869.54812	40.9124	12.7397	1.6832	1.2447e-05	0.0006629	657394764	KEH35277.1	3290	TPX2 (targeting protein for Xklp2) family protein [Medicago truncatula]
Cluster-25869.54937	30.9785	7.34751	2.0759	1.704e-05	0.00087767	357486611	XP_003613593.1	1838	hypothetical protein MTR_5g038460 [Medicago truncatula]
Cluster-25869.55038	63.8277	18.2564	1.8058	1.2374e-08	1.0922e-06	357461275	XP_003600919.1	2258	Zinc finger CCCH domain-containing protein [Medicago truncatula]>gi|355489967|gb|AES71170.1| ARM repeat CCCH-type zinc finger protein [Medicago truncatula]
Cluster-25869.55222	52.7345	23.2428	1.182	7.6205e-05	0.0034384	657399204	KEH38690.1	1928	Serine/Threonine-kinase WNK (WNK)-like protein [Medicago truncatula]
Cluster-25869.55247	53.2942	18.3867	1.5353	2.4687e-06	0.00014987	357518839	XP_003629708.1	1746	F-box/kelch-repeat protein [Medicago truncatula]>gi|355523730|gb|AET04184.1| F-box/kelch-repeat plant-like protein [Medicago truncatula]
Cluster-25869.55371	42.5539	10.9633	1.9566	1.0959e-06	7.0665e-05	657378093	KEH22886.1	632	expansin-A1-like protein [Medicago truncatula]
Cluster-25869.55919	60.0138	7.78481	2.9466	9.7956e-13	1.4035e-10	657401118	KEH40138.1	2336	P-loop nucleoside triphosphate hydrolase superfamily protein [Medicago truncatula]
Cluster-25869.56313	26.3851	0	5.7216	3.4116e-08	2.8324e-06	--	--	--	--
Cluster-25869.56476	32.5775	8.84406	1.8811	3.0766e-05	0.0015107	357483799	XP_003612186.1	826	Thaumatin-like protein [Medicago truncatula]>gi|355513521|gb|AES95144.1| pathogenesis-related thaumatin family protein [Medicago truncatula]
Cluster-25869.56538	87.3214	42.1555	1.0506	2.5269e-06	0.00015304	657373074	KEH18844.1	864	ubiquitin-conjugating enzyme [Medicago truncatula]
Cluster-25869.56578	58.0893	12.7397	2.1889	1.328e-09	1.3332e-07	657384800	KEH27866.1	1415	ninja-family protein AFP1 [Medicago truncatula]
Cluster-25869.56779	17.4518	0.692094	4.6563	9.6868e-06	0.00052425	356569428	XP_003552903.1	2073	PREDICTED: cytochrome P450 714C2-like [Glycine max]
Cluster-25869.57143	215.844	42.0954	2.3583	4.9241e-34	2.3635e-31	357463179	XP_003601871.1	1892	Pectate lyase [Medicago truncatula]>gi|355490919|gb|AES72122.1| pectate lyase family protein [Medicago truncatula]
Cluster-25869.57233	91.7574	20.6512	2.1516	4.3536e-14	7.1901e-12	357505741	XP_003623159.1	683	hypothetical protein MTR_7g065150 [Medicago truncatula]>gi|355498174|gb|AES79377.1| plant/T7H20-70 protein [Medicago truncatula]>gi|388492720|gb|AFK34426.1| unknown [Medicago truncatula]
Cluster-25869.57363	65.6847	21.6983	1.598	8.2243e-08	6.5383e-06	357474995	XP_003607783.1	314	hypothetical protein MTR_4g082880 [Medicago truncatula]
Cluster-25869.57544	62.2187	22.7346	1.4525	8.9157e-07	5.8421e-05	357464211	XP_003602387.1	3277	Two-component response regulator-like PRR73 [Medicago truncatula]>gi|355491435|gb|AES72638.1| PRR response regulator [Medicago truncatula]
Cluster-25869.57674	75.6092	30.6926	1.3007	4.5407e-07	3.1672e-05	828287121	XP_012567988.1	2075	PREDICTED: CBL-interacting serine/threonine-protein kinase 12-like [Cicer arietinum]
Cluster-25869.57782	53.4216	12.5207	2.0931	1.3991e-08	1.2224e-06	388523219	AFK49662.1	621	nuclear transcription factor Y subunit B12 [Medicago truncatula]>gi|657393236|gb|KEH34078.1| nuclear transcription factor Y protein [Medicago truncatula]
Cluster-25869.57833	40.4127	11.8808	1.7662	7.7716e-06	0.00042783	657382205	KEH26133.1	249	heavy metal-associated domain protein, putative [Medicago truncatula]
Cluster-25869.57997	67.2087	16.8908	1.9924	6.0583e-10	6.4081e-08	388504622	AFK40377.1	551	unknown [Medicago truncatula]>gi|657375783|gb|KEH21009.1| TB2/DP1, HVA22 family protein [Medicago truncatula]
Cluster-25869.58124	43.1304	15.0879	1.5153	2.6352e-05	0.0013031	357507363	XP_003623970.1	4475	U-box domain-containing protein [Medicago truncatula]>gi|355498985|gb|AES80188.1| U-box kinase family protein [Medicago truncatula]
Cluster-25869.58376	292.47	54.7098	2.4184	1.1771e-46	9.0394e-44	357443259	XP_003591907.1	601	Aquaporin PIP [Medicago truncatula]>gi|355480955|gb|AES62158.1| major intrinsic protein (MIP) family transporter [Medicago truncatula]
Cluster-25869.58379	80.8073	18.3952	2.1352	1.7228e-12	2.4143e-10	657405803	KEH44244.1	4200	Serine/Threonine kinase domain protein [Medicago truncatula]
Cluster-25869.58596	68.9577	9.37584	2.8787	3.7608e-14	6.2786e-12	357441349	XP_003590952.1	1448	Calcium-dependent protein kinase [Medicago truncatula]>gi|355480000|gb|AES61203.1| phosphoenolpyruvate carboxylase-related kinase [Medicago truncatula]
Cluster-25869.58603	25.7123	3.25649	2.9811	2.6988e-06	0.00016281	657397615	KEH37331.1	1700	type II superfamily restriction endonuclease [Medicago truncatula]
Cluster-25869.58610	80.7629	23.9048	1.7564	2.9759e-10	3.2883e-08	357463009	XP_003601786.1	959	REF/SRPP-like protein [Medicago truncatula]>gi|355490834|gb|AES72037.1| rubber elongation factor protein [Medicago truncatula]>gi|388508766|gb|AFK42449.1| unknown [Medicago truncatula]
Cluster-25869.58641	37.7268	11.3798	1.7291	1.9963e-05	0.0010126	357464343	XP_003602453.1	1433	Cytochrome P450 [Medicago truncatula]>gi|355491501|gb|AES72704.1| cytochrome P450 family protein [Medicago truncatula]
Cluster-25869.58642	56.153	18.8232	1.5768	8.7923e-07	5.7711e-05	357464343	XP_003602453.1	1269	Cytochrome P450 [Medicago truncatula]>gi|355491501|gb|AES72704.1| cytochrome P450 family protein [Medicago truncatula]
Cluster-25869.58796	47.0961	16.032	1.5547	8.0737e-06	0.00044296	357497575	XP_003619076.1	303	Albumin [Medicago truncatula]>gi|355494091|gb|AES75294.1| Leginsulin/Albumin-1 [Medicago truncatula]
Cluster-25869.58885	57.5728	19.1732	1.5863	5.8155e-07	3.9804e-05	657380776	KEH24853.1	1854	Serine/Threonine-kinase HT1-like protein [Medicago truncatula]
Cluster-25869.58934	115.384	13.5527	3.0898	6.0863e-24	1.9475e-21	357446343	XP_003593449.1	1089	Cotton fiber expressed protein [Medicago truncatula]>gi|355482497|gb|AES63700.1| DUF4408 domain protein [Medicago truncatula]
Cluster-25869.58952	45.5427	5.79012	2.9756	4.3688e-10	4.6663e-08	357491719	XP_003616147.1	2298	Phytoene synthase [Medicago truncatula]>gi|355517482|gb|AES99105.1| squalene/phytoene synthase [Medicago truncatula]
Cluster-25869.59051	22.4156	4.48967	2.3198	0.000102	0.0044232	357441255	XP_003590905.1	4182	O-linked GlcNAc transferase like protein [Medicago truncatula]>gi|355479953|gb|AES61156.1| peptide-N-acetylglucosaminyltransferase [Medicago truncatula]
Cluster-25869.59092	105.126	48.5919	1.1133	7.969e-08	6.355e-06	657404071	KEH42843.1	3595	PHD finger plant-like protein [Medicago truncatula]
Cluster-25869.59134	68.7259	33.8282	1.0226	4.1344e-05	0.001977	357502631	XP_003621604.1	2148	Amino acid transporter [Medicago truncatula]>gi|355496619|gb|AES77822.1| transmembrane amino acid transporter family protein [Medicago truncatula]
Cluster-25869.59141	67.8334	21.6861	1.6452	2.8852e-08	2.4189e-06	657404326	KEH43063.1	2110	VAMP-associated protein [Medicago truncatula]
Cluster-25869.59207	146.348	28.7716	2.3467	1.7016e-23	5.2269e-21	595831004	XP_007206183.1	212	hypothetical protein PRUPE_ppa013857mg [Prunus persica]>gi|462401825|gb|EMJ07382.1| hypothetical protein PRUPE_ppa013857mg [Prunus persica]
Cluster-25869.59318	16.4899	0.787284	4.3886	2.0878e-05	0.0010562	357508419	XP_003624498.1	655	Light-regulated protein [Medicago truncatula]>gi|217071172|gb|ACJ83946.1| unknown [Medicago truncatula]>gi|355499513|gb|AES80716.1| light-regulated protein, putative [Medicago truncatula]>gi|388498860|gb|AFK37496.1| unknown [Medicago truncatula]
Cluster-25869.59363	80.9834	33.7881	1.2611	3.112e-07	2.2462e-05	357473235	XP_003606902.1	2326	hypothetical protein MTR_4g070010 [Medicago truncatula]>gi|355507957|gb|AES89099.1| BTB/POZ domain plant-like protein, putative [Medicago truncatula]
Cluster-25869.59457	174.683	18.7581	3.2192	1.6252e-36	8.2111e-34	657396181	KEH36297.1	2728	GDP-fucose O-fucosyltransferase-like protein [Medicago truncatula]
Cluster-25869.59498	55.5284	20.7557	1.4197	4.7559e-06	0.00027399	657396782	KEH36680.1	474	senescence regulator [Medicago truncatula]
Cluster-25869.59604	60.6646	11.8586	2.3549	1.1717e-10	1.3592e-08	657404155	KEH42927.1	5349	type I inositol-1,4,5-trisphosphate 5-phosphatase [Medicago truncatula]
Cluster-25869.5983	22.9859	0	5.5227	2.5758e-07	1.8804e-05	835944374	XP_012700015.1	397	PREDICTED: LOW QUALITY PROTEIN: uncharacterized protein LOC105914005 [Setaria italica]
Cluster-25869.59859	106.682	32.8934	1.6974	1.3168e-12	1.8762e-10	657396181	KEH36297.1	2728	GDP-fucose O-fucosyltransferase-like protein [Medicago truncatula]
Cluster-25869.59873	58.9013	12.525	2.2335	6.6939e-10	7.0097e-08	357481861	XP_003611216.1	2187	Multidrug and toxin extrusion protein [Medicago truncatula]>gi|355512551|gb|AES94174.1| MATE efflux family protein [Medicago truncatula]
Cluster-25869.59908	100.563	44.5889	1.1733	5.4287e-08	4.4024e-06	357446613	XP_003593582.1	1528	hypothetical protein MTR_2g013780 [Medicago truncatula]>gi|355482630|gb|AES63833.1| DUF506 family protein [Medicago truncatula]
Cluster-25869.60055	220.24	29.9884	2.8766	1.1465e-41	7.2168e-39	388495138	AFK35635.1	398	unknown [Medicago truncatula]
Cluster-25869.60059	209.4	5.29627	5.3051	2.1022e-54	2.0697e-51	187710977	ACD14089.1	497	group 3 LEA protein [Medicago sativa]
Cluster-25869.60274	167.578	41.9086	1.9995	1.2101e-22	3.5334e-20	657379826	KEH24122.1	8252	HhH-GPD base excision DNA repair family protein [Medicago truncatula]
Cluster-25869.60367	53.316	10.8166	2.3013	2.4072e-09	2.3312e-07	357465529	XP_003603049.1	1410	ABSCISIC ACID-INSENSITIVE 5-like protein [Medicago truncatula]>gi|355492097|gb|AES73300.1| ABA response element-binding factor [Medicago truncatula]
Cluster-25869.60369	139.343	42.4489	1.7148	3.4523e-16	6.729e-14	357465529	XP_003603049.1	1600	ABSCISIC ACID-INSENSITIVE 5-like protein [Medicago truncatula]>gi|355492097|gb|AES73300.1| ABA response element-binding factor [Medicago truncatula]
Cluster-25869.60483	118.832	51.3882	1.2094	1.6443e-09	1.6294e-07	357490593	XP_003615584.1	3431	Cell division protease ftsH-like protein [Medicago truncatula]>gi|355516919|gb|AES98542.1| ATP-dependent zinc metalloprotease FTSH protein [Medicago truncatula]
Cluster-25869.60798	30.6768	0.216145	7.149	7.9008e-09	7.1048e-07	657393800	AES70848.2	2372	cysteine-rich RLK (receptor-like kinase) protein [Medicago truncatula]
Cluster-25869.60940	161.838	62.8396	1.3648	2.6315e-14	4.5109e-12	657390088	KEH31676.1	2484	cytochrome P450 family protein [Medicago truncatula]
Cluster-25869.61179	91.2708	4.59774	4.3112	1.969e-23	6.0004e-21	357520829	XP_003630703.1	1973	Pectinesterase [Medicago truncatula]>gi|355524725|gb|AET05179.1| pectinesterase [Medicago truncatula]
Cluster-25869.61181	31.0915	1.55739	4.3193	5.7454e-09	5.2715e-07	357520829	XP_003630703.1	1421	Pectinesterase [Medicago truncatula]>gi|355524725|gb|AET05179.1| pectinesterase [Medicago truncatula]
Cluster-25869.61293	71.8309	24.9784	1.5239	5.228e-08	4.2441e-06	357482515	XP_003611544.1	318	Phytosulfokine [Medicago truncatula]>gi|355512879|gb|AES94502.1| phytosulfokine precursor protein [Medicago truncatula]
Cluster-25869.61363	259.571	13.9356	4.2193	6.487e-63	8.3029e-60	657398883	KEH38404.1	2947	9-cis-epoxycarotenoid dioxygenase [Medicago truncatula]
Cluster-25869.61556	169.439	65.8277	1.364	6.7494e-15	1.2026e-12	657381056	KEH25061.1	2216	malonyl-CoA:isoflavone 7-O-glucoside malonyltransferase [Medicago truncatula]
Cluster-25869.61572	22.5337	3.42468	2.718	2.4948e-05	0.0012417	357462951	XP_003601757.1	711	hypothetical protein MTR_3g085060 [Medicago truncatula]>gi|355490805|gb|AES72008.1| hypothetical protein MTR_3g085060 [Medicago truncatula]
Cluster-25869.61584	55.341	25.4078	1.1231	8.9555e-05	0.003948	657396556	KEH36516.1	2064	calmodulin-binding protein [Medicago truncatula]
Cluster-25869.61822	69.6516	27.1656	1.3584	6.3427e-07	4.3067e-05	571443008	XP_006575970.1	1118	PREDICTED: uncharacterized protein LOC100803389 [Glycine max]
Cluster-25869.61927	169.074	78.7513	1.1023	1.3578e-11	1.7322e-09	568864110	XP_006485451.1	724	PREDICTED: uncharacterized protein LOC102622884 [Citrus sinensis]
Cluster-25869.62008	88.4732	42.0152	1.0743	1.5222e-06	9.5661e-05	657399683	KEH39070.1	1528	formiminotransferase-cyclodeaminase-like protein [Medicago truncatula]
Cluster-25869.62096	55.5902	25.3412	1.1333	7.8162e-05	0.0035061	657385675	AES99834.2	3668	E3 ubiquitin-protein ligase COP1 [Medicago truncatula]
Cluster-25869.62156	352.721	87.8179	2.0059	5.6419e-46	4.2478e-43	357479803	XP_003610187.1	1626	CONSTANS-like zinc finger protein [Medicago truncatula]>gi|355511242|gb|AES92384.1| zinc finger constans-like protein [Medicago truncatula]
Cluster-25869.62237	35.0416	9.43739	1.8926	1.4382e-05	0.00075495	357507597	XP_003624087.1	329	hypothetical protein MTR_7g079110 [Medicago truncatula]>gi|355499102|gb|AES80305.1| heavy metal transport/detoxification superfamily protein [Medicago truncatula]>gi|388505394|gb|AFK40763.1| unknown [Medicago truncatula]
Cluster-25869.62251	51.9056	22.9744	1.1759	9.1769e-05	0.0040364	357480089	XP_003610330.1	2318	BTB/POZ domain-containing protein KCTD6 [Medicago truncatula]>gi|355511385|gb|AES92527.1| potassium channel tetramerization domain protein [Medicago truncatula]
Cluster-25869.62300	83.2614	33.8532	1.2984	1.2382e-07	9.5761e-06	357494357	XP_003617467.1	896	hypothetical protein MTR_5g091900 [Medicago truncatula]>gi|355518802|gb|AET00426.1| transmembrane protein, putative [Medicago truncatula]>gi|388503112|gb|AFK39622.1| unknown [Medicago truncatula]
Cluster-25869.62335	149.221	65.4877	1.1882	2.4231e-11	3.0013e-09	357513537	XP_003627057.1	1309	Acid phosphatase [Medicago truncatula]>gi|355521079|gb|AET01533.1| stem 28 kDa glycoprotein [Medicago truncatula]
Cluster-25869.62341	91.2565	38.6485	1.2395	7.8693e-08	6.2886e-06	357485523	XP_003613049.1	1098	DUF246 domain-containing protein [Medicago truncatula]>gi|355514384|gb|AES96007.1| GDP-fucose protein O-fucosyltransferase [Medicago truncatula]
Cluster-25869.62560	83.9485	39.7936	1.077	2.7131e-06	0.00016354	657395237	KEH35607.1	3369	adenine nucleotide alpha hydrolase-like domain kinase [Medicago truncatula]
Cluster-25869.62647	29.1071	0	5.8633	6.9649e-09	6.3299e-07	357448941	XP_003594746.1	3184	Aldehyde dehydrogenase 22A1 [Medicago truncatula]>gi|124359955|gb|ABN07971.1| Aldehyde dehydrogenase [Medicago truncatula]>gi|355483794|gb|AES64997.1| NAD-dependent aldehyde dehydrogenase family protein [Medicago truncatula]
Cluster-25869.62655	236.186	106.761	1.1455	2.3929e-16	4.7409e-14	657372863	KEH18633.1	2196	ABA-inducible bHLH-type transcription factor [Medicago truncatula]
Cluster-25869.62720	278.891	101.774	1.4543	2.1538e-25	7.2546e-23	657405192	KEH43709.1	1542	hypothetical protein MTR_1g100623 [Medicago truncatula]
Cluster-25869.62744	75.9596	36.1048	1.073	8.5192e-06	0.00046532	657397615	KEH37331.1	1700	type II superfamily restriction endonuclease [Medicago truncatula]
Cluster-25869.62851	229.978	39.8645	2.5283	1.1272e-38	6.1832e-36	357465529	XP_003603049.1	1600	ABSCISIC ACID-INSENSITIVE 5-like protein [Medicago truncatula]>gi|355492097|gb|AES73300.1| ABA response element-binding factor [Medicago truncatula]
Cluster-25869.62969	47.7832	18.9664	1.3331	4.5987e-05	0.0021854	657393926	KEH34678.1	1816	armadillo/beta-catenin repeat protein [Medicago truncatula]
Cluster-25869.6331	17.864	1.14514	3.9635	1.5317e-05	0.00079639	727467767	XP_010515776.1	1633	PREDICTED: bifunctional enolase 2/transcriptional activator-like [Camelina sativa]
Cluster-25869.63313	58.7764	28.1991	1.0596	0.0001032	0.0044644	657394368	AES71447.2	1754	copper amine oxidase, enzyme domain protein [Medicago truncatula]
Cluster-25869.63551	128.359	59.9767	1.0977	4.2106e-09	3.9243e-07	388510466	AFK43299.1	846	unknown [Medicago truncatula]
Cluster-25869.63580	265.087	75.4361	1.8131	2.7754e-31	1.1776e-28	657391092	AES92187.2	3597	inter-alpha-trypsin inhibitor heavy chain-like protein [Medicago truncatula]
Cluster-25869.63632	48.4053	16.9595	1.5131	8.6535e-06	0.00047198	357481697	XP_003611134.1	1323	Heat stress transcription factor B-2b [Medicago truncatula]>gi|217074990|gb|ACJ85855.1| unknown [Medicago truncatula]>gi|355512469|gb|AES94092.1| heat shock transcription factor B2A [Medicago truncatula]
Cluster-25869.63637	44.4758	17.5178	1.3442	7.7219e-05	0.0034781	357511061	XP_003625819.1	1862	1-acyl-sn-glycerol-3-phosphate acyltransferase [Medicago truncatula]>gi|355500834|gb|AES82037.1| phospholipid/glycerol acyltransferase family protein [Medicago truncatula]
Cluster-25869.63687	141.973	58.6806	1.2747	8.9595e-12	1.1564e-09	657403616	KEH42457.1	4047	multidrug resistance protein ABC transporter family protein [Medicago truncatula]
Cluster-25869.63699	197.754	96.4065	1.0365	2.2486e-12	3.0891e-10	357479287	XP_003609929.1	5463	Lysine-ketoglutarate reductase/saccharopine dehydrogenase [Medicago truncatula]>gi|355510984|gb|AES92126.1| lysine-ketoglutarate reductase/saccharopine dehydrogenase [Medicago truncatula]
Cluster-25869.63730	31.7355	0.644141	5.6226	1.412e-09	1.412e-07	14487954	AAK63815.1	756	early light inducible protein [Medicago sativa]
Cluster-25869.63747	43.5358	6.29827	2.7892	3.0408e-09	2.8937e-07	657402713	KEH41588.1	905	carboxy-terminal region remorin [Medicago truncatula]
Cluster-25869.63845	24.866	1.46864	4.0816	2.7369e-07	1.9922e-05	--	--	--	--
Cluster-25869.63896	29.8567	3.72171	3.004	3.915e-07	2.7618e-05	657403819	KEH42639.1	1979	F-box GID2-like protein [Medicago truncatula]
Cluster-25869.63964	74.701	20.0893	1.8947	2.3304e-10	2.6051e-08	657404111	KEH42883.1	2185	endosomal targeting BRO1-like domain protein [Medicago truncatula]
Cluster-25869.63986	32.7074	8.313	1.9762	1.7297e-05	0.00088969	657385560	AES99464.2	1583	substrate carrier family protein [Medicago truncatula]
Cluster-25869.64091	71.7122	16.387	2.1297	3.203e-11	3.9356e-09	357466411	XP_003603490.1	1140	RING finger and CHY zinc finger domain-containing protein [Medicago truncatula]>gi|355492538|gb|AES73741.1| CHY and CTCHY and RING-type zinc finger protein [Medicago truncatula]
Cluster-25869.6415	21.6117	1.002	4.4309	1.057e-06	6.827e-05	326498211	BAJ98533.1	639	predicted protein [Hordeum vulgare subsp. vulgare]
Cluster-25869.64468	105.373	39.9368	1.3997	4.2221e-10	4.5348e-08	357473427	XP_003606998.1	1828	Cysteine proteinase [Medicago truncatula]>gi|355508053|gb|AES89195.1| papain family cysteine protease [Medicago truncatula]
Cluster-25869.64547	212.37	95.9055	1.1469	7.1319e-15	1.2678e-12	357510441	XP_003625509.1	1106	BRI1-KD interacting protein [Medicago truncatula]>gi|355500524|gb|AES81727.1| hypothetical protein MTR_7g099950 [Medicago truncatula]
Cluster-25869.64579	103.112	37.0403	1.477	1.6137e-10	1.8453e-08	56407681	AAV88069.1	3735	hypothetical retrotransposon [Ipomoea batatas]
Cluster-25869.64665	401.254	39.722	3.3365	9.3077e-84	1.881e-80	357475345	XP_003607958.1	1779	ABSCISIC ACID-INSENSITIVE 5-like protein [Medicago truncatula]>gi|355509013|gb|AES90155.1| ABA response element-binding factor [Medicago truncatula]
Cluster-25869.64726	131.446	63.8487	1.0417	9.409e-09	8.3923e-07	357478035	XP_003609303.1	1533	Peroxidase [Medicago truncatula]>gi|357478081|ref|XP_003609326.1| Peroxidase [Medicago truncatula]>gi|355510358|gb|AES91500.1| class III peroxidase [Medicago truncatula]
Cluster-25869.64816	217.129	103.799	1.0648	6.9978e-14	1.1219e-11	357476127	XP_003608349.1	2085	Bromodomain-containing protein [Medicago truncatula]>gi|355509404|gb|AES90546.1| global transcription factor group protein [Medicago truncatula]
Cluster-25869.64868	59.7121	23.9427	1.3184	6.0981e-06	0.00034359	657403075	KEH41936.1	2244	BEL1-related homeotic protein [Medicago truncatula]
Cluster-25869.64901	36.5626	12.691	1.5266	0.00010118	0.0043927	657380986	AES74766.2	3367	ERD (early-responsive to dehydration stress) family protein [Medicago truncatula]
Cluster-25869.64988	261.589	11.022	4.5688	2.2499e-65	3.1415e-62	357465013	XP_003602788.1	676	HVA22-like protein e [Medicago truncatula]>gi|355491836|gb|AES73039.1| TB2/DP1, HVA22 family protein [Medicago truncatula]
Cluster-25869.65005	50.0318	21.8292	1.1966	0.00010241	0.004436	657373307	KEH19045.1	625	MADS-box transcription factor family protein [Medicago truncatula]
Cluster-25869.65009	21.816	2.16575	3.3324	6.2133e-06	0.00034982	657390195	KEH31761.1	3537	quinolinate synthetase A protein [Medicago truncatula]
Cluster-25869.65047	51.2186	14.2427	1.8464	2.354e-07	1.7333e-05	356558425	XP_003547507.1	159	PREDICTED: uncharacterized protein LOC100787477 [Glycine max]>gi|734405636|gb|KHN33438.1| hypothetical protein glysoja_005480 [Glycine soja]
Cluster-25869.65092	566.965	281.904	1.0081	1.9357e-31	8.2584e-29	222431975	ACM50914.1	1407	aquaporin [Medicago falcata]
Cluster-25869.65247	118.53	57.554	1.0423	4.9371e-08	4.0301e-06	357505415	XP_003622996.1	2143	Pectate lyase 1-27 [Medicago truncatula]>gi|355498011|gb|AES79214.1| pectate lyase-like protein [Medicago truncatula]
Cluster-25869.65252	162.088	36.0003	2.1707	6.5362e-24	2.0828e-21	357481945	XP_003611258.1	972	Pectinesterase [Medicago truncatula]>gi|355512593|gb|AES94216.1| plant invertase/pectin methylesterase inhibitor [Medicago truncatula]
Cluster-25869.65662	373.872	71.2091	2.3924	1.6403e-58	1.8801e-55	357466411	XP_003603490.1	1602	RING finger and CHY zinc finger domain-containing protein [Medicago truncatula]>gi|355492538|gb|AES73741.1| CHY and CTCHY and RING-type zinc finger protein [Medicago truncatula]
Cluster-25869.65809	174.641	26.7655	2.7059	1.1211e-31	4.9478e-29	357451093	XP_003595823.1	394	hypothetical protein MTR_2g062220 [Medicago truncatula]>gi|124360113|gb|ABN08129.1| hypothetical protein MtrDRAFT_AC155880g29v2 [Medicago truncatula]>gi|355484871|gb|AES66074.1| oxidoreductase/transition metal ion-binding protein [Medicago truncatula]>gi|388502640|gb|AFK39386.1| unknown [Medicago truncatula]
Cluster-25869.65859	87.896	31.5057	1.4802	3.3886e-09	3.1891e-07	657403075	KEH41936.1	2236	BEL1-related homeotic protein [Medicago truncatula]
Cluster-25869.65864	49.8931	13.2292	1.9151	1.8677e-07	1.4021e-05	357478597	XP_003609584.1	825	hypothetical protein MTR_4g118810 [Medicago truncatula]>gi|355510639|gb|AES91781.1| plant integral membrane protein [Medicago truncatula]
Cluster-25869.65878	42.0367	15.03	1.4838	4.231e-05	0.0020182	657380578	KEH24691.1	1956	transmembrane protein, putative [Medicago truncatula]
Cluster-25869.66052	84.986	10.0035	3.0867	4.8707e-18	1.078e-15	657393649	KEH34458.1	1069	expansin A10 [Medicago truncatula]
Cluster-25869.66070	76.4137	27.6924	1.4643	4.3912e-08	3.6084e-06	357511245	XP_003625911.1	602	hypothetical protein MTR_7g108650 [Medicago truncatula]>gi|355500926|gb|AES82129.1| TSPO/MBR family protein [Medicago truncatula]>gi|388502762|gb|AFK39447.1| unknown [Medicago truncatula]>gi|388513065|gb|AFK44594.1| unknown [Medicago truncatula]
Cluster-25869.66094	214.08	94.6852	1.1769	1.8846e-15	3.5213e-13	357502765	XP_003621671.1	1245	Protein phosphatase 2c [Medicago truncatula]
Cluster-25869.66132	59.1512	14.529	2.0255	4.6084e-09	4.2691e-07	657378093	KEH22886.1	653	expansin-A1-like protein [Medicago truncatula]
Cluster-25869.66172	52.7576	20.337	1.3753	1.2462e-05	0.00066323	657372457	KEH18325.1	1093	multidrug resistance-associated protein [Medicago truncatula]
Cluster-25869.66190	36.5932	6.72841	2.4432	3.4035e-07	2.4359e-05	657384583	KEH27766.1	1926	DUF1262 family protein [Medicago truncatula]
Cluster-25869.66438	79.6386	36.5729	1.1227	2.6253e-06	0.00015875	657391641	KEH32821.1	2397	NLI interacting factor-like phosphatase [Medicago truncatula]
Cluster-25869.66448	92.5057	43.1575	1.0999	5.8912e-07	4.018e-05	657404905	KEH43506.1	2316	transmembrane amino acid transporter family protein [Medicago truncatula]
Cluster-25869.66457	320.054	159.962	1.0006	2.797e-18	6.2624e-16	357449039	XP_003594795.1	3875	Beta xylosidase [Medicago truncatula]>gi|355483843|gb|AES65046.1| alpha-L-arabinofuranosidase/beta-D-xylosidase [Medicago truncatula]
Cluster-25869.66462	43.0479	4.14398	3.3769	1.7837e-10	2.0204e-08	357492793	XP_003616685.1	1215	Ferritin-2 [Medicago truncatula]>gi|355518020|gb|AES99643.1| ferritin [Medicago truncatula]>gi|388491178|gb|AFK33655.1| unknown [Medicago truncatula]
Cluster-25869.66464	434.915	126.968	1.7763	4.7739e-49	3.9002e-46	657404661	AES61886.2	4376	hypothetical protein MTR_1g090050 [Medicago truncatula]
Cluster-25869.66514	192.308	87.2089	1.1409	1.5891e-13	2.4555e-11	357473391	XP_003606980.1	612	BZIP transcription factor ATB2 [Medicago truncatula]>gi|355508035|gb|AES89177.1| BZIP transcription factor bZIP124 [Medicago truncatula]
Cluster-25869.66543	68.4424	15.3878	2.1531	6.8891e-11	8.177e-09	357443417	XP_003591986.1	145	hypothetical protein MTR_1g095950 [Medicago truncatula]>gi|355481034|gb|AES62237.1| hypothetical protein MTR_1g095950 [Medicago truncatula]
Cluster-25869.66549	63.3143	21.1529	1.5817	1.686e-07	1.2756e-05	357516873	XP_003628725.1	3079	Phosphatidylinositol kinase family-like protein [Medicago truncatula]>gi|355522747|gb|AET03201.1| phosphatidylinositol 3- and 4-kinase [Medicago truncatula]
Cluster-25869.66668	1464.08	163.926	3.1589	4.092e-288	1.5712e-283	30089660	AAM97493.1	1727	galactinol synthase [Medicago sativa]
Cluster-25869.66722	140.414	46.3782	1.5982	4.4822e-15	8.0613e-13	357463867	XP_003602215.1	1837	Spermidine synthase [Medicago truncatula]>gi|355491263|gb|AES72466.1| spermine/spermidine synthase [Medicago truncatula]
Cluster-25869.66734	89.4395	24.773	1.8521	7.7534e-12	1.0109e-09	657403616	KEH42457.1	6646	multidrug resistance protein ABC transporter family protein [Medicago truncatula]
Cluster-25869.66750	86.1777	42.5949	1.0166	4.811e-06	0.00027655	388522943	AFK49533.1	1064	unknown [Medicago truncatula]
Cluster-25869.66755	87.9048	36.6345	1.2627	9.5428e-08	7.5164e-06	657386430	KEH28766.1	1788	galactose oxidase/kelch repeat protein [Medicago truncatula]
Cluster-25869.66757	126.672	37.8612	1.7423	4.0985e-15	7.4233e-13	657398318	KEH37926.1	3260	heat shock protein 70 (HSP70)-interacting protein, putative [Medicago truncatula]
Cluster-25869.66792	27.7036	2.68893	3.365	3.2102e-07	2.3084e-05	657382332	KEH26251.1	1426	beta-carotene hydroxylase [Medicago truncatula]
Cluster-25869.66819	188.259	75.0783	1.3263	7.4879e-16	1.4412e-13	357485525	XP_003613050.1	1523	DUF246 domain-containing protein [Medicago truncatula]
Cluster-25869.66833	218.741	76.1518	1.5223	2.2468e-21	6.1625e-19	657389532	AES90574.2	1111	class I glutamine amidotransferase [Medicago truncatula]
Cluster-25869.66845	49.1979	8.78824	2.485	2.4645e-09	2.3777e-07	357465529	XP_003603049.1	1600	ABSCISIC ACID-INSENSITIVE 5-like protein [Medicago truncatula]>gi|355492097|gb|AES73300.1| ABA response element-binding factor [Medicago truncatula]
Cluster-25869.66931	52.4678	19.8968	1.3989	1.0559e-05	0.00056666	357514017	XP_003627297.1	378	Serine rich protein [Medicago truncatula]>gi|66947623|emb|CAJ00007.1| serine rich protein [Medicago truncatula]>gi|355521319|gb|AET01773.1| transmembrane protein, putative [Medicago truncatula]
Cluster-25869.66970	223.613	81.6628	1.4533	1.1646e-20	3.0214e-18	217073061	ACJ84890.1	1937	unknown [Medicago truncatula]>gi|657394919|gb|KEH35391.1| F-box SKP2A-like protein [Medicago truncatula]
Cluster-25869.66989	31.6499	8.61646	1.877	4.0826e-05	0.0019565	357512645	XP_003626611.1	853	hypothetical protein MTR_7g118270 [Medicago truncatula]>gi|87240855|gb|ABD32713.1| Harpin-induced 1 [Medicago truncatula]>gi|355501626|gb|AES82829.1| late embryogenesis abundant protein [Medicago truncatula]
Cluster-25869.66995	61.1793	26.394	1.2128	1.4622e-05	0.00076537	217072748	ACJ84734.1	1753	unknown [Medicago truncatula]>gi|388505480|gb|AFK40806.1| unknown [Medicago truncatula]>gi|657380232|gb|AES82321.2| cathepsin B-like cysteine protease [Medicago truncatula]
Cluster-25869.67026	93.329	28.7924	1.6966	3.3146e-11	4.0663e-09	657404867	KEH43468.1	2469	BHLH transcription factor-like protein [Medicago truncatula]
Cluster-25869.67082	145.723	57.6149	1.3387	9.5837e-13	1.3783e-10	657370849	KEH16899.1	1250	P-loop nucleoside triphosphate hydrolase superfamily protein [Medicago truncatula]>gi|657392639|gb|AES70035.2| P-loop nucleoside triphosphate hydrolase superfamily protein [Medicago truncatula]
Cluster-25869.67148	59.228	27.1871	1.1234	5.0523e-05	0.0023804	357463175	XP_003601869.1	2684	RCC1 domain-containing protein [Medicago truncatula]>gi|355490917|gb|AES72120.1| chromosome condensation regulator RCC1 repeat protein [Medicago truncatula]
Cluster-25869.67264	101.095	31.9115	1.6636	9.1224e-12	1.1754e-09	357474645	XP_003607607.1	1947	Trehalose synthase-like protein [Medicago truncatula]>gi|355508662|gb|AES89804.1| trehalose-6-phosphate synthase domain protein [Medicago truncatula]
Cluster-25869.67319	300.191	100.701	1.5758	6.2734e-30	2.549e-27	657372476	KEH18344.1	4339	beta-galactosidase [Medicago truncatula]
Cluster-25869.67371	42.3334	0.396505	6.7383	6.3749e-12	8.3616e-10	502163747	XP_004512936.1	531	PREDICTED: uncharacterized protein LOC101504022 [Cicer arietinum]
Cluster-25869.67439	86.3845	31.7776	1.4428	8.1302e-09	7.3025e-07	357482397	XP_003611484.1	1631	hypothetical protein MTR_5g014430 [Medicago truncatula]>gi|355512819|gb|AES94442.1| CAAX protease self-immunity protein [Medicago truncatula]
Cluster-25869.67514	107.184	41.0819	1.3835	4.0518e-10	4.3702e-08	657388261	KEH30224.1	1781	papain family cysteine protease [Medicago truncatula]
Cluster-25869.67553	183.657	76.9484	1.255	1.5777e-14	2.7663e-12	657389163	KEH30910.1	1961	methylcrotonyl-CoA carboxylase beta chain, putative [Medicago truncatula]
Cluster-25869.67572	53.7102	21.5172	1.3197	1.7682e-05	0.0009065	657390542	KEH32063.1	2770	transcription factor BIM2-like protein [Medicago truncatula]
Cluster-25869.67607	172.269	73.6468	1.226	2.3842e-13	3.6257e-11	657390899	KEH32295.1	2564	2-oxoacid dehydrogenase acyltransferase family protein [Medicago truncatula]
Cluster-25869.67721	189.196	87.8895	1.1061	7.4918e-13	1.0876e-10	502178059	XP_004516170.1	2722	PREDICTED: probable transcriptional regulator SLK2 [Cicer arietinum]
Cluster-25869.67769	364.151	173.131	1.0727	1.9215e-22	5.5684e-20	657405627	KEH44099.1	1588	cinnamyl alcohol dehydrogenase-like protein [Medicago truncatula]
Cluster-25869.67908	124.736	48.4537	1.3642	2.3316e-11	2.8973e-09	217071948	ACJ84334.1	1245	unknown [Medicago truncatula]>gi|388510464|gb|AFK43298.1| unknown [Medicago truncatula]>gi|388512357|gb|AFK44240.1| unknown [Medicago truncatula]>gi|657399284|gb|KEH38767.1| stem-specific TSJT1-like protein [Medicago truncatula]
Cluster-25869.67962	69.6447	26.4814	1.395	4.0506e-07	2.8434e-05	357515089	XP_003627833.1	2801	Peptide transporter PTR1 [Medicago truncatula]>gi|355521855|gb|AET02309.1| peptide/nitrate transporter plant [Medicago truncatula]
Cluster-25869.67984	109.98	31.7304	1.7933	9.7561e-14	1.5448e-11	357490393	XP_003615484.1	787	hypothetical protein MTR_5g068660 [Medicago truncatula]>gi|355516819|gb|AES98442.1| hypothetical protein MTR_5g068660 [Medicago truncatula]>gi|388511355|gb|AFK43739.1| unknown [Medicago truncatula]
Cluster-25869.68014	42.3634	0.644141	6.0393	3.0646e-12	4.1507e-10	357473779	XP_003607174.1	751	Farnesylated protein (ATFP6) [Medicago truncatula]>gi|355508229|gb|AES89371.1| heavy metal transport/detoxification superfamily protein [Medicago truncatula]
Cluster-25869.68172	147.035	68.9947	1.0916	3.7218e-10	4.0313e-08	357509453	XP_003625015.1	1188	Ganglioside-induced differentiation-associated protein [Medicago truncatula]>gi|87162529|gb|ABD28324.1| Cellular retinaldehyde-binding/triple function, C-terminal [Medicago truncatula]>gi|355500030|gb|AES81233.1| ganglioside-induced differentiation-associated-like protein [Medicago truncatula]>gi|388519869|gb|AFK47996.1| unknown [Medicago truncatula]
Cluster-25869.68204	161.713	65.6308	1.301	1.5926e-13	2.4559e-11	657396416	AES63379.2	800	vacuolar iron transporter-like protein [Medicago truncatula]
Cluster-25869.68249	210.871	9.23269	4.5135	7.8223e-53	7.4163e-50	357477381	XP_003608976.1	3240	U-box domain-containing protein [Medicago truncatula]>gi|355510031|gb|AES91173.1| spotted leaf protein, putative [Medicago truncatula]
Cluster-25869.68362	107.138	35.9145	1.5768	1.1079e-11	1.4228e-09	657395341	KEH35688.1	4195	ATP-dependent Clp protease ATP-binding subunit [Medicago truncatula]
Cluster-25869.68390	292.92	119.485	1.2937	4.3626e-23	1.2986e-20	357457231	XP_003598896.1	802	Polyadenylate-binding protein-interacting protein [Medicago truncatula]>gi|217071442|gb|ACJ84081.1| unknown [Medicago truncatula]>gi|355487944|gb|AES69147.1| EARLY responsive TO dehydration protein, putative [Medicago truncatula]>gi|388496110|gb|AFK36121.1| unknown [Medicago truncatula]
Cluster-25869.68412	83.1371	12.7232	2.708	6.3287e-16	1.2242e-13	--	--	--	--
Cluster-25869.68478	291.946	69.8536	2.0633	1.5364e-39	8.8051e-37	357466591	XP_003603580.1	1398	Transcription factor bZIP [Medicago truncatula]>gi|355492628|gb|AES73831.1| BZIP transcription factor [Medicago truncatula]
Cluster-25869.68538	136.454	49.9868	1.4488	3.703e-13	5.5218e-11	357465993	XP_003603281.1	1821	hypothetical protein MTR_3g105880 [Medicago truncatula]>gi|355492329|gb|AES73532.1| protein phosphatase 2C-like protein [Medicago truncatula]>gi|388521645|gb|AFK48884.1| unknown [Medicago truncatula]
Cluster-25869.68546	167.876	48.803	1.7824	5.0161e-20	1.263e-17	388502890	AFK39511.1	129	unknown [Medicago truncatula]>gi|657381604|gb|KEH25575.1| hypothetical protein MTR_6g027810 [Medicago truncatula]
Cluster-25869.68561	145.786	55.6109	1.3904	2.576e-13	3.8866e-11	357489889	XP_003615232.1	3116	F-box family protein [Medicago truncatula]>gi|355516567|gb|AES98190.1| transport inhibitor response protein, putative [Medicago truncatula]
Cluster-25869.68563	130.233	47.1655	1.4653	8.6929e-13	1.2548e-10	357438557	XP_003589554.1	1104	Expansin [Medicago truncatula]>gi|355478602|gb|AES59805.1| expansin-A1-like protein [Medicago truncatula]
Cluster-25869.68608	195.318	88.1758	1.1474	8.3194e-14	1.3255e-11	657389976	KEH31599.1	1901	MORN repeat protein [Medicago truncatula]
Cluster-25869.68705	202.769	71.3565	1.5067	1.0786e-19	2.6549e-17	1800141	AAB41324.1	1393	class I chitinase [Medicago sativa]>gi|1800143|gb|AAB41325.1| class I chitinase [Medicago sativa]>gi|162424770|gb|ABX90065.1| class I chitinase [Medicago sativa]
Cluster-25869.68839	652.1	252.79	1.3672	7.0146e-53	6.7337e-50	657391149	KEH32480.1	2683	protein phosphatase 2C ABI2-like protein [Medicago truncatula]
Cluster-25869.68917	524.491	162.538	1.6901	1.8649e-55	1.9096e-52	358349523	XP_003638785.1	1028	Ethylene-responsive transcription factor RAP2-4 [Medicago truncatula]>gi|372467911|gb|AEX93413.1| putative AP2/EREBP transcription factor [Medicago truncatula]>gi|657394232|gb|KEH34901.1| ethylene response factor [Medicago truncatula]
Cluster-25869.69005	69.3737	21.4649	1.6924	1.1363e-08	1.0065e-06	--	--	--	--
Cluster-25869.69043	190.717	92.1909	1.0487	3.7412e-12	5.0229e-10	357461151	XP_003600857.1	2823	Coronatine-insensitive [Medicago truncatula]>gi|355489905|gb|AES71108.1| coronatine-insensitive protein [Medicago truncatula]
Cluster-25869.69074	44.8256	11.9209	1.9108	8.0631e-07	5.3473e-05	357465779	XP_003603174.1	2667	Serine/threonine protein kinase 38-like protein [Medicago truncatula]>gi|355492222|gb|AES73425.1| AGC kinase [Medicago truncatula]
Cluster-25869.69089	290.233	109.69	1.4038	2.8942e-25	9.6636e-23	657386361	KEH28697.1	847	lactoylglutathione lyase/glyoxalase I family protein [Medicago truncatula]
Cluster-25869.69101	69.2075	23.7617	1.5423	7.3071e-08	5.876e-06	657400042	KEH39391.1	1552	ABC transporter family protein [Medicago truncatula]
Cluster-25869.69200	59.5197	27.4862	1.1147	5.2965e-05	0.0024817	357518823	XP_003629700.1	679	hypothetical protein MTR_8g085580 [Medicago truncatula]>gi|355523722|gb|AET04176.1| transmembrane protein, putative [Medicago truncatula]>gi|388521935|gb|AFK49029.1| unknown [Medicago truncatula]
Cluster-25869.69349	39.9555	14.8074	1.4321	9.5159e-05	0.004161	--	--	--	--
Cluster-25869.69378	447.475	195.246	1.1965	3.2983e-31	1.3766e-28	657380023	KEH24302.1	1567	gibberellin receptor GID1, putative [Medicago truncatula]
Cluster-25869.69426	258.154	63.1974	2.0303	1.4721e-34	7.2007e-32	357520945	XP_003630761.1	1528	Auxin-responsive protein (Aux/IAA) [Medicago truncatula]>gi|355524783|gb|AET05237.1| auxin-responsive AUX/IAA family protein [Medicago truncatula]
Cluster-25869.69450	74.2044	35.5709	1.0608	1.2638e-05	0.00067118	657384014	AES94554.2	1839	BTB/POZ and TAZ domain protein [Medicago truncatula]
Cluster-25869.69463	136.897	47.2993	1.5332	4.5741e-14	7.5218e-12	698568559	XP_009774083.1	1608	PREDICTED: methylcrotonoyl-CoA carboxylase beta chain, mitochondrial isoform X1 [Nicotiana sylvestris]
Cluster-25869.69475	77.3338	32.9149	1.2324	8.45e-07	5.5654e-05	595812950	XP_007203498.1	119	hypothetical protein PRUPE_ppa024680mg, partial [Prunus persica]>gi|462399029|gb|EMJ04697.1| hypothetical protein PRUPE_ppa024680mg, partial [Prunus persica]
Cluster-25869.69516	190.883	50.5293	1.9175	1.9348e-24	6.3228e-22	357494205	XP_003617391.1	1724	4-hydroxyphenylpyruvate dioxygenase [Medicago truncatula]>gi|62003087|gb|AAX59006.1| 4-hydroxyphenylpyruvate dioxygenase [Medicago truncatula]>gi|355518726|gb|AET00350.1| 4-hydroxyphenylpyruvate dioxygenase [Medicago truncatula]
Cluster-25869.6954	19.1333	0.214714	6.4775	3.3089e-06	0.00019442	502152523	XP_004508965.1	2565	PREDICTED: cationic amino acid transporter 6, chloroplastic-like [Cicer arietinum]
Cluster-25869.69598	22.5149	1.46435	3.9426	1.2504e-06	7.9886e-05	357474991	XP_003607781.1	510	Low-temperature inducible [Medicago truncatula]>gi|355508836|gb|AES89978.1| nodulin-like protein [Medicago truncatula]>gi|388522163|gb|AFK49143.1| unknown [Medicago truncatula]
Cluster-25869.69626	154.155	59.1894	1.381	6.9388e-14	1.1157e-11	357482557	XP_003611565.1	972	ADP-RIBOSYLATION FACTOR-like protein [Medicago truncatula]>gi|355512900|gb|AES94523.1| ADP-ribosylation factor-like protein A1D [Medicago truncatula]>gi|388520943|gb|AFK48533.1| unknown [Medicago truncatula]
Cluster-25869.69632	217.179	89.6072	1.2772	2.9341e-17	6.123e-15	217073512	ACJ85116.1	1853	unknown [Medicago truncatula]>gi|657375798|gb|KEH21024.1| UDP-D-glucose/UDP-D-galactose 4-epimerase [Medicago truncatula]
Cluster-25869.69737	107.247	50.744	1.0796	1.0878e-07	8.4896e-06	657401582	KEH40556.1	172	hypothetical protein MTR_1g030850 [Medicago truncatula]
Cluster-25869.69783	162.275	79.6588	1.0265	2.6795e-10	2.9822e-08	657384538	AES96155.2	1689	F-box/kelch-repeat plant protein [Medicago truncatula]
Cluster-25869.69859	1381.4	601.27	1.2	4.7944e-93	1.2273e-89	357438145	XP_003589348.1	1782	Cysteine proteinase [Medicago truncatula]>gi|355478396|gb|AES59599.1| papain family cysteine protease [Medicago truncatula]
Cluster-25869.69880	2720.89	582.232	2.2244	0	0	--	--	--	--
Cluster-25869.69944	1202.79	467.541	1.3632	1.1833e-95	3.1335e-92	222431975	ACM50914.1	1492	aquaporin [Medicago falcata]
Cluster-25869.69992	1073.34	477.595	1.1682	3.1499e-70	4.7432e-67	357454625	XP_003597593.1	2991	Beta-fructofuranosidase, cell wall isozyme [Medicago truncatula]
Cluster-25869.70002	174.83	59.9051	1.5452	1.0638e-17	2.2821e-15	657385013	AES97733.2	5238	ribonuclease II family protein [Medicago truncatula]
Cluster-25869.70039	227.923	45.3046	2.3308	1.984e-35	9.9585e-33	657380030	KEH24309.1	3333	glutamate carboxypeptidase, putative [Medicago truncatula]
Cluster-25869.70080	439.917	187.803	1.228	1.0092e-31	4.5062e-29	385202762	AFI47457.1	261	low temperature and salt responsive protein [Medicago sativa]
Cluster-25869.70118	52.6552	21.8292	1.2703	3.3925e-05	0.0016468	357442689	XP_003591622.1	960	hypothetical protein MTR_1g089890 [Medicago truncatula]>gi|355480670|gb|AES61873.1| hypothetical protein MTR_1g089890 [Medicago truncatula]
Cluster-25869.70167	63.4492	24.3621	1.381	1.5517e-06	9.7201e-05	657370342	KEH16489.1	577	zein-binding protein [Medicago truncatula]
Cluster-25869.70297	309.505	109.875	1.4941	6.4161e-29	2.4885e-26	357474991	XP_003607781.1	510	Low-temperature inducible [Medicago truncatula]>gi|355508836|gb|AES89978.1| nodulin-like protein [Medicago truncatula]>gi|388522163|gb|AFK49143.1| unknown [Medicago truncatula]
Cluster-25869.70299	54.4603	19.4824	1.483	3.1791e-06	0.00018751	357520231	XP_003630404.1	2065	Alcohol dehydrogenase-like protein [Medicago truncatula]>gi|355524426|gb|AET04880.1| Zn-dependent alcohol dehydrogenase family protein [Medicago truncatula]
Cluster-25869.70316	79.4287	34.8087	1.1902	1.0739e-06	6.9304e-05	388495190	AFK35661.1	853	unknown [Medicago truncatula]
Cluster-25869.70411	368.173	175.105	1.0722	1.1664e-22	3.4188e-20	357511911	XP_003626244.1	1673	Epoxide hydrolase [Medicago truncatula]>gi|124360005|gb|ABN08021.1| Epoxide hydrolase [Medicago truncatula]>gi|355501259|gb|AES82462.1| epoxide hydrolase [Medicago truncatula]
Cluster-25869.70424	155.28	77.5117	1.0024	1.1989e-09	1.2146e-07	357483571	XP_003612072.1	2465	Cell division protease ftsH-like protein [Medicago truncatula]>gi|355513407|gb|AES95030.1| P-loop nucleoside triphosphate hydrolase superfamily protein [Medicago truncatula]
Cluster-25869.70496	62.1737	24.6284	1.336	3.2384e-06	0.00019086	657397003	KEH36836.1	1022	polyadenylate-binding protein RBP47B [Medicago truncatula]
Cluster-25869.70558	133.293	52.1039	1.3551	6.0125e-12	7.9336e-10	657373921	KEH19526.1	675	plastocyanin-like domain protein [Medicago truncatula]
Cluster-25869.70580	43.2235	10.3778	2.0583	4.2905e-07	3.0036e-05	657375181	KEH20594.1	2506	cytochrome P450 family 78 protein [Medicago truncatula]
Cluster-25869.70594	83.6905	27.031	1.6304	8.8677e-10	9.1288e-08	357476127	XP_003608349.1	2179	Bromodomain-containing protein [Medicago truncatula]>gi|355509404|gb|AES90546.1| global transcription factor group protein [Medicago truncatula]
Cluster-25869.70598	71.9558	27.1971	1.4037	2.336e-07	1.7233e-05	357436639	XP_003588595.1	1531	Transcription factor bZIP [Medicago truncatula]>gi|355477643|gb|AES58846.1| BZIP transcription factor [Medicago truncatula]
Cluster-25869.70606	100.797	45.8929	1.1351	1.0124e-07	7.9417e-06	357482801	XP_003611687.1	560	Ethylene-responsive transcription factor RAP2-10 [Medicago truncatula]>gi|355513022|gb|AES94645.1| ethylene response factor [Medicago truncatula]
Cluster-25869.70643	287.261	26.4814	3.4393	8.5784e-62	1.0626e-58	409191774	AFV30231.1	1098	homeobox-leucine zipper protein [Medicago sativa]
Cluster-25869.70760	37.334	9.71866	1.9417	5.5009e-06	0.00031409	502106934	XP_004493103.1	1276	PREDICTED: uncharacterized protein LOC101489051 [Cicer arietinum]
Cluster-25869.70800	441.366	189.584	1.2191	1.5553e-31	6.6725e-29	357444255	XP_003592405.1	1375	Phosphate metabolism protein [Medicago truncatula]>gi|217073866|gb|ACJ85293.1| unknown [Medicago truncatula]>gi|355481453|gb|AES62656.1| haloacid dehalogenase-like hydrolase [Medicago truncatula]>gi|388519543|gb|AFK47833.1| unknown [Medicago truncatula]
Cluster-25869.70868	169.583	42.1555	2.0082	5.3157e-23	1.5761e-20	657376635	KEH21656.1	1237	ABI five-binding protein [Medicago truncatula]
Cluster-25869.70875	77.2026	24.5489	1.653	2.9165e-09	2.7858e-07	657390399	AES91241.2	1662	aldose 1-epimerase family protein [Medicago truncatula]
Cluster-25869.70906	572.648	243.915	1.2313	6.434e-41	3.9528e-38	657382780	AES75961.2	686	Kunitz type trypsin inhibitor / Alpha-fucosidase [Medicago truncatula]
Cluster-25869.70952	40.7537	5.04721	3.0134	2.9429e-09	2.8075e-07	357476127	XP_003608349.1	2179	Bromodomain-containing protein [Medicago truncatula]>gi|355509404|gb|AES90546.1| global transcription factor group protein [Medicago truncatula]
Cluster-25869.70954	98.136	45.3404	1.114	2.1221e-07	1.5776e-05	657381635	KEH25601.1	1411	NADP-specific glutamate dehydrogenase [Medicago truncatula]
Cluster-25869.70992	286.387	124.033	1.2072	8.7834e-21	2.3021e-18	357517377	XP_003628977.1	288	Defensin [Medicago truncatula]>gi|358345086|ref|XP_003636614.1| Defensin [Medicago truncatula]>gi|355522999|gb|AET03453.1| Defensin MtDef4.2 [Medicago truncatula]>gi|388495522|gb|AFK35827.1| unknown [Medicago truncatula]
Cluster-25869.71056	186.948	73.0743	1.3552	3.7158e-16	7.2243e-14	388519241	AFK47682.1	1187	unknown [Medicago truncatula]>gi|657396956|gb|KEH36789.1| aluminum induced protein with YGL and LRDR motif protein [Medicago truncatula]
Cluster-25869.71104	397.943	113.941	1.8043	7.617e-46	5.6792e-43	388495740	AFK35936.1	400	unknown [Medicago truncatula]>gi|657380128|gb|KEH24387.1| late embryogenesis abundant protein [Medicago truncatula]
Cluster-25869.71121	92.1309	21.042	2.1304	5.3052e-14	8.6685e-12	357520825	XP_003630701.1	429	hypothetical protein MTR_8g102350 [Medicago truncatula]>gi|355524723|gb|AET05177.1| hypothetical protein MTR_8g102350 [Medicago truncatula]>gi|388509722|gb|AFK42927.1| unknown [Medicago truncatula]
Cluster-25869.71128	111.681	29.1295	1.9388	4.0313e-15	7.3362e-13	657389831	KEH31479.1	1765	papain family cysteine protease [Medicago truncatula]
Cluster-25869.71150	40.6063	14.6449	1.4713	6.2634e-05	0.0029064	502167637	XP_004514204.1	798	PREDICTED: 21 kDa protein-like [Cicer arietinum]
Cluster-25869.71153	97.4433	28.4682	1.7752	3.2931e-12	4.429e-10	357482245	XP_003611408.1	2466	Beta-amylase [Medicago truncatula]>gi|355512743|gb|AES94366.1| beta-amylase [Medicago truncatula]
Cluster-25869.71160	191.01	21.1872	3.1724	2.4744e-39	1.3871e-36	357451093	XP_003595823.1	397	hypothetical protein MTR_2g062220 [Medicago truncatula]>gi|124360113|gb|ABN08129.1| hypothetical protein MtrDRAFT_AC155880g29v2 [Medicago truncatula]>gi|355484871|gb|AES66074.1| oxidoreductase/transition metal ion-binding protein [Medicago truncatula]>gi|388502640|gb|AFK39386.1| unknown [Medicago truncatula]
Cluster-25869.71177	177.919	7.98234	4.4783	9.8788e-45	6.8968e-42	374110440	AEV52286.2	181	Y2K4 dehydrin variant G3, partial [Medicago sativa]
Cluster-25869.7118	17.9277	0	5.1641	5.6966e-06	0.00032406	--	--	--	--
Cluster-25869.7120	13.9914	0	4.8065	6.9116e-05	0.0031651	--	--	--	--
Cluster-25869.71253	15.8297	0	4.9846	2.1322e-05	0.0010759	657398260	KEH37869.1	5049	Fip1 [V]-like protein [Medicago truncatula]
Cluster-25869.71350	828.554	74.9351	3.4669	1.3217e-175	1.2688e-171	604311908	EYU25902.1	1020	hypothetical protein MIMGU_mgv1a022511mg [Erythranthe guttata]
Cluster-25869.71364	88.758	38.9348	1.1888	2.5759e-07	1.8804e-05	657387931	AES88539.2	1513	xyloglucan endotransglucosylase/hydrolase family protein [Medicago truncatula]
Cluster-25869.71376	115.988	44.0636	1.3963	6.0526e-11	7.2177e-09	657392392	KEH33343.1	2780	RNA-binding domain CCCH-type zinc finger protein [Medicago truncatula]
Cluster-25869.71425	256.152	41.0311	2.6422	1.1108e-44	7.6849e-42	358347278	XP_003637686.1	2761	Protein tolB [Medicago truncatula]>gi|657401627|gb|KEH40586.1| translocation protein TolB [Medicago truncatula]>gi|657401655|gb|KEH40614.1| translocation protein TolB [Medicago truncatula]
Cluster-25869.71533	398.505	126.109	1.6599	1.1456e-41	7.2168e-39	358348682	XP_003638373.1	766	Low-temperature-induced 65 kDa protein [Medicago truncatula]
Cluster-25869.71541	363.902	96.4065	1.9163	4.87e-45	3.4629e-42	657401691	KEH40650.1	3412	trehalose-6-phosphate synthase domain protein [Medicago truncatula]
Cluster-25869.71559	233.482	65.273	1.8388	3.4424e-28	1.3087e-25	657384158	AES95029.2	2228	P-loop nucleoside triphosphate hydrolase superfamily protein [Medicago truncatula]
Cluster-25869.71655	291.434	81.9906	1.8296	1.4117e-34	6.9495e-32	357501003	XP_003620790.1	235	hypothetical protein MTR_6g090490 [Medicago truncatula]>gi|355495805|gb|AES77008.1| hypothetical protein MTR_6g090490 [Medicago truncatula]>gi|388512657|gb|AFK44390.1| unknown [Medicago truncatula]
Cluster-25869.71658	305.812	124.534	1.2961	4.3603e-24	1.4011e-21	657404615	KEH43259.1	3116	transport inhibitor response-like protein [Medicago truncatula]
Cluster-25869.71673	19.3007	0.644141	4.9051	2.7943e-06	0.00016791	--	--	--	--
Cluster-25869.71674	87.2814	9.02728	3.2733	2.7477e-19	6.6356e-17	357500677	XP_003620627.1	2294	Sugar transporter [Medicago truncatula]>gi|355495642|gb|AES76845.1| sugar porter (SP) family MFS transporter [Medicago truncatula]
Cluster-25869.71787	212.09	99.0761	1.0981	4.1989e-14	6.9646e-12	217070958	ACJ83839.1	808	unknown [Medicago truncatula]>gi|388509450|gb|AFK42791.1| unknown [Medicago truncatula]
Cluster-25869.71789	396.144	132.437	1.5807	4.2317e-39	2.3549e-36	357501003	XP_003620790.1	226	hypothetical protein MTR_6g090490 [Medicago truncatula]>gi|355495805|gb|AES77008.1| hypothetical protein MTR_6g090490 [Medicago truncatula]>gi|388512657|gb|AFK44390.1| unknown [Medicago truncatula]
Cluster-25869.71818	44.4134	17.3288	1.3578	7.0092e-05	0.0032059	357472203	XP_003606386.1	587	hypothetical protein MTR_4g059410 [Medicago truncatula]
Cluster-25869.71963	360.716	157.027	1.1998	1.4508e-25	4.9081e-23	388500846	AFK38489.1	679	unknown [Medicago truncatula]
Cluster-25869.72017	1376.6	642.384	1.0996	9.1389e-83	1.7996e-79	657402828	KEH41697.1	1761	emsy amine-terminus (ENT)/plant tudor-like domain protein [Medicago truncatula]
Cluster-25869.72102	523.429	232.893	1.1683	3.8012e-35	1.8956e-32	357519597	XP_003630087.1	231	hypothetical protein MTR_8g091590 [Medicago truncatula]>gi|355524109|gb|AET04563.1| hypothetical protein MTR_8g091590 [Medicago truncatula]
Cluster-25869.72153	541.208	170.78	1.664	4.0214e-56	4.2305e-53	357446689	XP_003593620.1	464	Auxin-repressed protein [Medicago truncatula]>gi|355482668|gb|AES63871.1| auxin-repressed/dormancy-associated protein [Medicago truncatula]
Cluster-25869.72159	45.6994	16.0806	1.5069	1.6252e-05	0.00084215	657380986	AES74766.2	3377	ERD (early-responsive to dehydration stress) family protein [Medicago truncatula]
Cluster-25869.72228	111.107	44.4679	1.3211	6.4938e-10	6.8285e-08	357511729	XP_003626153.1	606	Glucan endo-1,3-beta-glucosidase [Medicago truncatula]>gi|355501168|gb|AES82371.1| carbohydrate-binding X8 domain protein [Medicago truncatula]
Cluster-25869.72259	143.599	57.257	1.3265	1.8925e-12	2.6281e-10	357452661	XP_003596607.1	3740	Kinesin-like protein [Medicago truncatula]>gi|355485655|gb|AES66858.1| kinesin motor domain protein [Medicago truncatula]
Cluster-25869.72316	147.484	70.9543	1.0556	8.4905e-10	8.7639e-08	657400873	KEH39941.1	2469	vacuolar processing enzyme [Medicago truncatula]
Cluster-25869.72319	362.215	131.476	1.462	1.0774e-32	4.9843e-30	657398072	AES65676.2	857	cytidine/deoxycytidylate deaminase family protein [Medicago truncatula]
Cluster-25869.72365	48.0948	17.3217	1.4733	1.3012e-05	0.0006901	357483319	XP_003611946.1	756	Homeodomain leucine zipper protein [Medicago truncatula]>gi|355513281|gb|AES94904.1| homeobox leucine zipper protein [Medicago truncatula]
Cluster-25869.72543	50.2529	14.1861	1.8247	3.691e-07	2.6149e-05	657389738	AES90712.2	11418	chromatin remodeling complex subunit [Medicago truncatula]
Cluster-25869.72633	97.3815	24.1632	2.0108	6.9411e-14	1.1157e-11	357441255	XP_003590905.1	5222	O-linked GlcNAc transferase like protein [Medicago truncatula]>gi|355479953|gb|AES61156.1| peptide-N-acetylglucosaminyltransferase [Medicago truncatula]
Cluster-25869.72660	315.119	77.0107	2.0328	7.3409e-42	4.6979e-39	357478055	XP_003609313.1	2543	Nitrate transporter [Medicago truncatula]>gi|355510368|gb|AES91510.1| peptide/nitrate transporter [Medicago truncatula]
Cluster-25869.72727	35.5938	11.1515	1.6744	4.8529e-05	0.0022948	357492247	XP_003616412.1	1271	Expansin [Medicago truncatula]>gi|355517747|gb|AES99370.1| expansin A10 [Medicago truncatula]
Cluster-25869.72774	13.3381	0	4.7375	0.00010548	0.0045484	657400153	AES67687.2	6955	xanthine dehydrogenase/oxidase [Medicago truncatula]
Cluster-25869.72775	45.1629	17.0583	1.4047	4.1664e-05	0.001991	657392392	KEH33343.1	2308	RNA-binding domain CCCH-type zinc finger protein [Medicago truncatula]
Cluster-25869.72794	22.3931	1.66546	3.7491	1.8922e-06	0.0001171	357474973	XP_003607772.1	1780	WRKY transcription factor [Medicago truncatula]>gi|355508827|gb|AES89969.1| WRKY transcription factor 3 [Medicago truncatula]
Cluster-25869.72797	69.0826	15.6741	2.1399	6.5151e-11	7.7572e-09	3293555	AAC25775.1	1323	chlorophyll a/b binding protein [Medicago sativa]
Cluster-25869.72821	56.0269	0.536069	6.7076	2.5436e-15	4.7184e-13	374110440	AEV52286.2	183	Y2K4 dehydrin variant G3, partial [Medicago sativa]
Cluster-25869.72878	381.498	106.41	1.842	4.4796e-45	3.2151e-42	357521377	XP_003630977.1	4413	Alpha,alpha-trehalose-phosphate synthase [Medicago truncatula]>gi|355524999|gb|AET05453.1| trehalose-6-phosphate synthase domain protein [Medicago truncatula]
Cluster-25869.72879	713.018	36.2587	4.2975	7.6529e-171	5.8771e-167	30089660	AAM97493.1	1725	galactinol synthase [Medicago sativa]
Cluster-25869.72900	158.037	5.55465	4.8304	7.6418e-41	4.6209e-38	502163747	XP_004512936.1	531	PREDICTED: uncharacterized protein LOC101504022 [Cicer arietinum]
Cluster-25869.72907	23.7485	0	5.5698	1.6303e-07	1.2384e-05	16508162	AAL17949.1	5228	type IIB calcium ATPase [Medicago truncatula]
Cluster-25869.72925	84.3857	32.9944	1.3548	4.4339e-08	3.6379e-06	357473441	XP_003607005.1	532	hypothetical protein MTR_4g071120 [Medicago truncatula]>gi|355508060|gb|AES89202.1| hypothetical protein MTR_4g071120 [Medicago truncatula]>gi|388511042|gb|AFK43587.1| unknown [Medicago truncatula]
Cluster-25869.72981	108.184	33.4238	1.6945	9.6926e-13	1.3913e-10	357441685	XP_003591120.1	4206	Lipoxygenase [Medicago truncatula]>gi|355480168|gb|AES61371.1| linoleate 9S-lipoxygenase-like protein [Medicago truncatula]
Cluster-25869.72998	68.5223	34.0751	1.0079	5.0378e-05	0.0023749	357507913	XP_003624245.1	2331	UDP-glucosyltransferase, putative [Medicago truncatula]>gi|124361017|gb|ABN08989.1| UDP-glucuronosyl/UDP-glucosyltransferase [Medicago truncatula]>gi|355499260|gb|AES80463.1| UDP-glucosyltransferase family protein [Medicago truncatula]
Cluster-25869.72999	178.078	87.5317	1.0246	3.8835e-11	4.7339e-09	657381644	AES75227.2	2209	O-glycosyl hydrolase family 17 protein [Medicago truncatula]
Cluster-25869.73000	228.97	20.1115	3.5091	2.7098e-50	2.2868e-47	657396123	KEH36254.1	528	hypothetical protein MTR_3g113660 [Medicago truncatula]
Cluster-25869.73086	352.021	147.085	1.259	1.6214e-26	5.7383e-24	357496125	XP_003618351.1	2581	Cytochrome P450 82A1 [Medicago truncatula]>gi|355493366|gb|AES74569.1| cytochrome P450 family 82 protein [Medicago truncatula]
Cluster-25869.73209	40.7156	8.8777	2.1973	3.6313e-07	2.5774e-05	357478301	XP_003609436.1	1387	hypothetical protein MTR_4g115690 [Medicago truncatula]>gi|355510491|gb|AES91633.1| hypothetical protein MTR_4g115690 [Medicago truncatula]
Cluster-25869.73334	314.245	156.526	1.0055	4.385e-18	9.7326e-16	657375997	KEH21213.1	3104	endo-1,4-beta-glucanase [Medicago truncatula]
Cluster-25869.73398	1033.37	146.111	2.8222	1.6418e-185	1.8012e-181	502173079	XP_004515248.1	2738	PREDICTED: beta-amylase 1, chloroplastic [Cicer arietinum]
Cluster-25869.73409	45.3059	13.6021	1.7359	2.7968e-06	0.00016793	369726464	AEX20344.1	748	monodehydroascorbate reductase [Medicago sativa]
Cluster-25869.73423	76.8278	8.80327	3.1255	1.3138e-16	2.6344e-14	828318619	XP_012572377.1	850	PREDICTED: protein NRT1/ PTR FAMILY 8.3-like isoform X2 [Cicer arietinum]
Cluster-25869.73563	422.404	39.6211	3.4143	1.5677e-89	3.6482e-86	357443259	XP_003591907.1	601	Aquaporin PIP [Medicago truncatula]>gi|355480955|gb|AES62158.1| major intrinsic protein (MIP) family transporter [Medicago truncatula]
Cluster-25869.73654	75.3387	30.7148	1.2945	5.1666e-07	3.5842e-05	657401218	KEH40218.1	4152	filament-plant-like protein [Medicago truncatula]
Cluster-25869.73665	303.917	65.4054	2.2162	2.5669e-44	1.7601e-41	357506141	XP_003623359.1	1159	Ferritin-1 [Medicago truncatula]>gi|355498374|gb|AES79577.1| ferritin [Medicago truncatula]>gi|388499902|gb|AFK38017.1| unknown [Medicago truncatula]
Cluster-25869.73691	25.9497	4.51114	2.5242	1.2701e-05	0.00067409	357470009	XP_003605289.1	4737	B3 domain-containing protein [Medicago truncatula]>gi|355506344|gb|AES87486.1| AP2/B3 transcription factor family protein [Medicago truncatula]
Cluster-25869.73696	94.442	45.4478	1.0552	9.1797e-07	5.9946e-05	502090345	XP_004489198.1	1763	PREDICTED: serine/threonine-protein kinase HT1 [Cicer arietinum]
Cluster-25869.73954	16.6879	1.18594	3.8147	3.5571e-05	0.0017148	357487003	XP_003613789.1	416	Ribonuclease T2 [Medicago truncatula]>gi|355515124|gb|AES96747.1| ribonuclease T2 family protein [Medicago truncatula]
Cluster-25869.74019	46.3465	14.1711	1.7095	2.6669e-06	0.00016101	217071104	ACJ83912.1	671	unknown [Medicago truncatula]
Cluster-25869.74036	137.665	58.1874	1.2424	3.9516e-11	4.8093e-09	357501295	XP_003620936.1	1417	Cytidine deaminase [Medicago truncatula]>gi|355495951|gb|AES77154.1| homotetrameric cytidine deaminase [Medicago truncatula]
Cluster-25869.74074	17.9615	2.2137	3.0204	8.0209e-05	0.0035854	357484843	XP_003612709.1	1771	IWS1-like protein [Medicago truncatula]>gi|355514044|gb|AES95667.1| transcription elongation factor (TFIIS) family protein [Medicago truncatula]
Cluster-25869.74082	78.8266	28.7716	1.454	3.1096e-08	2.5948e-06	357482371	XP_003611471.1	1583	hypothetical protein MTR_5g014310 [Medicago truncatula]>gi|355512806|gb|AES94429.1| aluminum activated malate transporter family protein [Medicago truncatula]
Cluster-25869.74096	57.8395	10.0915	2.5189	7.4982e-11	8.8453e-09	357479061	XP_003609816.1	808	hypothetical protein MTR_4g122800 [Medicago truncatula]>gi|217075202|gb|ACJ85961.1| unknown [Medicago truncatula]>gi|355510871|gb|AES92013.1| plant invertase/pectin methylesterase inhibitor [Medicago truncatula]>gi|388516711|gb|AFK46417.1| unknown [Medicago truncatula]>gi|388520951|gb|AFK48537.1| unknown [Medicago truncatula]
Cluster-25869.74208	16.6548	1.11866	3.8961	3.2455e-05	0.0015874	532968	AAA21185.1	155	cold acclimation-specific protein [Medicago falcata]
Cluster-25869.74232	178.016	62.4817	1.5105	1.5708e-17	3.3323e-15	357515557	XP_003628067.1	2536	Cytochrome P450 monooxygenase CYP72A65 [Medicago truncatula]>gi|355522089|gb|AET02543.1| cytochrome P450 family 72 protein [Medicago truncatula]
Cluster-25869.74349	90.9442	26.9108	1.7568	2.289e-11	2.849e-09	357449671	XP_003595112.1	1211	Leucine-rich repeat-containing protein [Medicago truncatula]>gi|355484160|gb|AES65363.1| plant intracellular ras-group-related LRR protein [Medicago truncatula]
Cluster-25869.74380	91.5569	45.1973	1.0184	2.3695e-06	0.00014442	4732123	AAD28617.1	2994	mitogen-activated protein kinase homologue [Medicago sativa]
Cluster-25869.74423	718.309	109.576	2.7127	5.2982e-125	2.7126e-121	357492359	XP_003616468.1	1509	Protein phosphatase 2C [Medicago truncatula]>gi|355517803|gb|AES99426.1| protein phosphatase 2C-like protein [Medicago truncatula]
Cluster-25869.74453	60.4673	8.13765	2.8935	1.2142e-12	1.7364e-10	357502063	XP_003621320.1	1467	hypothetical protein MTR_7g011850 [Medicago truncatula]>gi|355496335|gb|AES77538.1| plant/MXO21-9 protein [Medicago truncatula]
Cluster-25869.74464	53.9263	22.5292	1.2592	3.0327e-05	0.001492	657398502	KEH38091.1	5317	octicosapeptide/phox/Bem1p domain kinase superfamily protein [Medicago truncatula]
Cluster-25869.74485	21.034	2.50285	3.0711	1.7277e-05	0.0008893	502141746	XP_004504618.1	2471	PREDICTED: protein NRT1/ PTR FAMILY 8.3 [Cicer arietinum]
Cluster-25869.74512	247.183	46.4605	2.4115	1.368e-39	7.8992e-37	4469288	CAA65771.1	1141	ferritin [Medicago sativa]
Cluster-25869.74565	24.7767	4.45674	2.4749	2.404e-05	0.0011996	657399459	KEH38899.1	3675	RING/U-box protein, putative [Medicago truncatula]
Cluster-25869.74584	111.681	31.5629	1.8231	3.5774e-14	6.0116e-12	357518019	XP_003629298.1	1420	Thaumatin-like protein [Medicago truncatula]>gi|355523320|gb|AET03774.1| pathogenesis-related thaumatin family protein [Medicago truncatula]
Cluster-25869.74649	115.105	55.0855	1.0632	5.1406e-08	4.182e-06	357464627	XP_003602595.1	1913	Caffeic acid 3-O-methyltransferase [Medicago truncatula]>gi|217072478|gb|ACJ84599.1| unknown [Medicago truncatula]>gi|355491643|gb|AES72846.1| caffeic acid O-methyltransferase [Medicago truncatula]>gi|388498338|gb|AFK37235.1| unknown [Medicago truncatula]
Cluster-25869.74680	84.0297	26.1958	1.6816	3.8847e-10	4.2019e-08	108709252	ABF97047.1	2875	retrotransposon protein, putative, Ty1-copia subclass [Oryza sativa Japonica Group]
Cluster-25869.74718	62.6116	27.6401	1.1797	1.6693e-05	0.0008621	657400290	KEH39544.1	1210	SCF ubiquitin ligase, SKP1 component [Medicago truncatula]
Cluster-25869.74789	64.5229	10.1631	2.6665	1.5611e-12	2.1957e-10	657390193	KEH31759.1	2525	cytochrome P450 family 71 protein [Medicago truncatula]
Cluster-25869.74828	23.5443	3.46262	2.7654	1.403e-05	0.00073848	657380776	KEH24853.1	1848	Serine/Threonine-kinase HT1-like protein [Medicago truncatula]
Cluster-25869.74921	329.135	152.771	1.1073	2.9536e-21	8.0721e-19	657386214	KEH28578.1	2335	hypothetical protein MTR_4g007710 [Medicago truncatula]
Cluster-25869.74979	121.718	52.8611	1.2033	1.1882e-09	1.2054e-07	357469909	XP_003605239.1	4704	Transcriptional repressor NF-X1 [Medicago truncatula]>gi|355506294|gb|AES87436.1| NF-X1-type zinc finger protein NFXL1 [Medicago truncatula]
Cluster-25869.75024	65.1463	23.4725	1.4727	3.9163e-07	2.7618e-05	358346906	XP_003637505.1	4312	Chromodomain-helicase-DNA-binding protein [Medicago truncatula]>gi|657403536|gb|KEH42377.1| PHD zinc finger protein [Medicago truncatula]
Cluster-25869.75238	62.9613	6.7277	3.2263	3.3687e-14	5.6734e-12	657398367	KEH37975.1	2056	F-box protein [Medicago truncatula]
Cluster-25869.75334	303.005	68.8308	2.1382	1.4626e-42	9.6828e-40	358347278	XP_003637686.1	2794	Protein tolB [Medicago truncatula]>gi|657401627|gb|KEH40586.1| translocation protein TolB [Medicago truncatula]>gi|657401655|gb|KEH40614.1| translocation protein TolB [Medicago truncatula]
Cluster-25869.75484	157.841	75.3645	1.0665	1.6462e-10	1.8757e-08	657392646	AES70059.2	988	legume lectin beta domain protein [Medicago truncatula]
Cluster-25869.75507	199.547	44.2597	2.1727	4.372e-29	1.713e-26	357478391	XP_003609481.1	2779	F-box/LRR-repeat protein [Medicago truncatula]>gi|355510536|gb|AES91678.1| F-box/LRR-like protein [Medicago truncatula]
Cluster-25869.75508	24.8148	2.97736	3.0591	3.1591e-06	0.00018662	357478391	XP_003609481.1	2779	F-box/LRR-repeat protein [Medicago truncatula]>gi|355510536|gb|AES91678.1| F-box/LRR-like protein [Medicago truncatula]
Cluster-25869.75527	52.5159	18.6357	1.4947	4.2715e-06	0.00024795	388519625	AFK47874.1	1971	unknown [Medicago truncatula]>gi|657384096|gb|AES94812.2| TPR domain protein [Medicago truncatula]
Cluster-25869.75594	636.926	121.827	2.3863	4.0362e-98	1.107e-94	657380149	KEH24408.1	4305	sucrose synthase [Medicago truncatula]
Cluster-25869.75603	13.7353	0.278412	5.6245	6.8091e-05	0.0031237	657399306	KEH38789.1	653	NAC transcription factor-like protein [Medicago truncatula]
Cluster-25869.75659	188.659	78.1945	1.2706	4.217e-15	7.62e-13	357457231	XP_003598896.1	802	Polyadenylate-binding protein-interacting protein [Medicago truncatula]>gi|217071442|gb|ACJ84081.1| unknown [Medicago truncatula]>gi|355487944|gb|AES69147.1| EARLY responsive TO dehydration protein, putative [Medicago truncatula]>gi|388496110|gb|AFK36121.1| unknown [Medicago truncatula]
Cluster-25869.75877	64.398	22.6165	1.5096	2.9989e-07	2.1707e-05	357460921	XP_003600742.1	315	Albumin [Medicago truncatula]>gi|355489790|gb|AES70993.1| Leginsulin/Albumin-1 [Medicago truncatula]>gi|388516549|gb|AFK46336.1| unknown [Medicago truncatula]>gi|657393888|gb|KEH34642.1| Leginsulin/Albumin-1 [Medicago truncatula]
Cluster-25869.75879	62.9195	29.1445	1.1103	3.3968e-05	0.0016479	657393894	KEH34646.1	321	albumin I [Medicago truncatula]
Cluster-25869.75895	380.579	78.8715	2.2706	1.8755e-56	2.0286e-53	657395138	KEH35550.1	1182	expansin A10 [Medicago truncatula]
Cluster-25869.75962	207.56	90.8955	1.1912	3.031e-15	5.5953e-13	357509737	XP_003625157.1	3101	Zinc finger CCCH domain-containing protein [Medicago truncatula]>gi|124360202|gb|ABN08215.1| Zinc finger, CCCH-type [Medicago truncatula]>gi|355500172|gb|AES81375.1| ARM repeat CCCH-type zinc finger protein [Medicago truncatula]
Cluster-25869.76073	205.748	77.9511	1.4002	2.5555e-18	5.7553e-16	357500987	XP_003620782.1	1562	Zinc finger CCCH domain-containing protein [Medicago truncatula]>gi|355495797|gb|AES77000.1| zinc finger CCCH domain protein [Medicago truncatula]
Cluster-25869.76126	22.2095	0	5.4731	4.1133e-07	2.8822e-05	357480373	XP_003610472.1	3795	Membrane protein, putative [Medicago truncatula]>gi|357497947|ref|XP_003619262.1| Membrane protein, putative [Medicago truncatula]>gi|355511527|gb|AES92669.1| ERD (early-responsive to dehydration stress) family protein [Medicago truncatula]
Cluster-25869.76152	81.7623	28.0559	1.5431	4.8154e-09	4.4448e-07	357440683	XP_003590619.1	408	hypothetical protein MTR_1g071810 [Medicago truncatula]>gi|355479667|gb|AES60870.1| hypothetical protein MTR_1g071810 [Medicago truncatula]
Cluster-25869.76376	68.5829	10.2347	2.7444	1.5019e-13	2.3302e-11	657404136	KEH42908.1	2149	cystathionine beta-lyase/cystathionine gamma-synthase [Medicago truncatula]
Cluster-25869.76418	143.037	17.8212	3.0047	1.1843e-28	4.5702e-26	657373824	KEH19435.1	975	NAC transcription factor-like protein [Medicago truncatula]
Cluster-25869.76571	60.4641	21.797	1.4719	1.0308e-06	6.6801e-05	657394227	KEH34896.1	1659	transducin/WD40 repeat protein [Medicago truncatula]
Cluster-25869.76601	35.9885	7.20651	2.3202	8.4787e-07	5.5768e-05	657389745	KEH31393.1	1868	ATP-dependent zinc metalloprotease FTSH protein [Medicago truncatula]
Cluster-25869.76781	638.733	121.099	2.399	6.3454e-99	1.8048e-95	357481391	XP_003610981.1	2062	UDP-glucose 4-epimerase [Medicago truncatula]>gi|355512316|gb|AES93939.1| UDP-D-glucose/UDP-D-galactose 4-epimerase [Medicago truncatula]
Cluster-25869.76818	79.132	24.715	1.6789	1.299e-09	1.3075e-07	657382977	KEH26784.1	2578	3,4-dihydroxy-2-butanone kinase, putative [Medicago truncatula]
Cluster-25869.76846	42.5701	4.22199	3.3338	2.7264e-10	3.0257e-08	357455125	XP_003597843.1	1973	hypothetical protein MTR_2g103170 [Medicago truncatula]>gi|355486891|gb|AES68094.1| plant/F18G18-200 protein [Medicago truncatula]
Cluster-25869.76912	74.0702	35.3526	1.0671	1.189e-05	0.00063454	357503685	XP_003622131.1	2349	Amino acid binding protein, putative [Medicago truncatula]>gi|355497146|gb|AES78349.1| four ACT domain ACT domain protein which protein [Medicago truncatula]
Cluster-25869.76950	64.8233	26.2874	1.3021	2.9462e-06	0.00017567	657372209	AET01414.2	2272	BHLH transcription factor [Medicago truncatula]
Cluster-25869.76991	22.6492	0	5.5014	3.1545e-07	2.2725e-05	657376871	AES77885.2	4965	importin-like protein [Medicago truncatula]
Cluster-25869.77058	90.5694	44.1595	1.0363	2.047e-06	0.00012627	357447779	XP_003594165.1	2163	hypothetical protein MTR_2g025160 [Medicago truncatula]>gi|87240785|gb|ABD32643.1| AT3g20300/MQC12_5 [Medicago truncatula]>gi|355483213|gb|AES64416.1| extracellular ligand-gated ion channel protein [Medicago truncatula]
Cluster-25869.77135	41.061	13.0796	1.6504	1.5248e-05	0.00079387	657379249	KEH23658.1	3170	galactinol-raffinose galactosyltransferase [Medicago truncatula]
Cluster-25869.77185	37.5882	13.3115	1.4976	9.8385e-05	0.0042856	657377499	KEH22392.1	2380	LRR receptor-like kinase family protein [Medicago truncatula]
Cluster-25869.77333	86.7255	11.9653	2.8576	2.658e-17	5.562e-15	357501429	XP_003621003.1	2181	hypothetical protein MTR_7g005910 [Medicago truncatula]>gi|124365541|gb|ABN09775.1| General substrate transporter [Medicago truncatula]>gi|355496018|gb|AES77221.1| MFS/sugar transporter [Medicago truncatula]
Cluster-25869.77443	359.967	14.6721	4.6167	1.4684e-89	3.524e-86	357472659	XP_003606614.1	1264	Aquaporin TIP1-1 [Medicago truncatula]>gi|355507669|gb|AES88811.1| tonoplast intrinsic protein [Medicago truncatula]
Cluster-25869.77458	121.434	52.5762	1.2077	1.1332e-09	1.1557e-07	357440645	XP_003590600.1	2292	Methylcrotonoyl-CoA carboxylase subunit alpha [Medicago truncatula]>gi|355479648|gb|AES60851.1| acetyl-CoA carboxylase, putative [Medicago truncatula]
Cluster-25869.77738	71.9346	35.8386	1.0052	3.3814e-05	0.0016435	657370366	KEH16506.1	2332	long-chain acyl-CoA synthetase [Medicago truncatula]
Cluster-25869.77749	51.7095	20.6963	1.3211	2.5042e-05	0.0012456	357485319	XP_003612947.1	1469	Glycine-rich protein [Medicago truncatula]>gi|163889366|gb|ABY48136.1| glycine-rich protein [Medicago truncatula]>gi|355514282|gb|AES95905.1| DNA-binding protein, putative [Medicago truncatula]
Cluster-25869.77903	70.265	7.35896	3.2552	9.0778e-16	1.7428e-13	657380149	KEH24408.1	4253	sucrose synthase [Medicago truncatula]
Cluster-25869.77961	171.145	65.0583	1.3954	1.9573e-15	3.6483e-13	357521075	XP_003630826.1	3459	Lipase [Medicago truncatula]>gi|355524848|gb|AET05302.1| alpha/beta hydrolase family protein [Medicago truncatula]
Cluster-25869.78015	100.251	37.8612	1.4048	1.0204e-09	1.0448e-07	657389841	KEH31489.1	3283	LRR receptor-like kinase [Medicago truncatula]
Cluster-25869.78049	33.5026	7.64238	2.1322	5.6445e-06	0.00032151	657405120	AES62402.2	6391	ABC transporter-like family-protein [Medicago truncatula]
Cluster-25869.78089	94.0048	19.3958	2.277	3.2842e-15	6.0425e-13	657394912	KEH35384.1	2038	2-oxoisovalerate dehydrogenase subunit alpha [Medicago truncatula]
Cluster-25869.78108	155.199	51.0897	1.603	1.4729e-16	2.9457e-14	358349511	XP_003638779.1	1721	WD-40 repeat family [Medicago truncatula]>gi|657394226|gb|KEH34895.1| transducin/WD40 repeat protein [Medicago truncatula]
Cluster-25869.78113	145.622	32.7839	2.1512	1.9001e-21	5.2302e-19	130582	P10978.1	1859	RecName: Full=Retrovirus-related Pol polyprotein from transposon TNT 1-94; Includes: RecName: Full=Protease; Includes: RecName: Full=Reverse transcriptase; Includes: RecName: Full=Endonuclease [Nicotiana tabacum]>gi|20045|emb|CAA32025.1| unnamed protein product [Nicotiana tabacum]
Cluster-25869.78283	16.8116	1.71771	3.2909	7.8684e-05	0.0035254	657383483	KEH27184.1	811	Avr9/Cf-9 rapidly elicited protein [Medicago truncatula]
Cluster-25869.78292	36.665	12.3818	1.5662	7.6126e-05	0.0034384	357482425	XP_003611499.1	1441	Transcription factor bHLH25 [Medicago truncatula]>gi|355512834|gb|AES94457.1| basic helix loop helix (bHLH) DNA-binding family protein [Medicago truncatula]
Cluster-25869.78311	64.0232	31.3482	1.0302	6.9856e-05	0.0031971	357444403	XP_003592479.1	2917	BTB/POZ domain-containing protein [Medicago truncatula]>gi|355481527|gb|AES62730.1| phototropic-responsive NPH3 family protein [Medicago truncatula]
Cluster-25869.78388	126.482	27.8069	2.1854	3.884e-19	9.292e-17	502173079	XP_004515248.1	1519	PREDICTED: beta-amylase 1, chloroplastic [Cicer arietinum]
Cluster-25869.78408	47.1329	9.9119	2.2495	2.9676e-08	2.4826e-06	357498565	XP_003619571.1	406	Kunitz-type trypsin inhibitor-like 1 protein [Medicago truncatula]>gi|355494586|gb|AES75789.1| Kunitz type trypsin inhibitor / Alpha-fucosidase [Medicago truncatula]>gi|388494694|gb|AFK35413.1| unknown [Medicago truncatula]
Cluster-25869.78422	46.9955	7.34178	2.6783	1.4888e-09	1.481e-07	657395661	AES73535.2	1615	protein phosphatase 2C-like protein [Medicago truncatula]
Cluster-25869.78585	142.019	64.9974	1.1276	3.1256e-10	3.429e-08	84514139	ABC59078.1	2380	cytochrome P450 monooxygenase CYP72A59 [Medicago truncatula]
Cluster-25869.78592	84.6599	37.5105	1.1744	6.0009e-07	4.0819e-05	357446341	XP_003593448.1	4561	Pre-mRNA-splicing factor SYF1 [Medicago truncatula]>gi|355482496|gb|AES63699.1| Pre-mRNA-splicing factor SYF1-like protein [Medicago truncatula]
Cluster-25869.78662	79.9247	18.4389	2.1159	2.9199e-12	3.99e-10	357455211	XP_003597886.1	2096	Polygalacturonase [Medicago truncatula]>gi|355486934|gb|AES68137.1| polygalacturonase/glycoside hydrolase family protein [Medicago truncatula]
Cluster-25869.78752	48.1348	20.1094	1.2592	8.1245e-05	0.0036233	357458505	XP_003599533.1	1213	Late embryogenesis abundant protein D-34 [Medicago truncatula]>gi|355488581|gb|AES69784.1| late embryogenesis abundant D-like protein [Medicago truncatula]
Cluster-25869.78769	32.605	5.51099	2.5647	8.1547e-07	5.3894e-05	217070014	ACJ83367.1	154	unknown [Medicago truncatula]
Cluster-25869.78780	22.3613	4.58056	2.2874	0.000117	0.0049862	358347278	XP_003637686.1	371	Protein tolB [Medicago truncatula]>gi|657401627|gb|KEH40586.1| translocation protein TolB [Medicago truncatula]>gi|657401655|gb|KEH40614.1| translocation protein TolB [Medicago truncatula]
Cluster-25869.78876	76.7029	18.4654	2.0545	1.7241e-11	2.1741e-09	357513325	XP_003626951.1	1818	hypothetical protein MTR_8g012420 [Medicago truncatula]>gi|355520973|gb|AET01427.1| DUF760 family protein [Medicago truncatula]
Cluster-25869.78912	50.5171	17.5314	1.5268	4.8689e-06	0.00027946	657385261	AES98457.2	2178	endonuclease/exonuclease/phosphatase family protein [Medicago truncatula]
Cluster-25869.78965	184.074	81.6628	1.1725	1.9483e-13	2.9745e-11	357462825	XP_003601694.1	2602	Selenium binding protein [Medicago truncatula]>gi|657394698|gb|KEH35242.1| selenium-binding-like protein [Medicago truncatula]
Cluster-25869.78996	64.125	16.4056	1.9667	1.9682e-09	1.9279e-07	657405120	AES62402.2	6387	ABC transporter-like family-protein [Medicago truncatula]
Cluster-25869.79079	28.5706	7.739	1.8843	9.3483e-05	0.0041071	657375577	AET04604.2	11861	hypothetical protein MTR_8g092100 [Medicago truncatula]
Cluster-25869.79089	36.3233	10.118	1.844	1.3647e-05	0.0007208	357472855	XP_003606712.1	5006	Pumilio-like protein [Medicago truncatula]>gi|355507767|gb|AES88909.1| pumilio Mpt5 protein, putative [Medicago truncatula]
Cluster-25869.79092	13.3837	0	4.7424	0.00010241	0.004436	657404424	KEH43123.1	1615	carbohydrate-binding X8 domain protein [Medicago truncatula]
Cluster-25869.79141	73.6879	32.4189	1.1846	2.8229e-06	0.00016937	357451295	XP_003595924.1	1685	DNA-3-methyladenine glycosylase [Medicago truncatula]>gi|355484972|gb|AES66175.1| DNA-3-methyladenine glycosylase I [Medicago truncatula]
Cluster-25869.79178	23.4081	1.89306	3.6282	1.4247e-06	9.0275e-05	357453269	XP_003596911.1	1583	hypothetical protein MTR_2g087610 [Medicago truncatula]>gi|355485959|gb|AES67162.1| core-2/I-branching enzyme [Medicago truncatula]
Cluster-25869.79258	61.2124	23.9048	1.3565	3.088e-06	0.00018298	357506541	XP_003623559.1	2432	Alanine glyoxylate aminotransferase-like protein [Medicago truncatula]>gi|355498574|gb|AES79777.1| alanine-glyoxylate aminotransferase-like protein [Medicago truncatula]
Cluster-25869.79343	68.215	18.5584	1.878	1.6898e-09	1.668e-07	657384206	AES95160.2	5684	osmosensor histidine kinase [Medicago truncatula]
Cluster-25869.79357	77.9902	13.7374	2.5052	4.7238e-14	7.7514e-12	130582	P10978.1	1859	RecName: Full=Retrovirus-related Pol polyprotein from transposon TNT 1-94; Includes: RecName: Full=Protease; Includes: RecName: Full=Reverse transcriptase; Includes: RecName: Full=Endonuclease [Nicotiana tabacum]>gi|20045|emb|CAA32025.1| unnamed protein product [Nicotiana tabacum]
Cluster-25869.79524	48.7607	17.5994	1.4702	1.1647e-05	0.00062331	657394056	KEH34783.1	2125	ATP-binding protein, putative [Medicago truncatula]
Cluster-25869.79531	111.119	42.1555	1.3983	1.4597e-10	1.6782e-08	657370253	KEH16421.1	10423	P-loop nucleoside triphosphate hydrolase superfamily protein [Medicago truncatula]
Cluster-25869.79581	124.861	56.3266	1.1484	2.3397e-09	2.2686e-07	357477339	XP_003608955.1	840	hypothetical protein MTR_4g106790 [Medicago truncatula]>gi|355510010|gb|AES91152.1| DUF4228 domain protein [Medicago truncatula]>gi|388500620|gb|AFK38376.1| unknown [Medicago truncatula]
Cluster-25869.79633	505.806	47.728	3.4057	1.2187e-106	3.5997e-103	657380689	KEH24792.1	3882	raffinose synthase or seed inhibition protein [Medicago truncatula]
Cluster-25869.79764	25.6093	1.86085	3.7826	3.2386e-07	2.3266e-05	357438041	XP_003589296.1	2157	Guanine nucleotide-binding protein G(I)/G(S)/G(T) subunit beta-2 [Medicago truncatula]>gi|355478344|gb|AES59547.1| transducin/WD40 repeat protein [Medicago truncatula]
Cluster-25869.79794	105.623	30.2031	1.8062	2.3651e-13	3.6037e-11	657381619	KEH25590.1	4154	calcium-dependent lipid-binding (CaLB domain) family protein [Medicago truncatula]
Cluster-25869.79799	37.4995	10.8037	1.7953	1.3633e-05	0.00072053	657399568	KEH38995.1	4343	bHLH transcription factor-like protein [Medicago truncatula]
Cluster-25869.79959	61.228	12.205	2.3267	1.2579e-10	1.4505e-08	502141746	XP_004504618.1	2512	PREDICTED: protein NRT1/ PTR FAMILY 8.3 [Cicer arietinum]
Cluster-25869.80102	35.7281	6.58456	2.4399	4.7666e-07	3.3217e-05	657390183	KEH31749.1	2324	transmembrane amino acid transporter family protein [Medicago truncatula]
Cluster-25869.80176	26.6549	4.59845	2.5352	9.2648e-06	0.00050354	357491719	XP_003616147.1	2302	Phytoene synthase [Medicago truncatula]>gi|355517482|gb|AES99105.1| squalene/phytoene synthase [Medicago truncatula]
Cluster-25869.8033	18.9259	0.143143	7.0468	5.3851e-06	0.00030793	727599681	XP_010472812.1	1218	PREDICTED: glyceraldehyde-3-phosphate dehydrogenase GAPCP1, chloroplastic-like [Camelina sativa]
Cluster-25869.80428	14.6373	1.075	3.7672	0.00011443	0.004893	357497345	XP_003618961.1	3256	hypothetical protein MTR_6g029340 [Medicago truncatula]
Cluster-25869.80442	141.435	59.2503	1.2552	1.5711e-11	1.9877e-09	357505415	XP_003622996.1	2143	Pectate lyase 1-27 [Medicago truncatula]>gi|355498011|gb|AES79214.1| pectate lyase-like protein [Medicago truncatula]
Cluster-25869.80519	23.3232	3.34596	2.8013	1.3711e-05	0.00072318	357515285	XP_003627931.1	253	Multidrug resistance protein ABC transporter family [Medicago truncatula]>gi|355521953|gb|AET02407.1| ABC transporter-like family-protein [Medicago truncatula]
Cluster-25869.80528	40.7225	4.73372	3.1048	1.8975e-09	1.8634e-07	358344474	XP_003636314.1	1593	Quinone oxidoreductase-like protein [Medicago truncatula]
Cluster-25869.80541	44.3478	12.525	1.8241	1.7958e-06	0.00011149	357496437	XP_003618507.1	2261	Dof zinc finger protein [Medicago truncatula]>gi|355493522|gb|AES74725.1| DOF-type zinc finger DNA-binding family protein [Medicago truncatula]
Cluster-25869.80548	51.0649	18.5169	1.4635	7.6966e-06	0.00042431	357453405	XP_003596979.1	2051	hypothetical protein MTR_2g088270 [Medicago truncatula]>gi|355486027|gb|AES67230.1| beta-1,3-galactosyltransferase-like protein [Medicago truncatula]
Cluster-25869.80569	47.5471	5.48021	3.1171	8.0019e-11	9.3819e-09	657370366	KEH16506.1	2547	long-chain acyl-CoA synthetase [Medicago truncatula]
Cluster-25869.80604	55.4035	23.5469	1.2344	3.0071e-05	0.0014804	657403315	KEH42165.1	2153	four ACT domain ACT domain protein which protein [Medicago truncatula]
Cluster-25869.80662	48.5952	19.038	1.3519	3.3646e-05	0.0016364	357499799	XP_003620188.1	1081	Miraculin [Medicago truncatula]>gi|355495203|gb|AES76406.1| Lipid transfer protein [Medicago truncatula]
Cluster-25869.80704	65.4854	27.4891	1.2523	4.6529e-06	0.00026846	657387376	AES87990.2	1313	DUF642 family protein [Medicago truncatula]
Cluster-25869.80745	91.7562	45.8743	1.0001	3.059e-06	0.00018155	357501337	XP_003620957.1	973	NAC domain protein [Medicago truncatula]>gi|355495972|gb|AES77175.1| NAC transcription factor-like protein [Medicago truncatula]
Cluster-25869.81017	27.1783	5.17102	2.3939	1.3656e-05	0.0007208	657395964	AES73945.2	3094	zinc finger (C3HC4-type RING finger) family protein [Medicago truncatula]
Cluster-25869.81199	143.118	47.9527	1.5775	4.096e-15	7.4233e-13	357511595	XP_003626086.1	1080	hypothetical protein MTR_7g110880 [Medicago truncatula]>gi|355501101|gb|AES82304.1| hypothetical protein MTR_7g110880 [Medicago truncatula]
Cluster-25869.81210	33.4551	5.00569	2.7406	2.5234e-07	1.8456e-05	657401520	KEH40498.1	3503	adenine nucleotide alpha hydrolase-like domain kinase [Medicago truncatula]
Cluster-25869.81270	36.4701	12.6087	1.5323	9.9419e-05	0.0043258	357463787	XP_003602175.1	3488	Protein dimerization [Medicago truncatula]
Cluster-25869.81365	514.204	36.2358	3.8269	8.61e-117	3.4801e-113	657398883	KEH38404.1	2999	9-cis-epoxycarotenoid dioxygenase [Medicago truncatula]
Cluster-25869.81451	24.4131	3.21856	2.9232	5.789e-06	0.00032834	657390431	KEH31952.1	2785	two-component response regulator-like APRR7 protein [Medicago truncatula]
Cluster-25869.81482	66.9308	29.1395	1.1997	6.7643e-06	0.00037807	657390431	KEH31952.1	2908	two-component response regulator-like APRR7 protein [Medicago truncatula]
Cluster-25869.81661	32.6275	8.08898	2.0121	1.449e-05	0.00075959	357500677	XP_003620627.1	2294	Sugar transporter [Medicago truncatula]>gi|355495642|gb|AES76845.1| sugar porter (SP) family MFS transporter [Medicago truncatula]
Cluster-25869.81857	63.7446	9.90689	2.6858	1.7861e-12	2.494e-10	388503184	AFK39658.1	1070	unknown [Medicago truncatula]>gi|657393651|gb|KEH34460.1| expansin A10 [Medicago truncatula]
Cluster-25869.81964	21.2994	2.07557	3.3592	7.5209e-06	0.00041612	357455231	XP_003597896.1	512	hypothetical protein MTR_2g103750 [Medicago truncatula]>gi|87162938|gb|ABD28733.1| hypothetical protein MtrDRAFT_AC149206g23v2 [Medicago truncatula]>gi|355486944|gb|AES68147.1| transmembrane protein, putative [Medicago truncatula]
Cluster-25869.82044	34.229	5.08156	2.7519	1.7399e-07	1.3126e-05	657404502	AES61595.2	2126	polygalacturonase/glycoside hydrolase family protein [Medicago truncatula]
Cluster-25869.82240	70.6079	21.2831	1.7301	5.3068e-09	4.8807e-07	357455211	XP_003597886.1	2096	Polygalacturonase [Medicago truncatula]>gi|355486934|gb|AES68137.1| polygalacturonase/glycoside hydrolase family protein [Medicago truncatula]
Cluster-25869.82254	55.0912	24.2627	1.1831	5.21e-05	0.0024456	657385024	KEH28025.1	3769	phosphatidylinositol-4-phosphate 5-kinase family protein [Medicago truncatula]
Cluster-25869.82328	17.721	1.08144	4.0344	1.5119e-05	0.00078825	657394640	AES71775.2	682	RNA recognition motif [Medicago truncatula]
Cluster-25869.83282	46.1454	15.0114	1.6201	5.8179e-06	0.00032949	357490487	XP_003615531.1	699	hypothetical protein MTR_5g069180 [Medicago truncatula]>gi|355516866|gb|AES98489.1| heavy metal transport/detoxification domain protein [Medicago truncatula]
Cluster-25869.83371	86.8217	25.4078	1.7728	5.0769e-11	6.1015e-09	357495315	XP_003617946.1	6710	Nucleoporin [Medicago truncatula]>gi|355519281|gb|AET00905.1| Nup133/Nup155-like nucleoporin [Medicago truncatula]
Cluster-25869.83507	45.7819	0	6.5167	6.6081e-13	9.6661e-11	358344474	XP_003636314.1	1529	Quinone oxidoreductase-like protein [Medicago truncatula]
Cluster-25869.83604	179.577	16.2467	3.4664	1.6786e-39	9.4784e-37	657399306	KEH38789.1	1649	NAC transcription factor-like protein [Medicago truncatula]
Cluster-25869.83735	26.0097	5.60475	2.2143	4.4439e-05	0.0021145	388523219	AFK49662.1	621	nuclear transcription factor Y subunit B12 [Medicago truncatula]>gi|657393236|gb|KEH34078.1| nuclear transcription factor Y protein [Medicago truncatula]
Cluster-25869.84041	70.067	32.1155	1.1255	1.0147e-05	0.00054567	657384755	AES96945.2	4931	DUF863 family protein [Medicago truncatula]
Cluster-25869.84274	17.8984	0	5.1618	5.8019e-06	0.00032883	657403299	KEH42149.1	4217	phosphatidylinositol-4-phosphate 5-kinase family protein [Medicago truncatula]
Cluster-25869.84535	20.7098	0.888915	4.5421	1.5897e-06	9.9413e-05	657370943	KEH16979.1	389	albumin-2 protein [Medicago truncatula]
Cluster-25869.84605	24.36	4.86685	2.3235	5.0319e-05	0.0023736	657406063	KEH44492.1	627	DUF674 family protein [Medicago truncatula]
Cluster-25869.84720	81.6249	27.9507	1.5461	4.7522e-09	4.397e-07	357502585	XP_003621581.1	3185	Phosphatidylinositol 4-kinase type 2-beta [Medicago truncatula]>gi|124361078|gb|ABN09050.1| Phosphatidylinositol 3- and 4-kinase, catalytic [Medicago truncatula]>gi|355496596|gb|AES77799.1| phosphatidylinositol 3- and 4-kinase [Medicago truncatula]
Cluster-25869.84932	65.5666	21.5952	1.6023	8.0408e-08	6.4056e-06	657401733	KEH40692.1	1604	xyloglucan endotransglucosylase/hydrolase family protein [Medicago truncatula]
Cluster-25869.84988	39.2884	7.44341	2.4001	1.6394e-07	1.244e-05	357487003	XP_003613789.1	512	Ribonuclease T2 [Medicago truncatula]>gi|355515124|gb|AES96747.1| ribonuclease T2 family protein [Medicago truncatula]
Cluster-25869.85374	70.393	12.9866	2.4384	1.5955e-12	2.24e-10	357474835	XP_003607703.1	571	Thioredoxin-like protein [Medicago truncatula]>gi|355508758|gb|AES89900.1| thioredoxin [Medicago truncatula]
Cluster-25869.85434	21.3619	3.74246	2.513	7.7553e-05	0.003486	657405803	KEH44244.1	3962	Serine/Threonine kinase domain protein [Medicago truncatula]
Cluster-25869.85486	59.8951	27.9056	1.1019	5.7272e-05	0.0026688	657404648	KEH43285.1	11348	DUF3595 family protein, partial [Medicago truncatula]
Cluster-25869.85959	61.7165	1.93242	4.9972	4.6562e-17	9.6124e-15	161897795	ABX80067.1	173	cold-acclimation specific protein 31 [Medicago truncatula]>gi|657383317|gb|KEH27046.1| dehydrin [Medicago truncatula]
Cluster-25869.85999	71.9558	28.9148	1.3153	7.1443e-07	4.8043e-05	357502885	XP_003621731.1	2233	WD repeat-containing protein, putative [Medicago truncatula]>gi|355496746|gb|AES77949.1| transducin/WD40 repeat protein [Medicago truncatula]>gi|388495050|gb|AFK35591.1| unknown [Medicago truncatula]
Cluster-25869.8606	14.5717	0.715713	4.3476	6.5373e-05	0.0030189	326516490	BAJ92400.1	2097	predicted protein [Hordeum vulgare subsp. vulgare]
Cluster-25869.86156	94.8168	16.1751	2.5514	4.9233e-17	1.0109e-14	657374864	KEH20352.1	5219	transducin/WD40 repeat protein [Medicago truncatula]
Cluster-25869.86396	14.0514	0	4.8126	6.6495e-05	0.0030578	657404940	AES62193.2	1839	undecaprenyl pyrophosphate synthase [Medicago truncatula]
Cluster-25869.86431	39.9717	1.13297	5.1408	1.2626e-11	1.616e-09	657405123	AES62414.2	4372	G-type lectin S-receptor-like Serine/Threonine-kinase plant [Medicago truncatula]
Cluster-25869.86768	523.616	123.389	2.0853	2.5827e-70	3.9667e-67	357517335	XP_003628956.1	2840	CTP synthase like protein [Medicago truncatula]>gi|355522978|gb|AET03432.1| CTP synthase-like protein [Medicago truncatula]
Cluster-25869.86786	69.2075	30.878	1.1643	7.2195e-06	0.00040147	357446313	XP_003593434.1	4340	B3 domain-containing transcription repressor VAL2 [Medicago truncatula]>gi|355482482|gb|AES63685.1| AP2/B3 transcription factor family protein [Medicago truncatula]
Cluster-25869.86813	34.7287	6.51298	2.4147	7.8779e-07	5.238e-05	657404581	KEH43225.1	391	hypothetical protein MTR_1g088795 [Medicago truncatula]
Cluster-25869.86833	536.242	53.4022	3.3279	4.4046e-111	1.6913e-107	657380689	KEH24792.1	3883	raffinose synthase or seed inhibition protein [Medicago truncatula]
Cluster-25869.87027	37.6812	11.1272	1.7598	1.646e-05	0.00085121	357441181	XP_003590868.1	1430	F-box protein PP2-B1 [Medicago truncatula]>gi|355479916|gb|AES61119.1| F-box protein [Medicago truncatula]
Cluster-25869.87028	38.8237	11.8422	1.713	1.6899e-05	0.00087156	357441181	XP_003590868.1	1441	F-box protein PP2-B1 [Medicago truncatula]>gi|355479916|gb|AES61119.1| F-box protein [Medicago truncatula]
Cluster-25869.87082	17.7285	0.646288	4.7777	7.6143e-06	0.00042038	357446343	XP_003593449.1	1183	Cotton fiber expressed protein [Medicago truncatula]>gi|355482497|gb|AES63700.1| DUF4408 domain protein [Medicago truncatula]
Cluster-25869.87705	48.712	13.6544	1.8349	5.1073e-07	3.5463e-05	657383529	AES77005.2	572	hypothetical protein MTR_6g090460 [Medicago truncatula]
Cluster-25869.87893	69.6191	25.6733	1.4392	2.3671e-07	1.7412e-05	657392729	KEH33636.1	2403	polyamine oxidase-like protein [Medicago truncatula]
Cluster-25869.88171	34.2883	7.44842	2.2027	2.943e-06	0.00017561	657404071	KEH42843.1	3090	PHD finger plant-like protein [Medicago truncatula]
Cluster-25869.88193	81.45	38.0043	1.0998	2.7826e-06	0.00016734	357441787	XP_003591171.1	3569	hypothetical protein MTR_1g083540 [Medicago truncatula]>gi|355480219|gb|AES61422.1| DUF1399 family protein [Medicago truncatula]
Cluster-25869.88365	43.7506	16.2059	1.4328	4.4066e-05	0.002098	357483799	XP_003612186.1	849	Thaumatin-like protein [Medicago truncatula]>gi|355513521|gb|AES95144.1| pathogenesis-related thaumatin family protein [Medicago truncatula]
Cluster-25869.88649	23.1108	3.22071	2.8431	1.3148e-05	0.00069685	565400112	XP_006365576.1	149	PREDICTED: uncharacterized protein LOC102595311 [Solanum tuberosum]
Cluster-25869.88982	80.0883	29.3063	1.4504	2.5425e-08	2.1457e-06	357502585	XP_003621581.1	3200	Phosphatidylinositol 4-kinase type 2-beta [Medicago truncatula]>gi|124361078|gb|ABN09050.1| Phosphatidylinositol 3- and 4-kinase, catalytic [Medicago truncatula]>gi|355496596|gb|AES77799.1| phosphatidylinositol 3- and 4-kinase [Medicago truncatula]
Cluster-25869.89138	167.272	27.5549	2.6018	2.3451e-29	9.2831e-27	357490599	XP_003615587.1	3057	Beta-D-glucan exohydrolase-like protein [Medicago truncatula]>gi|355516922|gb|AES98545.1| glycoside hydrolase family 3 protein [Medicago truncatula]
Cluster-25869.89568	57.1524	11.8093	2.2749	8.2066e-10	8.4937e-08	357506133	XP_003623355.1	455	hypothetical protein MTR_7g069930 [Medicago truncatula]>gi|355498370|gb|AES79573.1| hypothetical protein MTR_7g069930 [Medicago truncatula]
Cluster-25869.89615	43.9486	16.9137	1.3776	6.5434e-05	0.0030199	124360527	ABN08537.1	1856	Pyruvate carboxyltransferase [Medicago truncatula]>gi|657379125|gb|AES81167.2| hydroxymethylglutaryl-CoA lyase [Medicago truncatula]
Cluster-25869.89785	18.5892	2.48424	2.9036	7.988e-05	0.0035749	657373427	AET02445.2	891	hypothetical protein MTR_8g040640 [Medicago truncatula]
Cluster-25869.90357	46.5708	15.5818	1.5796	7.3749e-06	0.00040922	357438235	XP_003589393.1	2378	Cytochrome P450 [Medicago truncatula]>gi|355478441|gb|AES59644.1| cytochrome P450 family 71 protein [Medicago truncatula]
Cluster-25869.90507	29.0447	6.29827	2.2052	1.6686e-05	0.0008621	388510854	AFK43493.1	387	unknown [Medicago truncatula]>gi|657392465|gb|KEH33416.1| transcription factor [Medicago truncatula]
Cluster-25869.91499	16.7422	1.91024	3.1317	0.00011123	0.0047695	657380180	KEH24432.1	4643	glutamyl endopeptidase, putative [Medicago truncatula]
Cluster-25869.91618	17.052	0	5.0919	9.8553e-06	0.00053224	388509526	AFK42829.1	960	unknown [Lotus japonicus]
Cluster-25869.91953	43.2816	10.9504	1.9828	7.318e-07	4.904e-05	357463471	XP_003602017.1	293	hypothetical protein MTR_3g087890 [Medicago truncatula]>gi|355491065|gb|AES72268.1| hypothetical protein MTR_3g087890 [Medicago truncatula]
Cluster-25869.92779	124.655	62.184	1.0033	4.9999e-08	4.0761e-06	657370943	KEH16979.1	1187	albumin-2 protein [Medicago truncatula]
Cluster-25869.92886	22.3325	3.03319	2.8802	1.6444e-05	0.00085096	657400191	KEH39484.1	515	electron transfer flavoprotein ubiquinone oxidoreductase [Medicago truncatula]
Cluster-25869.92887	37.9317	11.7184	1.6946	2.3912e-05	0.0011948	357454495	XP_003597528.1	2975	Electron transfer flavoprotein-ubiquinone oxidoreductase [Medicago truncatula]
Cluster-25869.93845	32.9798	7.51498	2.1337	6.6202e-06	0.00037083	828316693	XP_012572095.1	2348	PREDICTED: glucan endo-1,3-beta-glucosidase 13-like [Cicer arietinum]
Cluster-25869.94216	188.384	46.0203	2.0333	1.0411e-25	3.5694e-23	657386782	AES87101.2	2368	Avr9/Cf-9 rapidly elicited protein [Medicago truncatula]
Cluster-25869.94256	51.2186	12.3818	2.0484	4.0542e-08	3.3442e-06	217075048	ACJ85884.1	545	unknown [Medicago truncatula]>gi|388495706|gb|AFK35919.1| unknown [Medicago truncatula]>gi|657404607|gb|KEH43251.1| glutaredoxin-C1 protein [Medicago truncatula]
Cluster-25869.94306	20.8622	1.503	3.795	3.9175e-06	0.00022818	657392362	KEH33316.1	1526	DOF-type zinc finger DNA-binding family protein [Medicago truncatula]
Cluster-25869.95601	87.6337	18.1075	2.2749	2.8674e-14	4.8717e-12	657383060	KEH26846.1	2145	myb transcription factor [Medicago truncatula]
Cluster-25869.95849	31.1028	6.51298	2.2557	6.4938e-06	0.00036428	358346689	XP_003637398.1	941	RING finger protein [Medicago truncatula]>gi|657389374|gb|KEH31090.1| RING zinc finger protein [Medicago truncatula]
Cluster-25869.96016	34.7249	1.35985	4.6744	4.2575e-10	4.5665e-08	657372780	KEH18567.1	2677	PRR response regulator [Medicago truncatula]
Cluster-25869.96847	68.4274	6.83005	3.3246	1.2815e-15	2.4121e-13	358344474	XP_003636314.1	1586	Quinone oxidoreductase-like protein [Medicago truncatula]
Cluster-25869.96870	33.7855	10.8753	1.6354	9.5762e-05	0.0041833	357460865	XP_003600714.1	1222	P-type R2R3 Myb protein [Medicago truncatula]>gi|355489762|gb|AES70965.1| myb transcription factor [Medicago truncatula]
Cluster-25869.97015	33.1671	3.72171	3.1557	4.8628e-08	3.9771e-06	357443153	XP_003591854.1	3230	ABC transporter G family member [Medicago truncatula]>gi|355480902|gb|AES62105.1| white-brown-complex ABC transporter family protein [Medicago truncatula]
Cluster-25869.97129	93.1178	2.54221	5.1949	4.4033e-25	1.4513e-22	657394006	KEH34758.1	722	protein phosphatase 2C-like protein [Medicago truncatula]
Cluster-25869.97130	23.0608	1.60892	3.8413	1.1152e-06	7.1731e-05	657394006	KEH34758.1	722	protein phosphatase 2C-like protein [Medicago truncatula]
Cluster-25869.97164	24.9847	1.07357	4.5406	1.3535e-07	1.0405e-05	357475151	XP_003607861.1	701	LOB domain-containing protein [Medicago truncatula]>gi|355508916|gb|AES90058.1| LOB domain protein [Medicago truncatula]
Cluster-25869.97211	44.7001	5.47735	3.0287	4.702e-10	5.0152e-08	657389252	KEH30968.1	3624	cellulose synthase-like protein D3 [Medicago truncatula]
Cluster-25869.97312	18.9109	0.0715713	8.0456	1.3416e-05	0.00071003	657386378	KEH28714.1	527	late embryogenesis abundant protein group 3, putative [Medicago truncatula]
Cluster-25869.97414	73.8022	4.6278	3.9953	1.276e-18	2.9428e-16	357518217	XP_003629397.1	1807	Jasmonate O-methyltransferase [Medicago truncatula]>gi|355523419|gb|AET03873.1| salicylic acid carboxyl methyltransferase [Medicago truncatula]
Cluster-25869.97476	50.2816	10.3063	2.2865	7.6708e-09	6.9223e-07	657384372	AES95577.2	771	calcium-binding EF-hand protein [Medicago truncatula]
Cluster-25869.97720	36.3527	5.00999	2.8592	4.2767e-08	3.5202e-06	657399892	KEH39279.1	763	heavy metal transport/detoxification superfamily protein [Medicago truncatula]
Cluster-25869.98718	115.405	27.7696	2.0551	1.5345e-16	3.0608e-14	657389573	KEH31229.1	2705	dentin sialophosphoprotein-like protein, putative [Medicago truncatula]
Cluster-25869.98938	54.5346	0	6.7691	6.6166e-15	1.1817e-12	657396180	KEH36296.1	1460	hypothetical protein MTR_3g115210 [Medicago truncatula]
Cluster-25869.99530	53.4047	3.29228	4.0198	6.1675e-14	9.9924e-12	761976299	KIZ06153.1	301	UDP-glucuronosyltransferase 3A1 [Monoraphidium neglectum]
Cluster-25869.99563	25.0053	4.43456	2.4954	2.0386e-05	0.0010327	657378108	KEH22901.1	3565	GRAS family transcription factor [Medicago truncatula]
Cluster-25869.99620	26.2695	0.546804	5.5862	3.6253e-08	3.0021e-06	657388644	KEH30540.1	1849	gibberellin 2-beta-dioxygenase [Medicago truncatula]

## Sheet: SD_1 VS SD_0 Down
Gene_id	SDL_1_readcount	SDL_0_readcount	log2.Fold_change.	p.value	q.value.Storey.et.al..2003.	NR GI	NR ID	NR Score	NR Description
Cluster-25869.100528	5.87889	30.3985	-2.3704	8.5763e-05	0.0037983	357480305	XP_003610438.1	3615	hypothetical protein MTR_4g132160 [Medicago truncatula]>gi|355511493|gb|AES92635.1| transmembrane protein, putative [Medicago truncatula]
Cluster-25869.104244	5.93386	67.6348	-3.5107	2.6266e-13	3.9551e-11	657382347	KEH26266.1	869	albumin-2 protein [Medicago truncatula]
Cluster-25869.11192	0.812002	21.042	-4.6956	6.6874e-06	0.00037432	657381517	KEH25500.1	1194	DUF4283 domain protein [Medicago truncatula]
Cluster-25869.113624	0.124923	2256	-14.14	2.8974e-173	2.4724e-169	--	--	--	--
Cluster-25869.113639	0	2411.59	-12.236	3.9585e-266	1.0133e-261	--	--	--	--
Cluster-25869.113777	24.1102	84.0247	-1.8012	9.6334e-08	7.58e-06	--	--	--	--
Cluster-25869.113993	0	63.6984	-6.9932	2.0244e-15	3.7643e-13	--	--	--	--
Cluster-25869.114696	0	21.0398	-5.395	4.0823e-06	0.00023732	357492785	XP_003616681.1	1943	Double-strand-break repair protein rad21-like protein [Medicago truncatula]
Cluster-25869.11743	24.5474	72.9311	-1.571	9.1428e-06	0.00049761	--	--	--	--
Cluster-25869.11756	3.06062	950.896	-8.2793	3.1275e-187	4.003e-183	--	--	--	--
Cluster-25869.11778	0.74954	17.1055	-4.5123	5.7892e-05	0.0026961	333796920	AEF98125.1	1657	cytochrome c oxidase subunit I, partial (mitochondrion) [Lingulodinium polyedrum]
Cluster-25869.12029	1.12431	26.6245	-4.5656	4.8559e-07	3.3778e-05	357505989	XP_003623283.1	1631	hypothetical protein MTR_7g068160 [Medicago truncatula]>gi|355498298|gb|AES79501.1| DUF247 domain protein [Medicago truncatula]
Cluster-25869.27059	12.4923	82.5932	-2.725	1.5011e-12	2.123e-10	870767542	KMS65341.1	182	hypothetical protein BVRB_036970, partial [Beta vulgaris subsp. vulgaris]
Cluster-25869.36115	0	51.6029	-6.6894	6.1676e-13	9.0563e-11	358347877	XP_003637977.1	2954	Cysteine-rich receptor-like protein kinase [Medicago truncatula]
Cluster-25869.38248	10.0188	46.0196	-2.1995	4.4442e-06	0.00025758	657383369	AES76734.2	732	multiprotein bridging factor 1b-like protein [Medicago truncatula]
Cluster-25869.43101	13.9945	173.478	-3.6318	1.4181e-32	6.4825e-30	357521283	XP_003630930.1	870	Nudix hydrolase [Medicago truncatula]>gi|355524952|gb|AET05406.1| nudix hydrolase-like protein [Medicago truncatula]>gi|388498324|gb|AFK37228.1| unknown [Medicago truncatula]
Cluster-25869.43651	6.37109	31.0619	-2.2855	0.0001075	0.004625	357501181	XP_003620879.1	2376	1-aminocyclopropane-1-carboxylate synthase [Medicago truncatula]>gi|355495894|gb|AES77097.1| 1-aminocyclopropane-1-carboxylate synthase [Medicago truncatula]
Cluster-25869.46159	6.72712	33.801	-2.329	4.2646e-05	0.0020329	657370394	KEH16527.1	1502	MAP3K-like kinase [Medicago truncatula]
Cluster-25869.46595	15.117	68.629	-2.1826	2.4893e-08	2.1077e-06	357482217	XP_003611394.1	869	Protein TIFY 10A [Medicago truncatula]
Cluster-25869.46894	9.9314	39.4358	-1.9894	7.8985e-05	0.0035369	357489819	XP_003615197.1	1754	Gibberellin 3-beta-dioxygenase [Medicago truncatula]>gi|355516532|gb|AES98155.1| flavonol synthase/flavanone 3-hydroxylase [Medicago truncatula]
Cluster-25869.47232	5.64466	32.3538	-2.519	2.4753e-05	0.0012328	357459813	XP_003600187.1	440	hypothetical protein MTR_3g055250 [Medicago truncatula]>gi|388499042|gb|AFK37587.1| unknown [Medicago truncatula]
Cluster-25869.47796	1.95755	23.4603	-3.5831	1.3906e-05	0.00073248	357484179	XP_003612376.1	2579	Glutamate receptor 3.6 [Medicago truncatula]>gi|355513711|gb|AES95334.1| glutamate receptor 3.2 [Medicago truncatula]
Cluster-25869.48658	6.1075	66.3194	-3.4408	7.2223e-13	1.0505e-10	657375989	KEH21205.1	1835	WRKY family transcription factor [Medicago truncatula]
Cluster-25869.49279	4.99631	40.4514	-3.0173	1.5459e-07	1.179e-05	357439543	XP_003590049.1	124	hypothetical protein MTR_1g043360 [Medicago truncatula]
Cluster-25869.49608	3.77768	42.8998	-3.5054	5.8961e-09	5.4033e-07	--	--	--	--
Cluster-25869.50770	0.249847	15.3878	-5.9446	7.5054e-05	0.0033985	657387200	AES87852.2	865	DNA-binding domain protein [Medicago truncatula]
Cluster-25869.52751	9.03196	178.152	-4.3019	1.5225e-37	8.0635e-35	657394289	KEH34958.1	1461	phosphate-responsive 1 family protein [Medicago truncatula]
Cluster-25869.54194	12.8671	78.6883	-2.6125	1.7003e-11	2.1476e-09	357446973	XP_003593762.1	322	hypothetical protein MTR_2g015830 [Medicago truncatula]
Cluster-25869.55160	43.0361	157.314	-1.87	5.5694e-14	9.0809e-12	357453555	XP_003597055.1	1474	Xyloglucan endotransglucosylase/hydrolase [Medicago truncatula]>gi|355486103|gb|AES67306.1| xyloglucan endotransglucosylase/hydrolase family protein [Medicago truncatula]
Cluster-25869.55365	9.18186	42.5849	-2.2135	9.2229e-06	0.00050162	657373100	KEH18860.1	1677	gibberellin 2-beta-dioxygenase [Medicago truncatula]
Cluster-25869.55382	0.916937	25.6325	-4.805	5.8757e-07	4.0109e-05	657384568	AES96229.2	3358	NB-ARC domain disease resistance protein [Medicago truncatula]
Cluster-25869.56273	19.9303	64.4914	-1.6941	8.7618e-06	0.00047722	357478773	XP_003609672.1	2311	Xyloglucan 6-xylosyltransferase [Medicago truncatula]>gi|355510727|gb|AES91869.1| xyloglucan xylosyltransferase [Medicago truncatula]
Cluster-25869.56559	13.3237	98.1077	-2.8804	1.668e-15	3.1243e-13	357512847	XP_003626712.1	787	Ubiquitin carboxyl-terminal hydrolase [Medicago truncatula]
Cluster-25869.56617	10.1188	39.8652	-1.9781	7.7577e-05	0.003486	357453529	XP_003597042.1	1072	Transcription factor ILR3 [Medicago truncatula]>gi|355486090|gb|AES67293.1| BHLH domain class transcription factor [Medicago truncatula]>gi|388507628|gb|AFK41880.1| unknown [Medicago truncatula]
Cluster-25869.56691	17.7903	69.1965	-1.9596	2.3484e-07	1.7308e-05	--	--	--	--
Cluster-25869.56711	8.85519	44.9861	-2.3449	2.1022e-06	0.00012905	357440101	XP_003590328.1	1142	Syntaxin-121 [Medicago truncatula]>gi|217072078|gb|ACJ84399.1| unknown [Medicago truncatula]>gi|355479376|gb|AES60579.1| syntaxin of plants 122 protein [Medicago truncatula]
Cluster-25869.57020	7.68153	63.0994	-3.0382	4.7775e-11	5.7597e-09	657375923	KEH21139.1	1153	WRKY family transcription factor [Medicago truncatula]
Cluster-25869.57325	11.4305	51.1735	-2.1625	1.7404e-06	0.00010822	357512053	XP_003626315.1	1499	RING finger protein [Medicago truncatula]>gi|87240525|gb|ABD32383.1| Zinc finger, RING-type [Medicago truncatula]>gi|355501330|gb|AES82533.1| RING-H2 zinc finger protein [Medicago truncatula]
Cluster-25869.57380	49.0118	151.353	-1.6267	4.5875e-11	5.5394e-09	357521241	XP_003630909.1	843	Fruit weight 2.2-like protein [Medicago truncatula]>gi|355524931|gb|AET05385.1| plant cadmium resistance protein [Medicago truncatula]>gi|388513823|gb|AFK44973.1| unknown [Medicago truncatula]
Cluster-25869.57390	3.16681	34.2905	-3.4367	2.5153e-07	1.8414e-05	657402465	KEH41355.1	1733	AP2 domain transcription factor [Medicago truncatula]
Cluster-25869.57587	39.0385	123.89	-1.6661	1.2239e-09	1.2383e-07	357509567	XP_003625072.1	489	Polyadenylate-binding protein-interacting protein [Medicago truncatula]>gi|87241447|gb|ABD33305.1| hypothetical protein MtrDRAFT_AC158502g14v2 [Medicago truncatula]>gi|355500087|gb|AES81290.1| dehydration-induced protein ERD15 [Medicago truncatula]>gi|388513539|gb|AFK44831.1| unknown [Medicago truncatula]
Cluster-25869.57656	2.10621	25.4844	-3.5969	5.7221e-06	0.00032478	657393763	KEH34552.1	2537	(3S)-linalool/(E)-nerolidol/(E,E)-geranyl linalool synthase [Medicago truncatula]
Cluster-25869.57696	17.7672	75.7489	-2.092	1.3518e-08	1.1837e-06	357486127	XP_003613351.1	2429	N-hydroxythioamide S-beta-glucosyltransferase [Medicago truncatula]>gi|355514686|gb|AES96309.1| UDP-glucosyltransferase family protein [Medicago truncatula]
Cluster-25869.57715	23.2895	113.495	-2.2849	1.3424e-13	2.0953e-11	357515285	XP_003627931.1	253	Multidrug resistance protein ABC transporter family [Medicago truncatula]>gi|355521953|gb|AET02407.1| ABC transporter-like family-protein [Medicago truncatula]
Cluster-25869.57837	21.4243	128.828	-2.5881	1.1211e-17	2.3983e-15	357493973	XP_003617275.1	1099	hypothetical protein MTR_5g089820 [Medicago truncatula]>gi|355518610|gb|AET00234.1| DUF4228 domain protein [Medicago truncatula]
Cluster-25869.57853	10.3062	44.0879	-2.0969	1.4236e-05	0.00074832	357485211	XP_003612893.1	937	hypothetical protein MTR_5g030210 [Medicago truncatula]>gi|355514228|gb|AES95851.1| DUF740 family protein [Medicago truncatula]>gi|657384449|gb|KEH27709.1| DUF740 family protein [Medicago truncatula]
Cluster-25869.57935	8.18248	43.6585	-2.4157	1.8716e-06	0.00011601	357477283	XP_003608927.1	410	hypothetical protein MTR_4g106500 [Medicago truncatula]>gi|355509982|gb|AES91124.1| UVI1, putative [Medicago truncatula]
Cluster-25869.57941	9.68156	38.5769	-1.9944	9.1677e-05	0.0040349	357518655	XP_003629616.1	592	hypothetical protein MTR_8g083150 [Medicago truncatula]>gi|217075308|gb|ACJ86014.1| unknown [Medicago truncatula]>gi|355523638|gb|AET04092.1| RALF [Medicago truncatula]>gi|388514669|gb|AFK45396.1| unknown [Medicago truncatula]
Cluster-25869.57943	1.63025	30.8766	-4.2433	1.1027e-07	8.5883e-06	357505161	XP_003622869.1	2399	GTP cyclohydrolase I [Medicago truncatula]>gi|355497884|gb|AES79087.1| GTP cyclohydrolase I 1 [Medicago truncatula]
Cluster-25869.58070	10.7728	68.9195	-2.6775	1.6147e-10	1.8453e-08	357479445	XP_003610008.1	1344	Xyloglucan endotransglucosylase/hydrolase [Medicago truncatula]>gi|355511063|gb|AES92205.1| xyloglucan endotransglucosylase/hydrolase family protein [Medicago truncatula]
Cluster-25869.58077	26.6418	82.0572	-1.6229	1.3109e-06	8.3544e-05	657380636	KEH24739.1	2285	MATE efflux family protein [Medicago truncatula]
Cluster-25869.58172	22.1739	112.367	-2.3413	6.9446e-14	1.1157e-11	657395924	KEH36085.1	1409	NADP-dependent malic enzyme-like protein [Medicago truncatula]
Cluster-25869.58315	31.9804	110.005	-1.7823	1.4362e-09	1.4342e-07	357445197	XP_003592876.1	1896	hypothetical protein MTR_2g005260 [Medicago truncatula]>gi|92893678|gb|ABE91856.1| hypothetical protein MtrDRAFT_AC140551g9v2 [Medicago truncatula]>gi|355481924|gb|AES63127.1| transmembrane protein, putative [Medicago truncatula]
Cluster-25869.58385	13.9289	57.8296	-2.0537	9.8153e-07	6.3879e-05	357442527	XP_003591541.1	841	Universal stress protein [Medicago truncatula]>gi|355480589|gb|AES61792.1| universal stress family protein [Medicago truncatula]>gi|388517911|gb|AFK47017.1| unknown [Medicago truncatula]
Cluster-25869.59108	26.5468	80.6179	-1.6026	2.0909e-06	0.00012856	357484555	XP_003612565.1	817	3-hydroxy-3-methylglutaryl coenzyme A reductase [Medicago truncatula]
Cluster-25869.59468	29.9141	77.307	-1.3698	5.2272e-05	0.0024522	357452583	XP_003596568.1	2991	GRAS family transcription factor [Medicago truncatula]>gi|355485616|gb|AES66819.1| GRAS family transcription factor [Medicago truncatula]
Cluster-25869.60109	7.5741	34.9955	-2.208	5.9932e-05	0.0027894	--	--	--	--
Cluster-25869.60383	3.00316	22.706	-2.9185	0.00011351	0.004859	388518411	AFK47267.1	473	unknown [Medicago truncatula]>gi|657372693|gb|KEH18499.1| jasmonate zim-domain protein [Medicago truncatula]
Cluster-25869.60396	52.093	156.526	-1.5872	5.4813e-11	6.567e-09	357466513	XP_003603541.1	820	hypothetical protein MTR_3g108900 [Medicago truncatula]>gi|355492589|gb|AES73792.1| type 2 (PTH2)-like peptidyl-tRNA hydrolase [Medicago truncatula]
Cluster-25869.60665	4.16369	34.6018	-3.0549	1.0329e-06	6.6884e-05	657402431	KEH41321.1	960	ethylene response factor [Medicago truncatula]
Cluster-25869.60716	7.56223	177.286	-4.5511	1.7077e-38	9.3008e-36	657385124	KEH28079.1	1625	phosphate-responsive 1 family protein [Medicago truncatula]>gi|657385145|gb|AES98100.2| phosphate-responsive 1 family protein [Medicago truncatula]
Cluster-25869.60717	4.87201	141.554	-4.8607	5.8288e-32	2.6331e-29	357489713	XP_003615144.1	1601	hypothetical protein MTR_5g064360 [Medicago truncatula]>gi|355516479|gb|AES98102.1| phosphate-responsive 1 family protein [Medicago truncatula]
Cluster-25869.60718	25.6717	89.8935	-1.808	3.1404e-08	2.6157e-06	828333886	XP_004513756.2	944	PREDICTED: uncharacterized protein LOC101515634, partial [Cicer arietinum]
Cluster-25869.60768	2.82826	33.3615	-3.5602	2.3741e-07	1.7447e-05	255637885	ACU19261.1	258	unknown [Glycine max]
Cluster-25869.60775	65.3974	148.51	-1.1833	1.0467e-06	6.7663e-05	357464093	XP_003602328.1	2797	Calcium dependent protein kinase-like protein [Medicago truncatula]>gi|355491376|gb|AES72579.1| CDPK-related kinase [Medicago truncatula]
Cluster-25869.61117	24.4125	81.7236	-1.7431	3.0097e-07	2.1744e-05	657401218	KEH40218.1	4130	filament-plant-like protein [Medicago truncatula]
Cluster-25869.61249	9.79774	74.2044	-2.921	2.933e-12	4.0008e-10	357440101	XP_003590328.1	1216	Syntaxin-121 [Medicago truncatula]>gi|217072078|gb|ACJ84399.1| unknown [Medicago truncatula]>gi|355479376|gb|AES60579.1| syntaxin of plants 122 protein [Medicago truncatula]
Cluster-25869.61423	12.6797	61.6944	-2.2826	4.9382e-08	4.0301e-06	357478241	XP_003609406.1	436	proline-rich protein [Medicago truncatula]
Cluster-25869.61518	3.37293	24.6921	-2.872	6.646e-05	0.0030578	502105763	XP_004492881.1	197	PREDICTED: uncharacterized protein LOC101494553 [Cicer arietinum]
Cluster-25869.61527	47.9999	135.031	-1.4922	7.7866e-09	7.0103e-07	657387128	KEH29283.1	1223	isoflavone-7-O-methyltransferase [Medicago truncatula]
Cluster-25869.61578	38.1641	99.8419	-1.3874	3.2997e-06	0.00019403	388516773	AFK46448.1	266	unknown [Medicago truncatula]
Cluster-25869.61597	4.80955	33.0659	-2.7814	5.8747e-06	0.00033246	657398357	KEH37965.1	2201	receptor-like kinase [Medicago truncatula]
Cluster-25869.61641	3.94133	25.7198	-2.7061	8.4493e-05	0.0037485	357477713	XP_003609142.1	5170	Phospholipid-transporting ATPase [Medicago truncatula]>gi|355510197|gb|AES91339.1| phospholipid-transporting ATPase-like protein [Medicago truncatula]
Cluster-25869.61718	53.5921	122.745	-1.1956	7.3319e-06	0.00040742	657380828	KEH24905.1	3028	xyloglucan glycosyltransferase [Medicago truncatula]
Cluster-25869.61741	46.0511	110.879	-1.2677	6.5531e-06	0.00036734	657395729	AES73690.2	3164	boron transporter-like protein [Medicago truncatula]
Cluster-25869.61755	16.265	64.8572	-1.9955	3.8954e-07	2.752e-05	357472811	XP_003606690.1	1410	Ripening-related protein-like hydrolase-like protein [Medicago truncatula]>gi|355507745|gb|AES88887.1| haloacid dehalogenase-like hydrolase [Medicago truncatula]
Cluster-25869.61922	1.99877	21.9724	-3.4585	3.4777e-05	0.0016818	357505979	XP_003623278.1	1008	hypothetical protein MTR_7g068110 [Medicago truncatula]>gi|355498293|gb|AES79496.1| hypothetical protein MTR_7g068110 [Medicago truncatula]
Cluster-25869.62015	2.87324	29.3442	-3.3523	2.4172e-06	0.00014698	357454547	XP_003597554.1	1206	hypothetical protein MTR_2g099520 [Medicago truncatula]>gi|355486602|gb|AES67805.1| hydroxyproline-rich glycoprotein family protein [Medicago truncatula]
Cluster-25869.62072	8.3074	42.5849	-2.3579	3.6167e-06	0.00021202	747048500	XP_011070265.1	623	PREDICTED: bax inhibitor 1-like [Sesamum indicum]
Cluster-25869.62133	6.20119	53.9941	-3.1222	6.6997e-10	7.0097e-08	388517913	AFK47018.1	1117	unknown [Medicago truncatula]
Cluster-25869.62196	15.696	58.0507	-1.8869	4.2477e-06	0.00024675	357467101	XP_003603835.1	811	Syringolide-induced protein 14-1-1 [Medicago truncatula]>gi|355492883|gb|AES74086.1| syringolide-induced protein 14-1-1 [Medicago truncatula]
Cluster-25869.62197	10.8227	77.8137	-2.846	1.869e-12	2.6002e-10	357467101	XP_003603835.1	882	Syringolide-induced protein 14-1-1 [Medicago truncatula]>gi|355492883|gb|AES74086.1| syringolide-induced protein 14-1-1 [Medicago truncatula]
Cluster-25869.62281	6.87078	35.4278	-2.3663	2.2823e-05	0.0011455	357462733	XP_003601648.1	1135	Chalcone synthase [Medicago truncatula]>gi|355490696|gb|AES71899.1| chalcone and stilbene synthase family protein [Medicago truncatula]>gi|388490794|gb|AFK33463.1| unknown [Medicago truncatula]
Cluster-25869.62457	20.3625	87.9611	-2.111	7.2503e-10	7.5446e-08	657405381	KEH43874.1	2274	cytochrome P450 family protein [Medicago truncatula]
Cluster-25869.62461	15.8653	80.8755	-2.3498	1.9016e-10	2.1476e-08	657374984	KEH20421.1	566	hypothetical protein MTR_8g077145 [Medicago truncatula]
Cluster-25869.62496	14.1138	59.7749	-2.0824	4.9517e-07	3.4414e-05	357506493	XP_003623535.1	993	hypothetical protein MTR_7g072120 [Medicago truncatula]>gi|355498550|gb|AES79753.1| LURP-one-like protein [Medicago truncatula]>gi|388494416|gb|AFK35274.1| unknown [Medicago truncatula]
Cluster-25869.62515	16.3025	68.6376	-2.0739	7.7937e-08	6.2346e-06	657400522	AES58620.2	1257	major intrinsic protein (MIP) family transporter [Medicago truncatula]
Cluster-25869.62524	1.24923	23.8461	-4.2546	3.0214e-06	0.00017959	388496962	AFK36547.1	1300	unknown [Medicago truncatula]
Cluster-25869.62532	23.1108	220.153	-3.2519	4.2642e-37	2.1978e-34	357454219	XP_003597390.1	1265	RING finger protein [Medicago truncatula]>gi|87241270|gb|ABD33128.1| Zinc finger, RING-type; Thioredoxin-related [Medicago truncatula]>gi|355486438|gb|AES67641.1| zinc finger, C3HC4 type (RING finger) protein, putative [Medicago truncatula]>gi|388498558|gb|AFK37345.1| unknown [Medicago truncatula]
Cluster-25869.62598	9.36925	37.7896	-2.012	9.7347e-05	0.0042452	357468383	XP_003604476.1	1331	Pyridoxal biosynthesis protein PDX1.3 [Medicago truncatula]>gi|355505531|gb|AES86673.1| pyridoxal biosynthesis protein PDX1, putative [Medicago truncatula]
Cluster-25869.62716	36.675	89.3488	-1.2847	4.1752e-05	0.001994	657403758	KEH42599.1	324	linker histone H1 and h5 family protein [Medicago truncatula]
Cluster-25869.62718	14.4911	82.5217	-2.5096	1.8316e-11	2.3059e-09	357510471	XP_003625524.1	839	Zinc finger protein [Medicago truncatula]>gi|355500539|gb|AES81742.1| Cys2-His2 zinc finger transcription factor [Medicago truncatula]>gi|388518099|gb|AFK47111.1| unknown [Medicago truncatula]
Cluster-25869.62832	35.7462	113.777	-1.6703	5.3423e-09	4.9075e-07	657405938	KEH44379.1	2113	serine/threonine phosphatase family, 2C domain protein [Medicago truncatula]
Cluster-25869.62996	16.4899	64.6288	-1.9706	5.2437e-07	3.6312e-05	357486135	XP_003613355.1	248	hypothetical protein MTR_5g035610 [Medicago truncatula]>gi|355514690|gb|AES96313.1| transmembrane protein, putative [Medicago truncatula]
Cluster-25869.63079	15.8653	54.8952	-1.7908	1.778e-05	0.00091092	357467541	XP_003604055.1	1515	hypothetical protein MTR_3g118020 [Medicago truncatula]
Cluster-25869.63082	264.628	672.756	-1.3461	7.3898e-32	3.3187e-29	657387870	KEH29913.1	2082	UDP-D-apiose/UDP-D-xylose synthase [Medicago truncatula]
Cluster-25869.63172	7.90515	110.719	-3.808	3.6933e-22	1.0505e-19	124360022	ABN08038.1	2553	RNA-directed DNA polymerase (Reverse transcriptase) [Medicago truncatula]
Cluster-25869.63258	15.6779	55.8256	-1.8322	1.049e-05	0.00056335	657385638	KEH28296.1	1443	LRR receptor-like kinase [Medicago truncatula]
Cluster-25869.63327	7.55786	45.5193	-2.5904	3.5537e-07	2.5246e-05	502130352	XP_004500622.1	2155	PREDICTED: sugar transport protein 5-like [Cicer arietinum]
Cluster-25869.63390	4.99693	69.0663	-3.7889	2.3529e-14	4.0606e-12	357442807	XP_003591681.1	4151	Receptor-like protein kinase [Medicago truncatula]>gi|358346035|ref|XP_003637078.1| Receptor-like protein kinase [Medicago truncatula]>gi|355480729|gb|AES61932.1| LRR receptor-like kinase family protein [Medicago truncatula]
Cluster-25869.63410	30.9185	76.5097	-1.3072	0.0001162	0.0049602	357511777	XP_003626177.1	662	DnaJ homolog subfamily B member [Medicago truncatula]>gi|355501192|gb|AES82395.1| chaperone DnaJ domain protein [Medicago truncatula]
Cluster-25869.63447	1.93756	33.6385	-4.1178	4.0614e-08	3.3466e-06	657385908	AET00474.2	2582	TIR-like domain protein TSDC protein [Medicago truncatula]
Cluster-25869.63467	10.9071	82.6848	-2.9224	1.6939e-13	2.6069e-11	357451463	XP_003596008.1	1844	Protein kinase catalytic domain-containing protein [Medicago truncatula]>gi|355485056|gb|AES66259.1| receptor-like kinase [Medicago truncatula]
Cluster-25869.63514	41.0848	131.396	-1.6772	3.108e-10	3.4195e-08	502155387	XP_004510054.1	1660	PREDICTED: ALA-interacting subunit 3-like [Cicer arietinum]>gi|828327956|ref|XP_012573984.1| PREDICTED: ALA-interacting subunit 3-like [Cicer arietinum]
Cluster-25869.63662	33.2415	99.4332	-1.5807	1.9098e-07	1.4323e-05	357504269	XP_003622423.1	2736	Glucose-6-phosphate 1-dehydrogenase [Medicago truncatula]>gi|355497438|gb|AES78641.1| glucose-6-phosphate 1-dehydrogenase [Medicago truncatula]
Cluster-25869.63806	0	17.4541	-5.1255	3.0515e-05	0.0015003	657375254	AET04139.2	4620	beta-galactosidase [Medicago truncatula]
Cluster-25869.63808	6.12124	49.241	-3.008	7.4964e-09	6.7808e-07	357491463	XP_003616019.1	2852	With no lysine kinase [Medicago truncatula]>gi|355517354|gb|AES98977.1| WNK kinase [Medicago truncatula]
Cluster-25869.63826	8.2643	61.8984	-2.9049	2.0691e-10	2.3197e-08	--	--	--	--
Cluster-25869.63837	26.8585	98.4821	-1.8745	2.5344e-09	2.442e-07	357443645	XP_003592100.1	1883	hypothetical protein MTR_1g098700 [Medicago truncatula]>gi|355481148|gb|AES62351.1| plant/F1M20-13 protein [Medicago truncatula]
Cluster-25869.63871	6.33111	34.4809	-2.4453	1.9511e-05	0.00099293	357461225	XP_003600894.1	2094	Phosphoinositide phospholipase C [Medicago truncatula]>gi|355489942|gb|AES71145.1| phosphoinositide-specific phospholipase C family protein [Medicago truncatula]
Cluster-25869.63873	13.3855	73.6504	-2.46	3.7071e-10	4.021e-08	357461225	XP_003600894.1	2846	Phosphoinositide phospholipase C [Medicago truncatula]>gi|355489942|gb|AES71145.1| phosphoinositide-specific phospholipase C family protein [Medicago truncatula]
Cluster-25869.63933	11.6772	72.7393	-2.639	7.4675e-11	8.8227e-09	357479735	XP_003610153.1	1224	Xyloglucan endotransglucosylase/hydrolase [Medicago truncatula]>gi|355511208|gb|AES92350.1| xyloglucan endotransglucosylase/hydrolase family protein [Medicago truncatula]
Cluster-25869.63954	61.8189	146.583	-1.2456	3.4483e-07	2.4634e-05	357509695	XP_003625136.1	1099	Heat stress transcription factor B-3 [Medicago truncatula]>gi|355500151|gb|AES81354.1| heat shock transcription factor [Medicago truncatula]
Cluster-25869.63958	78.0146	266.46	-1.7721	6.9152e-21	1.8376e-18	657398361	KEH37969.1	2725	3-ketoacyl-CoA synthase-like protein [Medicago truncatula]
Cluster-25869.64006	85.4881	186.139	-1.1226	2.105e-07	1.5679e-05	657406059	KEH44488.1	6870	ABC transporter B family protein [Medicago truncatula]
Cluster-25869.64020	17.052	56.756	-1.7348	2.1134e-05	0.0010678	657377009	KEH21938.1	2247	omega-hydroxypalmitate O-feruloyl transferase [Medicago truncatula]
Cluster-25869.64066	38.7887	96.1918	-1.3103	1.4843e-05	0.00077489	357463281	XP_003601922.1	558	hypothetical protein MTR_3g086830 [Medicago truncatula]>gi|355490970|gb|AES72173.1| hypothetical protein MTR_3g086830 [Medicago truncatula]
Cluster-25869.64112	35.4158	97.4801	-1.4607	1.4832e-06	9.3288e-05	357441883	XP_003591219.1	1202	hypothetical protein MTR_1g084040 [Medicago truncatula]>gi|355480267|gb|AES61470.1| hypothetical protein MTR_1g084040 [Medicago truncatula]
Cluster-25869.64166	12.8221	44.8408	-1.8062	9.4282e-05	0.004128	657384844	KEH27886.1	1824	2OG-Fe(II) oxygenase family oxidoreductase [Medicago truncatula]
Cluster-25869.64179	12.992	48.6685	-1.9054	2.2075e-05	0.0011117	357484269	XP_003612422.1	1175	3-hydroxy-3-methylglutaryl coenzyme A reductase [Medicago truncatula]>gi|355513757|gb|AES95380.1| 3-hydroxy-3-methylglutaryl-coenzyme A reductase-like protein [Medicago truncatula]
Cluster-25869.64180	59.9632	187.302	-1.6432	1.5075e-13	2.3341e-11	357480571	XP_003610571.1	2748	Chitin-inducible gibberellin-responsive protein [Medicago truncatula]>gi|355511626|gb|AES92768.1| GRAS family transcription factor [Medicago truncatula]
Cluster-25869.64434	76.8903	278.126	-1.8549	2.9987e-23	8.9958e-21	357512027	XP_003626302.1	1745	Mevalonate kinase family protein [Medicago truncatula]>gi|87240539|gb|ABD32397.1| Mevalonate and galactokinase [Medicago truncatula]>gi|355501317|gb|AES82520.1| mevalonate kinase [Medicago truncatula]
Cluster-25869.64489	76.0371	172.82	-1.1845	1.3454e-07	1.0355e-05	357437265	XP_003588908.1	2201	hypothetical protein MTR_1g015070 [Medicago truncatula]
Cluster-25869.64505	3.09997	39.0285	-3.6542	1.5887e-08	1.3801e-06	357469605	XP_003605087.1	1555	Dihydroflavonol 4-reductase [Medicago truncatula]>gi|355506142|gb|AES87284.1| dihydroflavonol 4-reductase-like protein [Medicago truncatula]
Cluster-25869.64636	45.0349	206.913	-2.1999	2.1785e-22	6.2894e-20	657390940	KEH32331.1	3259	COBRA-like protein 7 precursor [Medicago truncatula]
Cluster-25869.64639	0.312308	21.3447	-6.0948	3.1296e-06	0.00018516	657370732	KEH16802.1	492	hypothetical protein MTR_0091s0080 [Medicago truncatula]
Cluster-25869.64652	2.15243	21.7641	-3.3379	5.0728e-05	0.0023871	657371574	KEH17561.1	1224	myb-related transcription factor [Medicago truncatula]
Cluster-25869.64723	13.9914	143.858	-3.362	1.4016e-25	4.7838e-23	357446709	XP_003593630.1	726	Ethylene-responsive transcription factor [Medicago truncatula]>gi|355482678|gb|AES63881.1| ethylene response factor [Medicago truncatula]>gi|388499392|gb|AFK37762.1| unknown [Medicago truncatula]
Cluster-25869.64745	44.4102	129.115	-1.5397	6.5664e-09	5.9819e-07	357440103	XP_003590329.1	1300	Syntaxin-related protein Nt-syr1 [Medicago truncatula]>gi|355479377|gb|AES60580.1| syntaxin of plants 122 protein [Medicago truncatula]
Cluster-25869.64789	8.68217	48.3106	-2.4762	3.4604e-07	2.469e-05	122238404	Q29U70.1	499	RecName: Full=Isoflavone 4'-O-methyltransferase; Short=MtHI4'OMT; AltName: Full=2,7,4'-trihydroxyisoflavanone 4'-O-methyltransferase [Medicago truncatula]>gi|62871343|gb|AAY18581.1| SAM dependent isoflavanone 4'-O-methyltransferase/(+)-6a-hydroxymaackiain-3-0-methyltransferase [Medicago truncatula]>gi|657389245|gb|KEH30961.1| isoflavone-7-O-methyltransferase [Medicago truncatula]
Cluster-25869.64798	1.87385	21.3998	-3.5135	3.8792e-05	0.0018643	657371400	KEH17397.1	1972	galactose oxidase/kelch repeat protein [Medicago truncatula]
Cluster-25869.64966	72.3306	148.51	-1.0379	1.8598e-05	0.00094976	357485767	XP_003613171.1	2414	Lipase [Medicago truncatula]>gi|355514506|gb|AES96129.1| alpha/beta-hydrolase superfamily protein [Medicago truncatula]
Cluster-25869.65000	4.24364	132.03	-4.9594	3.8873e-30	1.5879e-27	357492811	XP_003616694.1	1030	Abscisic acid receptor PYL6 [Medicago truncatula]>gi|355518029|gb|AES99652.1| abscisic acid receptor [Medicago truncatula]
Cluster-25869.65016	6.80832	35.7141	-2.3911	1.8507e-05	0.00094622	357506755	XP_003623666.1	800	Calcium binding protein [Medicago truncatula]>gi|355498681|gb|AES79884.1| EF hand calcium-binding family protein [Medicago truncatula]>gi|388512985|gb|AFK44554.1| unknown [Medicago truncatula]
Cluster-25869.65058	47.8781	146.675	-1.6152	1.1762e-10	1.3624e-08	657373102	KEH18862.1	2007	acyl-CoA thioesterase [Medicago truncatula]
Cluster-25869.65225	39.2247	90.4153	-1.2048	0.00010572	0.0045563	357478703	XP_003609637.1	1834	1-aminocyclopropane-1-carboxylate oxidase-like protein [Medicago truncatula]>gi|355510692|gb|AES91834.1| 2OG-Fe(II) oxygenase family oxidoreductase [Medicago truncatula]
Cluster-25869.65235	5.12186	41.0103	-3.0012	1.3798e-07	1.0597e-05	657377042	KEH21965.1	378	RALF-like protein [Medicago truncatula]>gi|657387326|gb|KEH29456.1| RALF-like protein [Medicago truncatula]
Cluster-25869.65238	13.4917	58.1874	-2.1086	5.542e-07	3.8102e-05	353558688	D1FP53.1	5409	RecName: Full=Putative E3 ubiquitin-protein ligase LIN; Short=MtLIN [Medicago truncatula]>gi|219522090|gb|ACL14419.1| putative E3 ubiquitin ligase [Medicago truncatula]>gi|219522092|gb|ACL14420.1| putative E3 ubiquitin ligase [Medicago truncatula]>gi|657404669|gb|KEH43296.1| E3 ubiquitin-protein ligase LIN-like protein, putative [Medicago truncatula]
Cluster-25869.65386	3.74145	26.8206	-2.8417	3.5992e-05	0.0017329	357489419	XP_003614997.1	422	hypothetical protein MTR_5g062240 [Medicago truncatula]>gi|355516332|gb|AES97955.1| hypothetical protein MTR_5g062240 [Medicago truncatula]
Cluster-25869.65418	9.61972	41.3947	-2.1054	2.4651e-05	0.0012285	357437203	XP_003588877.1	3019	Lectin-like receptor kinase [Medicago truncatula]>gi|38112431|gb|AAR11301.1| lectin-like receptor kinase 1;1 [Medicago truncatula]>gi|355477925|gb|AES59128.1| lectin receptor kinase [Medicago truncatula]
Cluster-25869.65428	148.019	424.346	-1.5195	2.5177e-25	8.4431e-23	502145084	XP_004505872.1	1513	PREDICTED: heat shock cognate 70 kDa protein 2 [Cicer arietinum]
Cluster-25869.65438	24.2976	70.4977	-1.5368	1.8702e-05	0.0009543	657389918	AES90815.2	1034	AT hook motif DNA-binding family protein [Medicago truncatula]
Cluster-25869.65447	26.2214	99.0654	-1.9176	1.1761e-09	1.1963e-07	657394187	AES71392.2	2949	serine transhydroxymethyltransferase [Medicago truncatula]
Cluster-25869.65495	67.1619	160.387	-1.2558	7.7217e-08	6.1835e-06	657373467	KEH19149.1	341	hypothetical protein MTR_8g442260 [Medicago truncatula]
Cluster-25869.65507	3.43539	26.3382	-2.9386	3.0067e-05	0.0014804	357519035	XP_003629806.1	1005	hypothetical protein MTR_8g086820 [Medicago truncatula]
Cluster-25869.65509	8.8758	59.1365	-2.7361	1.9651e-09	1.9274e-07	357474973	XP_003607772.1	1565	WRKY transcription factor [Medicago truncatula]>gi|355508827|gb|AES89969.1| WRKY transcription factor 3 [Medicago truncatula]
Cluster-25869.65525	80.3257	260.018	-1.6947	4.2812e-19	1.0179e-16	357467907	XP_003604238.1	1670	Cinnamoyl CoA reductase [Medicago truncatula]>gi|355505293|gb|AES86435.1| cinnamoyl-CoA reductase-like protein [Medicago truncatula]
Cluster-25869.65600	8.99448	40.3662	-2.166	2.1225e-05	0.0010717	357480723	XP_003610647.1	1800	hypothetical protein MTR_5g005420 [Medicago truncatula]>gi|355511982|gb|AES93605.1| DUF1005 family protein [Medicago truncatula]
Cluster-25869.65669	32.3389	92.0779	-1.5096	1.4657e-06	9.2489e-05	657380143	KEH24402.1	2791	pectinesterase/pectinesterase inhibitor [Medicago truncatula]
Cluster-25869.65688	21.112	91.4681	-2.1152	3.1473e-10	3.4382e-08	357495651	XP_003618114.1	1802	Protein kinase 2B [Medicago truncatula]>gi|355519449|gb|AET01073.1| Serine/Threonine kinase family protein [Medicago truncatula]
Cluster-25869.65721	13.3493	124.423	-3.2204	1.7254e-21	4.7835e-19	657372707	KEH18507.1	1019	chaperone DnaJ domain protein [Medicago truncatula]
Cluster-25869.65790	39.7881	135.341	-1.7662	2.6784e-11	3.3069e-09	657375985	KEH21201.1	2281	transmembrane amino acid transporter family protein [Medicago truncatula]
Cluster-25869.65800	65.8346	151.66	-1.2039	5.2258e-07	3.622e-05	357518903	XP_003629740.1	138	G-box-binding factor [Medicago truncatula]
Cluster-25869.65813	20.9165	180.909	-3.1126	1.6206e-29	6.4819e-27	357449601	XP_003595077.1	1132	Transcription factor bHLH [Medicago truncatula]>gi|355484125|gb|AES65328.1| transcription factor [Medicago truncatula]
Cluster-25869.65858	18.3225	87.4687	-2.2551	1.2004e-10	1.3884e-08	657401510	KEH40488.1	1044	receptor-like kinase plant, putative [Medicago truncatula]
Cluster-25869.65883	22.861	195.962	-3.0996	1.0569e-31	4.6916e-29	502150462	XP_004507965.1	1689	PREDICTED: putative nuclease HARBI1 [Cicer arietinum]
Cluster-25869.65894	44.2197	108.913	-1.3004	4.7376e-06	0.00027314	671279172	AII73575.1	5477	cellulose synthase 3 [Medicago sativa]
Cluster-25869.65907	24.3725	81.2498	-1.7371	3.5136e-07	2.5007e-05	657372288	KEH18185.1	1348	RPM1 interacting protein 4 transcript protein [Medicago truncatula]
Cluster-25869.65930	77.0664	166.974	-1.1154	1.0388e-06	6.7211e-05	357469383	XP_003604976.1	1889	3-ketoacyl-CoA thiolase 2, peroxisomal [Medicago truncatula]>gi|355506031|gb|AES87173.1| 3-ketoacyl-CoA thiolase 2, peroxisomal-like protein [Medicago truncatula]
Cluster-25869.65961	61.8995	155.667	-1.3305	2.2892e-08	1.9511e-06	357481725	XP_003611148.1	2483	Multidrug and toxin extrusion protein [Medicago truncatula]>gi|355512483|gb|AES94106.1| MATE efflux family protein [Medicago truncatula]
Cluster-25869.65975	23.9978	71.2513	-1.57	1.1713e-05	0.00062598	657375475	KEH20797.1	1191	RAB GTPase-like protein A1D [Medicago truncatula]
Cluster-25869.66006	1.18677	35.3562	-4.8968	3.8908e-09	3.6439e-07	657376133	AET05161.2	766	xyloglucan endotransglucosylase/hydrolase family protein [Medicago truncatula]
Cluster-25869.66007	3.56156	58.4794	-4.0373	6.5815e-13	9.6457e-11	657375235	KEH20644.1	1401	xyloglucan endotransglucosylase/hydrolase family protein [Medicago truncatula]
Cluster-25869.66037	59.4635	203.406	-1.7743	2.4236e-16	4.7847e-14	357520205	XP_003630391.1	3079	hypothetical protein MTR_8g095090 [Medicago truncatula]>gi|355524413|gb|AET04867.1| MACPF domain protein [Medicago truncatula]
Cluster-25869.66090	21.7766	84.1657	-1.9505	1.3401e-08	1.1748e-06	357450005	XP_003595279.1	2181	Kinase-like protein [Medicago truncatula]>gi|355484327|gb|AES65530.1| Serine/Threonine kinase family protein [Medicago truncatula]
Cluster-25869.66102	3.79392	25.6426	-2.7568	7.214e-05	0.0032859	657400817	KEH39911.1	655	cytosolic class II small heat-shock protein [Medicago truncatula]
Cluster-25869.66118	31.2933	204.408	-2.7075	1.457e-28	5.5945e-26	357444585	XP_003592570.1	878	hypothetical protein MTR_1g108640 [Medicago truncatula]>gi|355481618|gb|AES62821.1| DUF4228 domain protein [Medicago truncatula]>gi|388499686|gb|AFK37909.1| unknown [Medicago truncatula]
Cluster-25869.66123	22.1114	206.412	-3.2227	1.3668e-34	6.7721e-32	357491869	XP_003616222.1	2106	U-box domain-containing protein [Medicago truncatula]>gi|355517557|gb|AES99180.1| Avr9/Cf-9 rapidly elicited protein [Medicago truncatula]
Cluster-25869.66262	135.354	271.112	-1.0021	2.4361e-08	2.0672e-06	357492613	XP_003616595.1	1448	60S acidic ribosomal protein p0 [Medicago truncatula]>gi|355517930|gb|AES99553.1| 60S acidic ribosomal protein P0-1 [Medicago truncatula]
Cluster-25869.66285	105.248	218.006	-1.0506	1.5022e-07	1.1479e-05	388500206	AFK38169.1	254	unknown [Medicago truncatula]
Cluster-25869.66296	20.6123	65.4161	-1.6661	1.0057e-05	0.00054123	388503898	AFK40015.1	185	unknown [Medicago truncatula]>gi|657399802|gb|KEH39189.1| transmembrane protein, putative [Medicago truncatula]
Cluster-25869.66335	27.7954	83.2374	-1.5824	1.8502e-06	0.00011477	357454213	XP_003597387.1	1634	Zinc transporter [Medicago truncatula]>gi|13162619|gb|AAG09635.1| zinc transporter [Medicago truncatula]>gi|87241265|gb|ABD33123.1| Zinc/iron permease [Medicago truncatula]>gi|355486435|gb|AES67638.1| ZIP metal ion transporter family protein [Medicago truncatula]
Cluster-25869.66394	29.6068	88.1758	-1.5745	1.0212e-06	6.6234e-05	357476111	XP_003608341.1	1958	Glutamyl-tRNA reductase [Medicago truncatula]>gi|355509396|gb|AES90538.1| glutamyl-tRNA reductase family protein [Medicago truncatula]
Cluster-25869.66414	14.0545	92.9832	-2.7259	6.0141e-14	9.7644e-12	358348246	XP_003638159.1	1428	Cytokinin-O-glucosyltransferase [Medicago truncatula]
Cluster-25869.66443	28.7324	74.5773	-1.3761	6.6122e-05	0.0030479	357441867	XP_003591211.1	881	Universal stress protein A-like protein [Medicago truncatula]>gi|355480259|gb|AES61462.1| universal stress family protein [Medicago truncatula]
Cluster-25869.66445	18.1008	84.9615	-2.2308	3.0101e-10	3.3213e-08	388521915	AFK49019.1	892	unknown [Medicago truncatula]>gi|657383477|gb|KEH27178.1| polyketide cyclase/dehydrase and lipid transporter [Medicago truncatula]
Cluster-25869.66470	35.6993	167.399	-2.2293	9.8432e-19	2.2976e-16	357468889	XP_003604729.1	1093	Germin-like protein subfamily 1 member [Medicago truncatula]>gi|357487845|ref|XP_003614210.1| Germin-like protein subfamily 1 member [Medicago truncatula]>gi|357487849|ref|XP_003614212.1| Germin-like protein subfamily 1 member [Medicago truncatula]>gi|355505784|gb|AES86926.1| germin family protein [Medicago truncatula]>gi|355515545|gb|AES97168.1| germin family protein [Medicago truncatula]>gi|355…
Cluster-25869.66541	13.7597	51.0253	-1.8908	1.5712e-05	0.00081529	357509695	XP_003625136.1	1019	Heat stress transcription factor B-3 [Medicago truncatula]>gi|355500151|gb|AES81354.1| heat shock transcription factor [Medicago truncatula]
Cluster-25869.66576	12.3049	64.1278	-2.3817	1.0463e-08	9.2891e-07	357504411	XP_003622494.1	1117	WRKY transcription factor [Medicago truncatula]>gi|657373028|gb|KEH18798.1| WRKY family transcription factor [Medicago truncatula]
Cluster-25869.66609	79.2663	174.674	-1.1399	3.3175e-07	2.3788e-05	357465751	XP_003603160.1	134	hypothetical protein MTR_3g104540 [Medicago truncatula]
Cluster-25869.66612	19.6754	223.088	-3.5031	3.5634e-40	2.1214e-37	357450375	XP_003595464.1	1434	Narbonin [Medicago truncatula]>gi|657369490|gb|KEH15912.1| glycoside hydrolase family 18 protein [Medicago truncatula]
Cluster-25869.66633	119.916	344.913	-1.5242	5.4468e-21	1.4575e-18	657380005	KEH24284.1	1847	fasciclin-like arabinogalactan protein 16 precursor [Medicago truncatula]
Cluster-25869.66652	42.7875	115.744	-1.4357	2.4067e-07	1.7669e-05	357473285	XP_003606927.1	2693	3-ketoacyl-CoA synthase [Medicago truncatula]>gi|355507982|gb|AES89124.1| 3-ketoacyl-CoA synthase [Medicago truncatula]
Cluster-25869.66658	33.5419	105.568	-1.6541	2.4598e-08	2.085e-06	357454645	XP_003597603.1	814	hypothetical protein MTR_2g100060 [Medicago truncatula]>gi|124360377|gb|ABN08390.1| Harpin-induced 1 [Medicago truncatula]>gi|355486651|gb|AES67854.1| late embryogenesis abundant protein, putative [Medicago truncatula]
Cluster-25869.66662	1.19239	24.9333	-4.3861	1.4523e-06	9.1719e-05	388508476	AFK42304.1	830	unknown [Medicago truncatula]>gi|657388440|gb|KEH30375.1| Non-symbiotic hemoglobin [Medicago truncatula]
Cluster-25869.66728	20.0389	73.0578	-1.8662	3.1381e-07	2.2629e-05	657393319	KEH34139.1	312	hypothetical protein MTR_3g462080 [Medicago truncatula]
Cluster-25869.66730	25.4219	85.1698	-1.7443	1.6722e-07	1.2665e-05	357490877	XP_003615726.1	1432	Protein phosphatase 2C [Medicago truncatula]>gi|355517061|gb|AES98684.1| serine/threonine phosphatase family, 2C domain protein [Medicago truncatula]
Cluster-25869.66744	50.9687	272.042	-2.4161	1.1658e-32	5.3612e-30	71277043	AAZ29732.1	955	phenylalanine ammonia lyase [Trifolium pratense]
Cluster-25869.66745	32.4801	98.9101	-1.6066	1.3915e-07	1.0675e-05	657387125	KEH29280.1	826	isoflavone-7-O-methyltransferase [Medicago truncatula]
Cluster-25869.66747	119.739	307.828	-1.3622	9.5898e-16	1.8274e-13	657403981	AES61102.2	3029	S-adenosylmethionine-dependent methyltransferase, putative [Medicago truncatula]
Cluster-25869.66763	47.9081	174.061	-1.8613	3.3047e-15	6.0526e-13	388503814	AFK39973.1	1212	unknown [Medicago truncatula]>gi|657403992|gb|KEH42768.1| myb-related transcription factor LBM1 [Medicago truncatula]
Cluster-25869.66775	27.0459	100.558	-1.8945	1.2643e-09	1.275e-07	657379943	KEH24222.1	888	harpin-induced-like protein [Medicago truncatula]
Cluster-25869.66817	13.8665	91.0386	-2.7149	1.2558e-13	1.9642e-11	357452511	XP_003596532.1	595	Centrin-2 [Medicago truncatula]>gi|217071478|gb|ACJ84099.1| unknown [Medicago truncatula]>gi|355485580|gb|AES66783.1| calcium-binding EF-hand protein [Medicago truncatula]>gi|388496930|gb|AFK36531.1| unknown [Medicago truncatula]
Cluster-25869.66855	37.6269	109.347	-1.5391	9.4391e-08	7.4423e-06	657390435	KEH31956.1	2286	xyloglucan xylosyltransferase [Medicago truncatula]
Cluster-25869.66878	12.18	50.0283	-2.0382	5.965e-06	0.00033658	657370903	KEH16944.1	1060	glycoside hydrolase family 18 protein [Medicago truncatula]
Cluster-25869.66904	76.7029	159.031	-1.052	7.0583e-06	0.00039364	71534894	AAZ32851.1	809	pentameric polyubiquitin [Medicago sativa]
Cluster-25869.66929	41.3496	177.425	-2.1013	2.7735e-18	6.228e-16	657376446	KEH21524.1	1360	seed specific protein Bn15D17A [Medicago truncatula]
Cluster-25869.66977	89.6949	220.01	-1.2945	9.3993e-11	1.0987e-08	357517021	XP_003628799.1	153	hypothetical protein MTR_8g066860 [Medicago truncatula]>gi|355522821|gb|AET03275.1| transmembrane protein, putative [Medicago truncatula]
Cluster-25869.66990	102.999	373.244	-1.8575	1.0507e-30	4.3383e-28	657403229	KEH42090.1	1892	fructose-bisphosphate aldolase [Medicago truncatula]
Cluster-25869.67211	136.479	295.732	-1.1156	7.964e-11	9.3518e-09	357476949	XP_003608760.1	2940	Monocopper oxidase-like protein SKU5 [Medicago truncatula]>gi|355509815|gb|AES90957.1| monocopper oxidase SKS1-like protein [Medicago truncatula]
Cluster-25869.67219	22.5405	151.161	-2.7455	7.0046e-22	1.9632e-19	657403195	KEH42056.1	1703	GDSL-like lipase/acylhydrolase [Medicago truncatula]
Cluster-25869.67220	1.94381	25.3477	-3.7049	4.6337e-06	0.00026756	217073492	ACJ85106.1	356	unknown [Medicago truncatula]
Cluster-25869.67232	37.477	145.433	-1.9563	7.1708e-14	1.1473e-11	357446005	XP_003593280.1	1126	GMP synthase [Medicago truncatula]>gi|124359396|gb|ABN05859.1| Glutamine amidotransferase class-I [Medicago truncatula]>gi|355482328|gb|AES63531.1| class I glutamine amidotransferase [Medicago truncatula]
Cluster-25869.67245	5.43541	76.9634	-3.8237	6.3226e-16	1.2242e-13	1705837	P51079.1	593	RecName: Full=Chalcone synthase 6-4; AltName: Full=Naringenin-chalcone synthase 6-4, partial [Medicago sativa]>gi|514832|gb|AAB41558.1| chalcone synthase, partial [Medicago sativa]
Cluster-25869.67249	45.9093	127.826	-1.4773	2.5832e-08	2.1752e-06	357478551	XP_003609561.1	4429	Pyrimidine-specific ribonucleoside hydrolase rihB [Medicago truncatula]>gi|355510616|gb|AES91758.1| inosine-uridine preferring nucleoside hydrolase [Medicago truncatula]
Cluster-25869.67259	12.18	43.0859	-1.8227	0.00011548	0.0049323	657379308	KEH23688.1	2948	LRR receptor-like Serine/Threonine-kinase RKF3, putative [Medicago truncatula]
Cluster-25869.67263	7.13437	32.595	-2.1918	0.00011677	0.0049792	24415831	AAN59904.1	559	phosphate transporter [Medicago sativa]
Cluster-25869.67295	81.9216	174.796	-1.0934	9.6897e-07	6.3115e-05	657394456	KEH35096.1	2998	enhanced disease susceptibility protein [Medicago truncatula]
Cluster-25869.67317	94.0747	323.114	-1.7802	3.7043e-25	1.2262e-22	357443089	XP_003591822.1	1862	AP2/ERF and B3 domain-containing transcription repressor TEM1 [Medicago truncatula]>gi|355480870|gb|AES62073.1| AP2/ERF and B3 domain transcription factor [Medicago truncatula]
Cluster-25869.67339	55.2773	144.345	-1.3848	2.366e-08	2.01e-06	657405924	KEH44365.1	2091	plant phospholipase-like protein [Medicago truncatula]
Cluster-25869.67359	65.897	150.443	-1.1909	7.6014e-07	5.0806e-05	44887779	P93324.1	1594	RecName: Full=Isoliquiritigenin 2'-O-methyltransferase; Short=MsCHMT; AltName: Full=Chalcone O-methyltransferase; Short=ChOMT; AltName: Full=Licodione 2'-O-methyltransferase; Short=MsLMT [Medicago sativa]>gi|13399462|pdb|1FP1|D Chain D, Crystal Structure Analysis Of Chalcone O-Methyltransferase>gi|1843462|gb|AAB48059.1| isoliquiritigenin 2'-O-methyltransferase [Medicago sativa]
Cluster-25869.67362	55.5909	121.743	-1.1309	2.3569e-05	0.0011807	657370604	KEH16696.1	1513	F-box protein [Medicago truncatula]
Cluster-25869.67386	94.4864	220.932	-1.2254	7.2388e-10	7.5428e-08	657378587	AES79863.2	4536	LRR receptor-like kinase [Medicago truncatula]
Cluster-25869.67488	54.8338	116.131	-1.0826	7.7343e-05	0.0034816	357480373	XP_003610472.1	3795	Membrane protein, putative [Medicago truncatula]>gi|357497947|ref|XP_003619262.1| Membrane protein, putative [Medicago truncatula]>gi|355511527|gb|AES92669.1| ERD (early-responsive to dehydration stress) family protein [Medicago truncatula]
Cluster-25869.67496	6.37109	64.4141	-3.3378	3.1417e-12	4.2361e-10	357444747	XP_003592651.1	896	Protein MKS1 [Medicago truncatula]>gi|355481699|gb|AES62902.1| VQ motif protein [Medicago truncatula]
Cluster-25869.67506	31.2933	91.2534	-1.544	1.0123e-06	6.5712e-05	22218879	1JX0	1150	Chain A, Chalcone Isomerase--y106f Mutant>gi|22218880|pdb|1JX0|B Chain B, Chalcone Isomerase--y106f Mutant
Cluster-25869.67519	3.466	32.9793	-3.2502	8.4818e-07	5.5768e-05	388501122	AFK38627.1	430	unknown [Medicago truncatula]
Cluster-25869.67528	49.4696	144.216	-1.5436	7.9896e-10	8.2803e-08	357478127	XP_003609349.1	1153	hypothetical protein MTR_4g114690 [Medicago truncatula]>gi|355510404|gb|AES91546.1| TPR repeat protein [Medicago truncatula]
Cluster-25869.67558	6.37109	170.825	-4.7448	7.4342e-38	3.9647e-35	357517461	XP_003629019.1	2487	Abscisic acid 8'-hydroxylase [Medicago truncatula]>gi|355523041|gb|AET03495.1| cytochrome P450 family ABA 8'-hydroxylase [Medicago truncatula]
Cluster-25869.67562	46.8968	121.678	-1.3755	3.4958e-07	2.4904e-05	657401303	KEH40281.1	2510	peptide/nitrate transporter plant [Medicago truncatula]
Cluster-25869.67571	124.443	259.53	-1.0604	7.2197e-09	6.546e-07	357438545	XP_003589548.1	1726	Cinnamyl alcohol dehydrogenase-related protein [Medicago truncatula]>gi|355478596|gb|AES59799.1| cinnamyl alcohol dehydrogenase-like protein [Medicago truncatula]
Cluster-25869.67624	134.542	295.732	-1.1362	3.569e-11	4.3575e-09	357519971	XP_003630274.1	2923	Protein kinase, putative [Medicago truncatula]>gi|355524296|gb|AET04750.1| MAP kinase kinase kinase [Medicago truncatula]
Cluster-25869.67689	24.7348	76.6528	-1.6318	2.6329e-06	0.00015909	657397337	KEH37089.1	1989	Sec14p-like phosphatidylinositol transfer family protein [Medicago truncatula]
Cluster-25869.67693	23.8828	78.2682	-1.7125	7.7679e-07	5.1784e-05	357437641	XP_003589096.1	806	Zinc finger protein [Medicago truncatula]>gi|32441471|gb|AAP81810.1| zinc finger protein [Medicago truncatula]>gi|355478144|gb|AES59347.1| C2H2-type zinc finger protein [Medicago truncatula]>gi|388509066|gb|AFK42599.1| unknown [Medicago truncatula]
Cluster-25869.67698	68.8952	156.168	-1.1806	5.8502e-07	4.0006e-05	357504087	XP_003622332.1	1283	DNA-binding protein [Medicago truncatula]>gi|657404048|gb|KEH42820.1| AT hook motif DNA-binding family protein [Medicago truncatula]
Cluster-25869.67699	25.0659	80.8304	-1.6892	6.8695e-07	4.6317e-05	502131992	XP_004501186.1	953	PREDICTED: coiled-coil domain-containing protein 25 [Cicer arietinum]
Cluster-25869.67711	115.721	267.719	-1.2101	2.0832e-11	2.6055e-09	357480945	XP_003610758.1	1827	12-oxophytodienoate reductase [Medicago truncatula]>gi|355512093|gb|AES93716.1| 12-oxophytodienoate reductase-like protein [Medicago truncatula]
Cluster-25869.67738	4.28424	29.5997	-2.7885	1.761e-05	0.00090341	357455943	XP_003598252.1	2525	Glucan 1,3-beta-glucosidase [Medicago truncatula]>gi|355487300|gb|AES68503.1| glycoside hydrolase family 5 protein [Medicago truncatula]
Cluster-25869.67752	102	280.989	-1.4619	2.8646e-16	5.612e-14	657397452	KEH37168.1	752	pathogenesis-related protein bet V I family protein [Medicago truncatula]
Cluster-25869.67793	12.3718	46.5292	-1.9111	3.2085e-05	0.0015704	357437945	XP_003589248.1	475	Pheromone receptor-like protein [Medicago truncatula]>gi|355478296|gb|AES59499.1| DUF1645 family protein [Medicago truncatula]
Cluster-25869.67813	241.664	511.52	-1.0818	1.1331e-16	2.2779e-14	357488341	XP_003614458.1	1106	Allene oxide cyclase [Medicago truncatula]>gi|40644132|emb|CAC83767.1| allene oxide cyclase [Medicago truncatula]>gi|217072286|gb|ACJ84503.1| unknown [Medicago truncatula]>gi|355515793|gb|AES97416.1| allene oxide cyclase [Medicago truncatula]>gi|388495314|gb|AFK35723.1| unknown [Medicago truncatula]
Cluster-25869.67864	69.0201	138.347	-1.0032	6.6436e-05	0.0030578	357437777	XP_003589164.1	3281	Zinc finger protein [Medicago truncatula]>gi|355478212|gb|AES59415.1| zinc finger (C3HC4-type RING finger) family protein [Medicago truncatula]
Cluster-25869.67934	20.0502	136.764	-2.77	3.8358e-20	9.754e-18	357479853	XP_003610212.1	165	hypothetical protein MTR_4g129220 [Medicago truncatula]>gi|355511267|gb|AES92409.1| transmembrane protein, putative [Medicago truncatula]
Cluster-25869.67935	81.4288	179.843	-1.1431	2.0579e-07	1.5359e-05	657375961	KEH21177.1	2627	decarboxylating-like 6-phosphogluconate dehydrogenase [Medicago truncatula]
Cluster-25869.67950	12.4986	67.3206	-2.4293	2.8268e-09	2.7034e-07	357463375	XP_003601969.1	1087	hypothetical protein MTR_3g087360 [Medicago truncatula]>gi|355491017|gb|AES72220.1| transmembrane protein, putative [Medicago truncatula]
Cluster-25869.67956	42.9268	186.622	-2.1202	2.216e-19	5.3685e-17	357482325	XP_003611448.1	2990	Type I inositol-1,4,5-trisphosphate 5-phosphatase [Medicago truncatula]>gi|355512783|gb|AES94406.1| type I inositol-1,4,5-trisphosphate 5-phosphatase [Medicago truncatula]
Cluster-25869.67975	14.8034	53.249	-1.8468	1.484e-05	0.00077489	357453225	XP_003596889.1	229	hypothetical protein MTR_2g087340 [Medicago truncatula]
Cluster-25869.67986	26.2276	112.229	-2.0973	4.3354e-12	5.7903e-10	357521241	XP_003630909.1	849	Fruit weight 2.2-like protein [Medicago truncatula]>gi|355524931|gb|AET05385.1| plant cadmium resistance protein [Medicago truncatula]>gi|388513823|gb|AFK44973.1| unknown [Medicago truncatula]
Cluster-25869.68000	48.7357	178.091	-1.8696	1.2709e-15	2.398e-13	388504476	AFK40304.1	794	unknown [Medicago truncatula]>gi|657373615|gb|KEH19272.1| polyketide cyclase/dehydrase and lipid transporter [Medicago truncatula]
Cluster-25869.68029	1.21425	19.2541	-3.987	4.0222e-05	0.0019293	657371186	KEH17197.1	1337	hypothetical protein MTR_0032s0030 [Medicago truncatula]
Cluster-25869.68045	14.1163	49.8852	-1.8212	3.3835e-05	0.0016435	357439149	XP_003589851.1	140	hypothetical protein MTR_1g040440 [Medicago truncatula]
Cluster-25869.68054	1.67772	31.3124	-4.2222	9.4e-08	7.4344e-06	357454145	XP_003597353.1	3839	p-hydroxybenzoic acid efflux pump subunit aaeB [Medicago truncatula]>gi|355486401|gb|AES67604.1| fusaric acid resistance-like protein [Medicago truncatula]
Cluster-25869.68071	43.4246	116.842	-1.428	2.4134e-07	1.7702e-05	657376905	AES77972.2	3047	glucose-6-phosphate 1-dehydrogenase [Medicago truncatula]
Cluster-25869.68123	68.1407	160.159	-1.2329	1.3197e-07	1.0176e-05	388518411	AFK47267.1	1185	unknown [Medicago truncatula]>gi|657372693|gb|KEH18499.1| jasmonate zim-domain protein [Medicago truncatula]
Cluster-25869.68137	15.6154	58.1159	-1.896	3.8633e-06	0.00022579	657399623	AES67291.2	1187	cysteine-rich RLK (receptor-like kinase) protein [Medicago truncatula]
Cluster-25869.68216	60.4629	151.588	-1.326	3.8451e-08	3.1786e-06	217075707	ACJ86213.1	642	unknown [Medicago truncatula]>gi|388513073|gb|AFK44598.1| unknown [Medicago truncatula]>gi|657374865|gb|KEH20353.1| high mobility group (HMG)-box protein [Medicago truncatula]
Cluster-25869.68260	46.3528	138.005	-1.574	9.7736e-10	1.0034e-07	657373867	KEH19475.1	4704	LRR receptor-like kinase, putative [Medicago truncatula]
Cluster-25869.68281	44.7225	150.514	-1.7508	3.0088e-12	4.0824e-10	357508619	XP_003624598.1	1889	NAC domain protein [Medicago truncatula]>gi|355499613|gb|AES80816.1| NAC transcription factor-like protein [Medicago truncatula]
Cluster-25869.68287	9.29304	43.6442	-2.2316	6.3253e-06	0.0003556	358347586	XP_003637837.1	474	Beta-glucan-binding protein, partial [Medicago truncatula]
Cluster-25869.68381	10.2818	51.0232	-2.3111	5.6774e-07	3.8998e-05	357446341	XP_003593448.1	4561	Pre-mRNA-splicing factor SYF1 [Medicago truncatula]>gi|355482496|gb|AES63699.1| Pre-mRNA-splicing factor SYF1-like protein [Medicago truncatula]
Cluster-25869.68391	7.16997	37.0188	-2.3682	1.4797e-05	0.00077355	357447535	XP_003594043.1	1671	Sugar transporter ERD6-like protein [Medicago truncatula]>gi|355483091|gb|AES64294.1| sugar porter (SP) family MFS transporter [Medicago truncatula]
Cluster-25869.68392	137.145	397.46	-1.5351	3.1904e-24	1.0338e-21	357437265	XP_003588908.1	2466	hypothetical protein MTR_1g015070 [Medicago truncatula]
Cluster-25869.68417	23.9228	70.7124	-1.5636	1.356e-05	0.00071721	657398632	KEH38198.1	2202	eukaryotic aspartyl protease family protein [Medicago truncatula]
Cluster-25869.68488	9.44233	39.4966	-2.0645	4.8799e-05	0.0023062	657380005	KEH24284.1	785	fasciclin-like arabinogalactan protein 16 precursor [Medicago truncatula]
Cluster-25869.68524	8.36861	50.6782	-2.5983	7.3492e-08	5.9037e-06	353078624	AEQ64868.1	906	ethylene response factor 8 [Medicago sativa]
Cluster-25869.68531	359.217	1054.17	-1.5532	1.154e-62	1.4528e-59	121368	P04078.1	1821	RecName: Full=Glutamine synthetase cytosolic isozyme; AltName: Full=Glutamate--ammonia ligase [Medicago sativa]>gi|19605|emb|CAA27570.1| glutamine synthetase [Medicago sativa]>gi|225302|prf||1211328A synthetase,Gln
Cluster-25869.68536	77.5149	166.546	-1.1034	1.4002e-06	8.8793e-05	388502874	AFK39503.1	595	unknown [Medicago truncatula]>gi|657390066|gb|KEH31663.1| Lipid transfer protein [Medicago truncatula]
Cluster-25869.68570	196.817	398.723	-1.0185	5.9846e-12	7.9104e-10	357449119	XP_003594836.1	809	Disease resistance response protein Pi49 [Medicago truncatula]>gi|355483884|gb|AES65087.1| disease-resistance response protein [Medicago truncatula]>gi|388502242|gb|AFK39187.1| unknown [Medicago truncatula]
Cluster-25869.68573	89.6949	216.861	-1.2737	2.4124e-10	2.6928e-08	357480493	XP_003610532.1	2623	Tonoplast malate transporter/sodium dicarboxylate symporter [Medicago truncatula]>gi|355511587|gb|AES92729.1| tonoplast dicarboxylate transporter-like protein [Medicago truncatula]
Cluster-25869.68587	56.9319	118.562	-1.0583	9.5198e-05	0.004161	657400729	KEH39842.1	3283	octicosapeptide/phox/Bem1p domain protein [Medicago truncatula]
Cluster-25869.68616	46.166	180.265	-1.9652	6.1648e-17	1.2591e-14	657391876	AES68675.2	1007	sulfotransferase [Medicago truncatula]
Cluster-25869.68653	3.40791	37.2707	-3.4511	7.1931e-08	5.7904e-06	357516873	XP_003628725.1	3079	Phosphatidylinositol kinase family-like protein [Medicago truncatula]>gi|355522747|gb|AET03201.1| phosphatidylinositol 3- and 4-kinase [Medicago truncatula]
Cluster-25869.68675	29.6068	79.5872	-1.4266	2.0579e-05	0.0010418	657375460	KEH20782.1	1179	homeobox associated leucine zipper protein [Medicago truncatula]
Cluster-25869.68677	28.4026	111.643	-1.9748	3.9762e-11	4.8316e-09	--	--	--	--
Cluster-25869.68680	73.1551	204.989	-1.4865	1.3476e-12	1.9129e-10	357447093	XP_003593822.1	3385	U-box domain-containing protein [Medicago truncatula]
Cluster-25869.68693	15.2369	53.7837	-1.8196	1.6937e-05	0.00087297	657386710	KEH28979.1	961	glutathione S-transferase, amino-terminal domain protein [Medicago truncatula]
Cluster-25869.68707	101.688	210.062	-1.0467	2.8064e-07	2.039e-05	357444971	XP_003592763.1	1124	Chalcone-flavonone isomerase 2-B [Medicago truncatula]>gi|355481811|gb|AES63014.1| chalcone-flavanone isomerase family protein [Medicago truncatula]>gi|388494942|gb|AFK35537.1| unknown [Medicago truncatula]
Cluster-25869.68721	86.9466	196.821	-1.1787	2.1454e-08	1.8368e-06	149242880	2P4H	1118	Chain X, Crystal Structure Of Vestitone Reductase From Alfalfa (Medicago Sativa L.)
Cluster-25869.68736	19.8628	88.9631	-2.1631	2.8681e-10	3.1784e-08	357475469	XP_003608020.1	800	hypothetical protein MTR_4g086620 [Medicago truncatula]>gi|355509075|gb|AES90217.1| calmodulin-binding protein [Medicago truncatula]
Cluster-25869.68741	71.6435	176.781	-1.3031	5.1807e-09	4.7762e-07	357487495	XP_003614035.1	2559	UDP-D-glucose dehydrogenase [Medicago truncatula]>gi|355515370|gb|AES96993.1| UDP-glucose 6-dehydrogenase family protein [Medicago truncatula]
Cluster-25869.68758	64.7727	276.122	-2.0918	2.1463e-27	7.8865e-25	357511929	XP_003626253.1	4541	Respiratory burst oxidase-like protein [Medicago truncatula]>gi|58532641|gb|AAW78864.1| respiratory burst oxidase 2 [Medicago truncatula]>gi|124360016|gb|ABN08032.1| Calcium-binding EF-hand; Ferric reductase-like transmembrane component [Medicago truncatula]>gi|355501268|gb|AES82471.1| respiratory burst oxidase-like protein [Medicago truncatula]
Cluster-25869.68771	745.855	1679.42	-1.171	1.8572e-59	2.2286e-56	357491499	XP_003616037.1	2402	Trans-cinnamate 4-monooxygenase [Medicago truncatula]>gi|84514157|gb|ABC59087.1| cytochrome P450 monooxygenase CYP73A3 [Medicago truncatula]>gi|302032112|gb|ADK91846.1| coumarate 4-hydroxylase [Medicago truncatula]>gi|355517372|gb|AES98995.1| cytochrome P450 family cinnamate 4-hydroxylase [Medicago truncatula]
Cluster-25869.68772	45.7888	103.448	-1.1758	5.1205e-05	0.0024066	657376335	AET05610.2	2760	LRR receptor-like kinase [Medicago truncatula]
Cluster-25869.68784	70.9183	407.978	-2.5243	7.7763e-51	6.71e-48	357493113	XP_003616845.1	1946	Vinorine synthase [Medicago truncatula]>gi|355518180|gb|AES99803.1| anthranilate N-benzoyltransferase [Medicago truncatula]
Cluster-25869.68795	49.9069	125.321	-1.3283	5.5338e-07	3.8102e-05	357486913	XP_003613744.1	1223	Hydrolase, putative [Medicago truncatula]>gi|217074736|gb|ACJ85728.1| unknown [Medicago truncatula]>gi|355515079|gb|AES96702.1| sphingoid base hydroxylase-like protein [Medicago truncatula]>gi|388497228|gb|AFK36680.1| unknown [Medicago truncatula]
Cluster-25869.68812	123.299	415.757	-1.7536	3.585e-31	1.4882e-28	357482167	XP_003611369.1	2564	Lipase [Medicago truncatula]>gi|355512704|gb|AES94327.1| glycerolipase A1 [Medicago truncatula]
Cluster-25869.68833	82.2583	313.26	-1.9291	1.6304e-27	6.0198e-25	357450155	XP_003595354.1	1138	Protein TIFY 10B [Medicago truncatula]>gi|355484402|gb|AES65605.1| jasmonate zim-domain protein [Medicago truncatula]
Cluster-25869.68845	7.30801	53.3922	-2.8691	4.5775e-09	4.2456e-07	357485241	XP_003612908.1	832	Transcription factor MYC2 [Medicago truncatula]>gi|355514243|gb|AES95866.1| basic helix loop helix (BHLH) family transcription factor [Medicago truncatula]
Cluster-25869.68847	39.9755	364.942	-3.1905	3.1532e-59	3.7254e-56	357471877	XP_003606223.1	2530	Cytochrome P450 94A1 [Medicago truncatula]>gi|84514169|gb|ABC59093.1| cytochrome P450 monooxygenase CYP94C9 [Medicago truncatula]>gi|355507278|gb|AES88420.1| cytochrome P450 family 94 protein [Medicago truncatula]
Cluster-25869.68859	156.529	562.836	-1.8463	5.0774e-45	3.5773e-42	657379935	KEH24214.1	820	harpin-induced-like protein [Medicago truncatula]
Cluster-25869.68861	102.749	643.068	-2.6458	8.9906e-84	1.8661e-80	657388612	KEH30508.1	2431	nodulin-like/MFS transporter [Medicago truncatula]
Cluster-25869.68865	154.842	440.45	-1.5082	6.605e-26	2.2849e-23	357467673	XP_003604121.1	4059	Beta-amyrin synthase [Medicago truncatula]>gi|27475608|emb|CAD23247.1| beta-amyrin synthase [Medicago truncatula]>gi|355505176|gb|AES86318.1| beta-amyrin synthase [Medicago truncatula]
Cluster-25869.68870	76.5892	178.621	-1.2217	3.3284e-08	2.7663e-06	357447187	XP_003593869.1	4258	Auxin response factor [Medicago truncatula]>gi|355482917|gb|AES64120.1| auxin response factor 2 [Medicago truncatula]
Cluster-25869.68874	5.20368	77.8946	-3.9039	2.485e-16	4.8932e-14	657383329	KEH27058.1	965	cytochrome P450 family 71 protein [Medicago truncatula]
Cluster-25869.68891	4.87763	44.8573	-3.2011	1.2051e-08	1.065e-06	388508476	AFK42304.1	831	unknown [Medicago truncatula]>gi|657388440|gb|KEH30375.1| Non-symbiotic hemoglobin [Medicago truncatula]
Cluster-25869.68906	176.642	384.767	-1.1232	8.271e-14	1.3205e-11	357499761	XP_003620169.1	1052	Kunitz-type trypsin inhibitor alpha chain [Medicago truncatula]>gi|355495184|gb|AES76387.1| Kunitz type trypsin inhibitor / miraculin [Medicago truncatula]>gi|388505384|gb|AFK40758.1| unknown [Medicago truncatula]>gi|388506736|gb|AFK41434.1| unknown [Medicago truncatula]
Cluster-25869.68911	388.387	928.923	-1.2581	2.1467e-38	1.1609e-35	2598579	CAA75577.1	2716	L-ascorbate oxidase [Medicago truncatula]
Cluster-25869.68918	6.33923	117.134	-4.2077	6.14e-25	2.0151e-22	357465299	XP_003602931.1	2120	Aspartic proteinase nepenthesin-1 [Medicago truncatula]>gi|355491979|gb|AES73182.1| aspartic proteinase nepenthesin-like protein [Medicago truncatula]
Cluster-25869.68919	83.5112	168.693	-1.0144	8.3634e-06	0.00045779	388503172	AFK39652.1	759	unknown [Medicago truncatula]>gi|657377676|gb|KEH22530.1| DUF538 family protein [Medicago truncatula]
Cluster-25869.68932	16.9271	178.212	-3.3962	1.4121e-31	6.1269e-29	657399814	KEH39201.1	773	fasciclin-like arabinogalactan protein [Medicago truncatula]
Cluster-25869.68976	20.1751	60.5493	-1.5855	4.6121e-05	0.0021904	--	--	--	--
Cluster-25869.68985	98.1522	205.913	-1.0689	2.0389e-07	1.5247e-05	657380189	AES82212.2	1275	WRKY family transcription factor [Medicago truncatula]
Cluster-25869.69002	72.6429	182.364	-1.3279	1.5587e-09	1.5485e-07	657389873	AES90652.2	167	hypothetical protein MTR_4g095280 [Medicago truncatula]
Cluster-25869.69016	28.1077	79.2294	-1.4951	9.443e-06	0.00051177	657395359	AES73022.2	2023	DHHC type zinc finger protein [Medicago truncatula]
Cluster-25869.69057	134.667	370.167	-1.4588	7.2779e-21	1.9273e-18	657395711	AES73649.2	2422	EIN3-binding F-box-like protein [Medicago truncatula]
Cluster-25869.69078	345.85	913.536	-1.4013	9.088e-46	6.7108e-43	357462577	XP_003601570.1	1643	NAD(P)H-dependent 6'-deoxychalcone synthase [Medicago truncatula]>gi|355490618|gb|AES71821.1| aldo/keto reductase family oxidoreductase [Medicago truncatula]
Cluster-25869.69092	88.3208	630.185	-2.835	5.1796e-89	1.1699e-85	7228329	CAB77055.1	944	putative TFIIIA (or kruppel)-like zinc finger protein [Medicago sativa subsp. x varia]
Cluster-25869.69095	49.7819	383.98	-2.9473	2.4054e-57	2.6771e-54	357484107	XP_003612340.1	1928	Serine/threonine protein kinase [Medicago truncatula]
Cluster-25869.69107	73.8347	204.868	-1.4723	2.103e-12	2.8943e-10	357447957	XP_003594254.1	2366	RNA-binding protein, putative [Medicago truncatula]
Cluster-25869.69112	66.7865	177.911	-1.4135	2.7072e-10	3.0087e-08	502077101	XP_004485552.1	2500	PREDICTED: BRASSINOSTEROID INSENSITIVE 1-associated receptor kinase 1 [Cicer arietinum]
Cluster-25869.69117	109.819	233.16	-1.0862	1.9163e-08	1.6461e-06	357443755	XP_003592155.1	1322	Acidic endochitinase [Medicago truncatula]>gi|355481203|gb|AES62406.1| chitinase [Medicago truncatula]>gi|388505424|gb|AFK40778.1| unknown [Medicago truncatula]
Cluster-25869.69137	52.093	159.103	-1.6108	2.1666e-11	2.7011e-09	357448501	XP_003594526.1	1271	Ferredoxin-NADP reductase [Medicago truncatula]>gi|355483574|gb|AES64777.1| ferredoxin reductase-like NAD(P) binding domain protein [Medicago truncatula]>gi|388519649|gb|AFK47886.1| unknown [Medicago truncatula]
Cluster-25869.69164	62.3992	181.218	-1.5381	6.539e-12	8.5548e-10	357437795	XP_003589173.1	2728	Remorin [Medicago truncatula]>gi|355478221|gb|AES59424.1| carboxy-terminal region remorin [Medicago truncatula]
Cluster-25869.69201	108.433	310.333	-1.517	6.7034e-19	1.584e-16	357463095	XP_003601829.1	473	B12D protein [Medicago truncatula]>gi|355490877|gb|AES72080.1| NADH-ubiquinone reductase complex 1 MLRQ subunit [Medicago truncatula]>gi|388491714|gb|AFK33923.1| unknown [Medicago truncatula]
Cluster-25869.69203	83.6755	240.526	-1.5233	4.3081e-15	7.7662e-13	657386694	KEH28963.1	3057	peptide/nitrate transporter plant [Medicago truncatula]
Cluster-25869.69212	20.5237	71.7624	-1.8059	7.8364e-07	5.2149e-05	657385696	AES99884.2	2274	LysM-domain receptor-like kinase [Medicago truncatula]
Cluster-25869.69234	9.25994	59.9703	-2.6952	2.1197e-09	2.07e-07	357514339	XP_003627458.1	2839	Pectinesterase [Medicago truncatula]>gi|355521480|gb|AET01934.1| pectinesterase/pectinesterase inhibitor [Medicago truncatula]
Cluster-25869.69255	3.37293	58.1874	-4.1086	5.4825e-13	8.0969e-11	357440239	XP_003590397.1	1611	hypothetical protein MTR_1g061640 [Medicago truncatula]>gi|140052425|gb|ABE80120.2| Homeodomain-like [Medicago truncatula]>gi|355479445|gb|AES60648.1| Myb/SANT-like DNA-binding domain protein [Medicago truncatula]
Cluster-25869.69273	15.9277	165.401	-3.3764	2.8309e-29	1.1149e-26	357453169	XP_003596861.1	1078	F-box family protein [Medicago truncatula]>gi|355485909|gb|AES67112.1| F-box plant-like protein [Medicago truncatula]
Cluster-25869.69278	8.63595	55.3546	-2.6803	9.8095e-09	8.7393e-07	357438459	XP_003589505.1	3646	Endoplasmin-like protein [Medicago truncatula]>gi|355478553|gb|AES59756.1| heat shock protein 81-2 [Medicago truncatula]
Cluster-25869.69279	248.472	963.779	-1.9556	1.0197e-82	1.9577e-79	388509134	AFK42633.1	1265	unknown [Medicago truncatula]>gi|388519019|gb|AFK47571.1| unknown [Medicago truncatula]>gi|657384066|gb|AES94709.2| heat shock transcription factor [Medicago truncatula]
Cluster-25869.69282	106.06	389.133	-1.8754	2.1252e-32	9.6573e-30	657387019	KEH29207.1	3109	plant U-box protein [Medicago truncatula]
Cluster-25869.69338	11.3056	78.3705	-2.7933	2.6926e-12	3.6859e-10	--	--	--	--
Cluster-25869.69402	164.212	362.007	-1.1405	1.9442e-13	2.9743e-11	--	--	--	--
Cluster-25869.69403	116.228	273.959	-1.237	4.4326e-12	5.9092e-10	388516019	AFK46071.1	260	unknown [Medicago truncatula]
Cluster-25869.69417	200.002	414.254	-1.0505	4.4828e-13	6.646e-11	657386826	KEH29076.1	2090	E3 ubiquitin-protein ligase XBAT31-like protein, partial [Medicago truncatula]
Cluster-25869.69422	73.5798	387.415	-2.3965	2.6277e-45	1.9037e-42	657397041	KEH36874.1	2149	5'-adenylylsulfate reductase [Medicago truncatula]
Cluster-25869.69451	36.5982	254.786	-2.7994	1.531e-36	7.7866e-34	357437945	XP_003589248.1	909	Pheromone receptor-like protein [Medicago truncatula]>gi|355478296|gb|AES59499.1| DUF1645 family protein [Medicago truncatula]
Cluster-25869.69462	31.6056	200.901	-2.6682	1.2298e-27	4.5846e-25	357485581	XP_003613078.1	1487	Mitochondrial 2-oxoglutarate/malate carrier protein [Medicago truncatula]>gi|355514413|gb|AES96036.1| dicarboxylate carrier protein [Medicago truncatula]
Cluster-25869.69478	238.973	484.973	-1.0211	2.7951e-14	4.7596e-12	657384259	AES95304.2	777	seed linoleate 9S-lipoxygenase [Medicago truncatula]
Cluster-25869.69479	81.3875	181.433	-1.1566	1.3099e-07	1.011e-05	657379250	KEH23659.1	2482	calmodulin-domain kinase CDPK protein [Medicago truncatula]
Cluster-25869.69483	61.2124	165.473	-1.4347	6.7511e-10	7.0539e-08	32966575	AAP92164.1	450	histone H1 [Medicago truncatula]>gi|657379489|gb|KEH23869.1| linker histone H1 and h5 family protein [Medicago truncatula]
Cluster-25869.69498	70.2819	165.108	-1.2322	8.6034e-08	6.8254e-06	--	--	--	--
Cluster-25869.69505	139.165	314.627	-1.1769	1.5535e-12	2.1891e-10	357476397	XP_003608484.1	1038	LOB domain-containing protein [Medicago truncatula]>gi|355509539|gb|AES90681.1| lateral organ boundaries (LOB) domain protein [Medicago truncatula]
Cluster-25869.69515	50.0942	118.307	-1.2398	5.1424e-06	0.0002945	388496668	AFK36400.1	451	unknown [Medicago truncatula]
Cluster-25869.69522	93.9423	208.63	-1.1511	1.7718e-08	1.5305e-06	827045315	YP_009141654.1	4013	hypothetical chloroplast RF19 (chloroplast) [Medicago hybrida]>gi|675298560|gb|AIL56179.1| hypothetical chloroplast RF19 (chloroplast) [Medicago hybrida]
Cluster-25869.69528	122.172	366.285	-1.584	1.3204e-23	4.0886e-21	357503483	XP_003622030.1	2130	Glucan endo-1,3-beta-glucosidase [Medicago truncatula]>gi|355497045|gb|AES78248.1| glucan endo-1,3-beta-glucosidase-like protein [Medicago truncatula]
Cluster-25869.69542	150.533	384.839	-1.3542	4.1789e-19	9.9665e-17	657401274	KEH40252.1	2788	acyl:CoA ligase [Medicago truncatula]
Cluster-25869.69545	67.8334	186.085	-1.4559	3.3291e-11	4.0775e-09	357466507	XP_003603538.1	1508	F-box protein AFR [Medicago truncatula]>gi|355492586|gb|AES73789.1| galactose oxidase/kelch repeat protein [Medicago truncatula]
Cluster-25869.69560	135.727	291.754	-1.104	1.6559e-10	1.884e-08	357467685	XP_003604127.1	2738	4-coumarate CoA ligase [Medicago truncatula]>gi|355505182|gb|AES86324.1| 4-coumarate:CoA ligase-like protein [Medicago truncatula]
Cluster-25869.69581	232.54	1063.73	-2.1936	1.5563e-107	4.98e-104	502121910	XP_004497487.1	2283	PREDICTED: probable terpene synthase 2 [Cicer arietinum]
Cluster-25869.69593	91.5675	836.387	-3.1913	2.4251e-133	1.3303e-129	657405070	KEH43642.1	1975	chalcone and stilbene synthase family protein [Medicago truncatula]
Cluster-25869.69600	124.798	506.295	-2.0204	1.8739e-46	1.4249e-43	357461273	XP_003600918.1	1786	Leucoanthocyanidin dioxygenase [Medicago truncatula]>gi|355489966|gb|AES71169.1| leucoanthocyanidin dioxygenase-like protein [Medicago truncatula]
Cluster-25869.69609	446.437	1842.68	-2.0453	3.2784e-167	2.2888e-163	657386407	KEH28743.1	6215	drug resistance transporter-like ABC domain protein [Medicago truncatula]
Cluster-25869.69616	786.031	1578.16	-1.0056	1.3284e-41	8.2941e-39	357473251	XP_003606910.1	450	Glycine-rich RNA binding protein [Medicago truncatula]>gi|355507965|gb|AES89107.1| RNA-binding (RRM/RBD/RNP motif) family protein [Medicago truncatula]
Cluster-25869.69634	220.63	581.637	-1.3985	1.1821e-29	4.7779e-27	357445733	XP_003593144.1	2447	Glucosyltransferase [Medicago truncatula]>gi|355482192|gb|AES63395.1| UDP-glucosyltransferase family protein [Medicago truncatula]
Cluster-25869.69643	150.494	301.958	-1.0046	3.5929e-09	3.3731e-07	217074782	ACJ85751.1	1237	unknown [Medicago truncatula]>gi|388492750|gb|AFK34441.1| unknown [Medicago truncatula]>gi|657405324|gb|KEH43817.1| 40S ribosomal protein S3a-1 [Medicago truncatula]
Cluster-25869.69649	33.4907	84.5994	-1.3369	3.5003e-05	0.0016917	657402096	KEH41023.1	2056	CBL-interacting kinase [Medicago truncatula]
Cluster-25869.69651	107.621	217.219	-1.0132	4.4175e-07	3.0869e-05	357483127	XP_003611850.1	2740	Kinase-like protein [Medicago truncatula]>gi|355513185|gb|AES94808.1| wall associated kinase-like protein [Medicago truncatula]
Cluster-25869.69663	30.7923	144.268	-2.2281	2.3952e-16	4.7409e-14	357468059	XP_003604314.1	2721	hypothetical protein MTR_4g009340 [Medicago truncatula]>gi|355505369|gb|AES86511.1| UPF0481 plant-like protein [Medicago truncatula]
Cluster-25869.69665	75.2038	183.58	-1.2875	3.9558e-09	3.6958e-07	657374786	KEH20306.1	1634	pinoresinol-lariciresinol reductase-like protein [Medicago truncatula]
Cluster-25869.69667	338.355	759.801	-1.1671	1.1714e-27	4.3883e-25	657406142	KEH44548.1	754	pollen protein Ole E I-like protein [Medicago truncatula]
Cluster-25869.69672	24.1714	110.339	-2.1906	1.3805e-12	1.9561e-10	231801	P30077.1	602	RecName: Full=Chalcone synthase 9; AltName: Full=Naringenin-chalcone synthase 9 [Medicago sativa]>gi|166370|gb|AAA02827.1| chalcone synthase [Medicago sativa]
Cluster-25869.69717	96.6282	219.795	-1.1856	2.652e-09	2.5521e-07	357461927	XP_003601245.1	1604	Anthranilate phosphoribosyltransferase [Medicago truncatula]>gi|355490293|gb|AES71496.1| anthranilate phosphoribosyltransferase [Medicago truncatula]>gi|388505804|gb|AFK40968.1| unknown [Medicago truncatula]
Cluster-25869.69720	39.437	281.929	-2.8377	7.3102e-41	4.4555e-38	657378411	KEH23185.1	2184	temperature-sensitive omega-3 fatty acid desaturase [Medicago truncatula]
Cluster-25869.69724	40.339	101.706	-1.3342	5.9312e-06	0.00033517	657386491	KEH28818.1	2477	methyltransferase domain protein [Medicago truncatula]
Cluster-25869.69725	127.984	396.29	-1.6306	1.3267e-26	4.7168e-24	217071356	ACJ84038.1	639	unknown [Medicago truncatula]>gi|388500800|gb|AFK38466.1| unknown [Medicago truncatula]>gi|657397605|gb|KEH37321.1| DREPP plasma membrane protein [Medicago truncatula]
Cluster-25869.69726	38.9761	180.646	-2.2125	6.7819e-20	1.702e-17	357477467	XP_003609019.1	2306	WRKY transcription factor [Medicago truncatula]>gi|355510074|gb|AES91216.1| WRKY family transcription factor [Medicago truncatula]
Cluster-25869.69729	184.53	453.055	-1.2958	1.36e-20	3.493e-18	657376058	KEH21274.1	3080	heat shock 70 kDa protein [Medicago truncatula]
Cluster-25869.69733	79.5137	159.318	-1.0026	1.8874e-05	0.00096183	657399282	KEH38765.1	1649	CBS domain CBSX5-like protein [Medicago truncatula]
Cluster-25869.69742	147.604	873.908	-2.5658	5.5194e-109	1.9267e-105	357495169	XP_003617873.1	2865	Heat shock protein [Medicago truncatula]>gi|357495175|ref|XP_003617876.1| Heat shock protein [Medicago truncatula]>gi|355519208|gb|AET00832.1| heat shock protein 81-2 [Medicago truncatula]>gi|355519211|gb|AET00835.1| heat shock protein 81-2 [Medicago truncatula]
Cluster-25869.69751	79.3138	371.786	-2.2288	1.3404e-39	7.7982e-37	357449601	XP_003595077.1	1117	Transcription factor bHLH [Medicago truncatula]>gi|355484125|gb|AES65328.1| transcription factor [Medicago truncatula]
Cluster-25869.69756	704.63	1461.49	-1.0525	2.6363e-42	1.7158e-39	357481763	XP_003611167.1	2497	Hydroxymethylglutaryl-CoA synthase [Medicago truncatula]>gi|355512502|gb|AES94125.1| 3-hydroxy-3-methylglutaryl coenzyme A synthase [Medicago truncatula]
Cluster-25869.69757	21.0283	125.752	-2.5802	3.1293e-17	6.4951e-15	357449601	XP_003595077.1	1141	Transcription factor bHLH [Medicago truncatula]>gi|355484125|gb|AES65328.1| transcription factor [Medicago truncatula]
Cluster-25869.69784	263.776	585.023	-1.1492	4.5846e-21	1.231e-18	357460743	XP_003600653.1	2682	Glutamate decarboxylase [Medicago truncatula]>gi|355489701|gb|AES70904.1| glutamate decarboxylase [Medicago truncatula]
Cluster-25869.69791	98.9393	238.547	-1.2697	3.5478e-11	4.3385e-09	657403242	KEH42103.1	4005	ethylene-responsive kinase [Medicago truncatula]
Cluster-25869.69794	13.4917	67.1338	-2.315	9.2397e-09	8.27e-07	657397225	AES64685.2	4487	LRR receptor-like kinase [Medicago truncatula]
Cluster-25869.69813	46.9662	143.255	-1.6089	2.2131e-10	2.4775e-08	357447957	XP_003594254.1	2366	RNA-binding protein, putative [Medicago truncatula]
Cluster-25869.69816	101.063	406.382	-2.0076	2.7436e-37	1.4237e-34	357480563	XP_003610567.1	1839	hypothetical protein MTR_4g133620 [Medicago truncatula]>gi|355511622|gb|AES92764.1| auxin-responsive family protein [Medicago truncatula]
Cluster-25869.69817	172.963	376.156	-1.1209	1.7464e-13	2.6824e-11	657388258	KEH30221.1	177	hypothetical protein MTR_4g065060 [Medicago truncatula]
Cluster-25869.69819	46.7875	402.802	-3.1059	1.8795e-63	2.4464e-60	657388736	KEH30611.1	2792	multi-copper oxidase-like protein [Medicago truncatula]
Cluster-25869.69831	225.71	459.586	-1.0259	9.9335e-14	1.5697e-11	357520533	XP_003630555.1	956	GAGA-binding transcriptional activator BBR/BPC4-like protein [Medicago truncatula]
Cluster-25869.69843	48.1579	188.59	-1.9694	1.0637e-17	2.2821e-15	657394287	KEH34956.1	1472	phosphate-responsive 1 family protein, partial [Medicago truncatula]
Cluster-25869.69853	135.479	353.562	-1.3839	2.4781e-18	5.6137e-16	2598599	CAA75594.1	376	MtN4 [Medicago truncatula]
Cluster-25869.69856	162.289	616.073	-1.9245	2.8198e-52	2.518e-49	357442549	XP_003591552.1	6064	Katanin p60 ATPase-containing subunit [Medicago truncatula]>gi|355480600|gb|AES61803.1| P-loop nucleoside triphosphate hydrolase superfamily protein [Medicago truncatula]
Cluster-25869.69862	130.17	371.741	-1.5139	2.9729e-22	8.4873e-20	357468679	XP_003604624.1	2330	BAHD acyltransferase DCR [Medicago truncatula]>gi|355505679|gb|AES86821.1| anthocyanin 5-aromatic acyltransferase [Medicago truncatula]
Cluster-25869.69865	121.988	261.45	-1.0998	1.6823e-09	1.6627e-07	357483761	XP_003612167.1	2685	Calcium-dependent protein kinase [Medicago truncatula]>gi|60172742|gb|AAX14494.1| calcium-dependent protein kinase CDPK1444 [Medicago truncatula]>gi|60265085|gb|AAX15706.1| calcium-dependent protein kinase [Medicago truncatula]>gi|355513502|gb|AES95125.1| calcium-dependent kinase [Medicago truncatula]
Cluster-25869.69874	22.2363	271.47	-3.6098	9.4872e-50	7.9194e-47	357442393	XP_003591474.1	1308	Ethylene responsive transcription factor 2b [Medicago truncatula]>gi|355480522|gb|AES61725.1| ethylene response factor [Medicago truncatula]
Cluster-25869.69875	10.9308	55.3246	-2.3395	1.5039e-07	1.148e-05	502133556	XP_004501807.1	1126	PREDICTED: probable carbohydrate esterase At4g34215 [Cicer arietinum]
Cluster-25869.69883	95.9598	363.951	-1.9232	1.4777e-31	6.3754e-29	357443755	XP_003592155.1	1322	Acidic endochitinase [Medicago truncatula]>gi|355481203|gb|AES62406.1| chitinase [Medicago truncatula]>gi|388505424|gb|AFK40778.1| unknown [Medicago truncatula]
Cluster-25869.69889	134.667	332.234	-1.3028	1.1785e-15	2.2346e-13	357510861	XP_003625719.1	2227	Glucosyltransferase [Medicago truncatula]>gi|355500734|gb|AES81937.1| UDP-glucosyltransferase family protein [Medicago truncatula]
Cluster-25869.69892	103.062	213.998	-1.0541	1.7737e-07	1.3367e-05	--	--	--	--
Cluster-25869.69893	405.143	1039.64	-1.3596	3.6821e-49	3.0405e-46	657394942	KEH35412.1	1934	zinc-binding alcohol dehydrogenase family protein [Medicago truncatula]
Cluster-25869.69894	29.3326	131.298	-2.1623	1.8821e-14	3.2774e-12	8132287	AAF73236.1	1983	MAP kinase 3 [Pisum sativum]
Cluster-25869.69922	163.155	461.368	-1.4997	8.2726e-27	2.9967e-24	--	--	--	--
Cluster-25869.69930	79.0096	459.939	-2.5413	1.468e-57	1.6579e-54	502125903	XP_004499109.1	2313	PREDICTED: allene oxide synthase [Cicer arietinum]
Cluster-25869.69938	58.4928	231.625	-1.9855	1.2625e-21	3.5128e-19	388513457	AFK44790.1	999	unknown [Medicago truncatula]>gi|657390198|gb|KEH31764.1| component of high affinity nitrate transporter [Medicago truncatula]
Cluster-25869.69940	192.669	779.67	-2.0167	2.2043e-70	3.4547e-67	357461169	XP_003600866.1	2350	hypothetical protein MTR_3g070230 [Medicago truncatula]>gi|355489914|gb|AES71117.1| nematode resistance HSPRO2-like protein [Medicago truncatula]
Cluster-25869.69952	246.751	1090.25	-2.1435	1.179e-106	3.5997e-103	657372331	AET01510.2	7223	drug resistance transporter-like ABC domain protein [Medicago truncatula]
Cluster-25869.69954	108.415	251.249	-1.2125	7.8484e-11	9.2301e-09	357480047	XP_003610309.1	2655	Signal recognition particle receptor subunit alpha [Medicago truncatula]>gi|355511364|gb|AES92506.1| signal recognition particle receptor protein, putative [Medicago truncatula]
Cluster-25869.69957	59.2136	548.093	-3.2104	1.4448e-88	3.0822e-85	75293247	Q6WNR0.1	2444	RecName: Full=Isoflavone 2'-hydroxylase; AltName: Full=4'-methoxyisoflavone 2'-hydroxylase; AltName: Full=Cytochrome P450 81E7 [Medicago truncatula]>gi|33521517|gb|AAQ20040.1| isoflavone 2'-hydroxylase [Medicago truncatula]>gi|657389785|gb|KEH31433.1| cytochrome P450 family 81 protein [Medicago truncatula]
Cluster-25869.69958	276.748	608.95	-1.1378	1.8268e-21	5.0465e-19	657401712	KEH40671.1	781	pollen Ole e I family allergen [Medicago truncatula]
Cluster-25869.69978	24.6099	83.3805	-1.7605	1.8259e-07	1.3734e-05	357469485	XP_003605027.1	2810	DUF246 domain-containing protein [Medicago truncatula]>gi|355506082|gb|AES87224.1| GDP-fucose protein O-fucosyltransferase [Medicago truncatula]
Cluster-25869.69987	147.347	383.837	-1.3813	1.0492e-19	2.5908e-17	657385609	AES99612.2	2958	ARM repeat CCCH-type zinc finger protein [Medicago truncatula]
Cluster-25869.69998	2.18616	31.4914	-3.8485	2.181e-07	1.6167e-05	657389584	KEH31240.1	734	chaperone DnaJ domain protein [Medicago truncatula]
Cluster-25869.70001	16.8646	186.085	-3.4639	1.8028e-33	8.4419e-31	657377724	AES79081.2	401	ankyrin repeat protein [Medicago truncatula]
Cluster-25869.70015	537.545	1105.42	-1.0401	1.1342e-31	4.9772e-29	657371913	KEH17865.1	691	plastocyanin-like domain protein [Medicago truncatula]
Cluster-25869.70021	36.1653	167.19	-2.2088	1.7233e-18	3.9387e-16	357463375	XP_003601969.1	312	hypothetical protein MTR_3g087360 [Medicago truncatula]>gi|355491017|gb|AES72220.1| transmembrane protein, putative [Medicago truncatula]
Cluster-25869.70022	21.4406	69.8879	-1.7047	3.2922e-06	0.00019374	357463375	XP_003601969.1	1087	hypothetical protein MTR_3g087360 [Medicago truncatula]>gi|355491017|gb|AES72220.1| transmembrane protein, putative [Medicago truncatula]
Cluster-25869.70041	25.7904	67.8717	-1.396	0.00011511	0.0049193	657388258	KEH30221.1	177	hypothetical protein MTR_4g065060 [Medicago truncatula]
Cluster-25869.70048	86.7624	628.789	-2.8574	1.3024e-89	3.2265e-86	657405070	KEH43642.1	1970	chalcone and stilbene synthase family protein [Medicago truncatula]
Cluster-25869.70055	174.893	376.393	-1.1058	3.599e-13	5.3773e-11	357514973	XP_003627775.1	1640	Annexin D4 [Medicago truncatula]>gi|355521797|gb|AET02251.1| annexin D8 [Medicago truncatula]>gi|657373377|gb|KEH19108.1| annexin D8 [Medicago truncatula]
Cluster-25869.70057	1253.79	2903.15	-1.2113	2.8586e-108	9.5448e-105	223635319	A4ULF8.1	2034	RecName: Full=S-adenosylmethionine synthase; Short=AdoMet synthase; AltName: Full=Methionine adenosyltransferase; Short=MAT [Medicago falcata]>gi|139478060|gb|ABO77438.1| S-adenosyl-L-methionine synthetase [Medicago falcata]
Cluster-25869.70058	38.8511	107.715	-1.4712	3.5425e-07	2.519e-05	358344018	XP_003636091.1	759	RING finger family protein [Medicago truncatula]>gi|388522379|gb|AFK49251.1| unknown [Medicago truncatula]>gi|657399844|gb|KEH39231.1| anaphase-promoting complex subunit 11 RING-H2 finger protein [Medicago truncatula]
Cluster-25869.70059	361.466	897.432	-1.3119	4.6413e-40	2.7209e-37	657383359	KEH27082.1	1995	LRR extensin-like protein [Medicago truncatula]
Cluster-25869.70065	351.034	746.417	-1.0884	7.0158e-24	2.2264e-21	357464899	XP_003602731.1	2208	Calnexin-like protein [Medicago truncatula]>gi|355491779|gb|AES72982.1| Calnexin 2 [Medicago truncatula]
Cluster-25869.70068	237.479	482.319	-1.0222	3.0702e-14	5.2048e-12	357463289	XP_003601926.1	2073	G protein-coupled receptor-like protein [Medicago truncatula]>gi|355490974|gb|AES72177.1| G protein coupled receptor [Medicago truncatula]
Cluster-25869.70070	663.718	1351.48	-1.0259	2.5439e-37	1.329e-34	357489729	XP_003615152.1	2662	2-dehydro-3-deoxyphosphoheptonate aldolase (3-deoxy-d-arabino-heptulosonate 7-phosphate synthase) [Medicago truncatula]>gi|355516487|gb|AES98110.1| phospho-2-dehydro-3-deoxyheptonate aldolase [Medicago truncatula]
Cluster-25869.70076	373.083	1417.11	-1.9254	6.0911e-118	2.7516e-114	357476329	XP_003608450.1	1453	hypothetical protein MTR_4g094240 [Medicago truncatula]>gi|355509505|gb|AES90647.1| phosphate-responsive 1 family protein [Medicago truncatula]>gi|388501282|gb|AFK38707.1| unknown [Medicago truncatula]
Cluster-25869.70102	320.432	1006.73	-1.6516	2.5739e-66	3.6605e-63	357468541	XP_003604555.1	1002	Abscisic acid receptor PYL4 [Medicago truncatula]>gi|355505610|gb|AES86752.1| abscisic acid receptor [Medicago truncatula]>gi|388511335|gb|AFK43729.1| unknown [Medicago truncatula]
Cluster-25869.70108	160.449	396.864	-1.3065	1.717e-18	3.936e-16	657379494	KEH23874.1	2406	cytochrome P450 family 94 protein [Medicago truncatula]
Cluster-25869.70123	54.0918	175.707	-1.6997	1.8653e-13	2.8593e-11	357475367	XP_003607969.1	3088	Ferredoxin-nitrite reductase [Medicago truncatula]>gi|355509024|gb|AES90166.1| ferredoxin-nitrite reductase [Medicago truncatula]
Cluster-25869.70125	23.2982	79.0862	-1.7632	3.6469e-07	2.586e-05	657398405	KEH38013.1	671	caffeic acid O-methyltransferase [Medicago truncatula]
Cluster-25869.70133	16.1288	73.017	-2.1786	9.3654e-09	8.3631e-07	358347586	XP_003637837.1	474	Beta-glucan-binding protein, partial [Medicago truncatula]
Cluster-25869.70141	101.25	349.626	-1.7879	2.8913e-27	1.0573e-24	357439799	XP_003590177.1	1943	Ammonium transporter 1 member [Medicago truncatula]>gi|355479225|gb|AES60428.1| ammonium transporter 1 protein [Medicago truncatula]
Cluster-25869.70143	108.933	276.05	-1.3415	6.4098e-14	1.0363e-11	657383493	KEH27194.1	3299	ABC transporter B family protein [Medicago truncatula]
Cluster-25869.70155	105.934	354.841	-1.744	1.2658e-26	4.5212e-24	357518903	XP_003629740.1	755	G-box-binding factor [Medicago truncatula]
Cluster-25869.70165	23.3931	114.185	-2.2872	1.0892e-13	1.7176e-11	357438945	XP_003589749.1	2207	Type II inositol-1,4,5-trisphosphate 5-phosphatase [Medicago truncatula]>gi|355478797|gb|AES60000.1| type I inositol-1,4,5-trisphosphate 5-phosphatase [Medicago truncatula]
Cluster-25869.70189	37.8518	159.89	-2.0786	2.1604e-16	4.2982e-14	357436431	XP_003588491.1	1210	Alcohol dehydrogenase [Medicago truncatula]>gi|355477539|gb|AES58742.1| enoyl-(acyl carrier) reductase [Medicago truncatula]
Cluster-25869.70195	106.497	213.855	-1.0058	6.6003e-07	4.4659e-05	357511449	XP_003626013.1	3615	Boron transporter [Medicago truncatula]>gi|355501028|gb|AES82231.1| boron transporter-like protein [Medicago truncatula]
Cluster-25869.70213	229.495	626.253	-1.4483	9.3534e-34	4.4615e-31	357462761	XP_003601662.1	2206	UDP-D-glucuronic acid 4-epimerase [Medicago truncatula]>gi|355490710|gb|AES71913.1| UDP-D-glucuronate 4-epimerase [Medicago truncatula]
Cluster-25869.70221	990.954	2582.82	-1.3821	4.6963e-123	2.2541e-119	357484117	XP_003612345.1	3801	Seed lipoxygenase [Medicago truncatula]>gi|355513680|gb|AES95303.1| seed linoleate 9S-lipoxygenase [Medicago truncatula]
Cluster-25869.70224	200.377	1374.67	-2.7783	1.8123e-187	2.7836e-183	537298	AAB41556.1	1647	chalcone reductase [Medicago sativa]>gi|1096530|prf||2111449B chalcone reductase
Cluster-25869.70243	122.368	358.218	-1.5496	2.5247e-22	7.2617e-20	357495501	XP_003618039.1	1869	Acetyl-CoA acetyltransferase, cytosolic [Medicago truncatula]>gi|355519374|gb|AET00998.1| peroxisomal acetoacetyl-coenzyme A thiolase [Medicago truncatula]
Cluster-25869.70258	18.884	79.4176	-2.0723	7.6947e-09	6.9357e-07	657379606	AES81593.2	1226	TPR repeat protein [Medicago truncatula]
Cluster-25869.70259	122.675	289.856	-1.2405	9.3352e-13	1.345e-10	--	--	--	--
Cluster-25869.70279	290.821	638.201	-1.1339	2.8026e-22	8.0308e-20	357502229	XP_003621403.1	2560	UDP-glucose dehydrogenase [Medicago truncatula]>gi|355496418|gb|AES77621.1| UDP-glucose 6-dehydrogenase family protein [Medicago truncatula]
Cluster-25869.70282	90.4445	439.448	-2.2806	6.0892e-48	4.8711e-45	357489065	XP_003614820.1	4634	Nitrate reductase [Medicago truncatula]>gi|317135446|gb|ADV03139.1| nitrate reductase 2 [Medicago truncatula]>gi|355516155|gb|AES97778.1| nitrate reductase [NADH]-like protein [Medicago truncatula]
Cluster-25869.70294	29.7942	107.643	-1.8532	6.6342e-10	6.9601e-08	124360970	ABN08942.1	1434	Quinonprotein alcohol dehydrogenase-like [Medicago truncatula]
Cluster-25869.70320	302.226	793.29	-1.3922	1.5997e-39	9.0998e-37	357449105	XP_003594829.1	794	Pathogenesis-related protein PR10 [Medicago truncatula]>gi|75279833|sp|P93333.1|PR101_MEDTR RecName: Full=Class-10 pathogenesis-related protein 1; Short=MtPR10-1; AltName: Full=Pathogenesis-related PR10-like protein 1 [Medicago truncatula]>gi|1616609|emb|CAA69931.1| PR10-1 protein [Medicago truncatula]>gi|13928069|emb|CAC37690.1| class 10 PR protein [Medicago sativa]>gi|355483877|gb|AES65080.1| d…
Cluster-25869.70322	27.9828	80.804	-1.5299	5.0132e-06	0.00028753	357474477	XP_003607523.1	1641	O-methyltransferase [Medicago truncatula]
Cluster-25869.70326	553.32	1188.79	-1.1033	4.8302e-38	2.594e-35	657372331	AET01510.2	7338	drug resistance transporter-like ABC domain protein [Medicago truncatula]
Cluster-25869.70360	23.8454	158.467	-2.7324	9.6834e-23	2.8492e-20	657383329	KEH27058.1	965	cytochrome P450 family 71 protein [Medicago truncatula]
Cluster-25869.70368	19.3968	72.0515	-1.8932	2.794e-07	2.0319e-05	388513457	AFK44790.1	1006	unknown [Medicago truncatula]>gi|657390198|gb|KEH31764.1| component of high affinity nitrate transporter [Medicago truncatula]
Cluster-25869.70383	183.325	434.08	-1.2436	1.9784e-18	4.495e-16	657394551	KEH35147.1	1888	lung seven transmembrane receptor family protein [Medicago truncatula]
Cluster-25869.70387	884.145	2020.67	-1.1925	1.1031e-73	1.8825e-70	657400451	KEH39637.1	1926	CBL-interacting kinase [Medicago truncatula]
Cluster-25869.70409	70.6148	215.67	-1.6108	6.4865e-15	1.1639e-12	657387128	KEH29283.1	948	isoflavone-7-O-methyltransferase [Medicago truncatula]
Cluster-25869.70416	66.022	327.439	-2.3102	8.8166e-37	4.5138e-34	657404746	KEH43369.1	3656	glycosyltransferase family protein [Medicago truncatula]
Cluster-25869.70419	143.412	387.487	-1.434	3.696e-21	9.9943e-19	357439101	XP_003589827.1	163	hypothetical protein MTR_1g040010 [Medicago truncatula]
Cluster-25869.70423	3.659	47.8239	-3.7082	3.0879e-10	3.4022e-08	657387033	KEH29221.1	1499	peroxidase family protein [Medicago truncatula]
Cluster-25869.70449	17.9365	66.5012	-1.8905	8.2446e-07	5.4442e-05	657403459	KEH42303.1	3253	two-component response regulator-like APRR7 protein [Medicago truncatula]
Cluster-25869.70461	132.694	568.732	-2.0997	6.6785e-55	6.6609e-52	357461169	XP_003600866.1	2359	hypothetical protein MTR_3g070230 [Medicago truncatula]>gi|355489914|gb|AES71117.1| nematode resistance HSPRO2-like protein [Medicago truncatula]
Cluster-25869.70519	78.3894	286.07	-1.8676	4.1482e-24	1.3385e-21	357449279	XP_003594916.1	1524	Narbonin [Medicago truncatula]>gi|357449283|ref|XP_003594918.1| Narbonin [Medicago truncatula]>gi|657370904|gb|KEH16945.1| narbonin-like 2S protein [Medicago truncatula]>gi|657370906|gb|KEH16947.1| narbonin-like 2S protein [Medicago truncatula]>gi|657370908|gb|KEH16949.1| narbonin-like 2S protein [Medicago truncatula]
Cluster-25869.70524	35.299	92.3305	-1.3872	7.7455e-06	0.00042671	357507803	XP_003624190.1	2430	Aspartic proteinase-like protein [Medicago truncatula]>gi|355499205|gb|AES80408.1| eukaryotic aspartyl protease family protein [Medicago truncatula]
Cluster-25869.70535	188.01	448.036	-1.2528	3.208e-19	7.6988e-17	357476911	XP_003608741.1	537	Cortical cell-delineating protein [Medicago truncatula]>gi|355509796|gb|AES90938.1| Lipid transfer protein [Medicago truncatula]>gi|388519943|gb|AFK48033.1| unknown [Medicago truncatula]
Cluster-25869.70554	596.946	1436.58	-1.267	3.4281e-59	3.9888e-56	357436981	XP_003588766.1	3264	Ein3-binding f-box protein [Medicago truncatula]>gi|355477814|gb|AES59017.1| EIN3-binding F-box-like protein [Medicago truncatula]
Cluster-25869.70555	76.3019	203.698	-1.4166	1.2854e-11	1.6425e-09	357482107	XP_003611339.1	3518	Peroxisomal acyl-CoA oxidase 1A [Medicago truncatula]>gi|355512674|gb|AES94297.1| peroxisomal acyl-coenzyme A oxidase-like protein [Medicago truncatula]
Cluster-25869.70557	33.5194	110.019	-1.7147	4.5045e-09	4.188e-07	657378924	AES80666.2	1392	glycerophosphoryl diester phosphodiesterase family protein [Medicago truncatula]
Cluster-25869.70567	188.697	407.885	-1.1121	2.7133e-14	4.6408e-12	357482893	XP_003611733.1	2462	Lipase [Medicago truncatula]>gi|355513068|gb|AES94691.1| triacylglycerol lipase-like protein [Medicago truncatula]
Cluster-25869.70572	29.1696	87.1022	-1.5782	1.1291e-06	7.2562e-05	357445671	XP_003593113.1	272	hypothetical protein MTR_2g007950 [Medicago truncatula]>gi|355482161|gb|AES63364.1| Thionin-like protein [Medicago truncatula]>gi|388504710|gb|AFK40421.1| unknown [Medicago truncatula]
Cluster-25869.70573	148.772	305.934	-1.0401	7.344e-10	7.6318e-08	357473001	XP_003606785.1	187	hypothetical protein MTR_4g065700 [Medicago truncatula]
Cluster-25869.70576	167.443	361.654	-1.1109	8.102e-13	1.1717e-10	657394942	KEH35412.1	1924	zinc-binding alcohol dehydrogenase family protein [Medicago truncatula]
Cluster-25869.70601	249.035	920.263	-1.8857	7.4715e-75	1.3344e-71	357502659	XP_003621618.1	1343	Proline dehydrogenase [Medicago truncatula]
Cluster-25869.70604	118.302	239.191	-1.0157	1.0786e-07	8.4288e-06	357496269	XP_003618423.1	2808	LRR receptor-like serine/threonine-protein kinase FEI [Medicago truncatula]>gi|355493438|gb|AES74641.1| LRR receptor-like kinase [Medicago truncatula]
Cluster-25869.70623	145.714	362.556	-1.3151	3.239e-17	6.7046e-15	657378924	AES80666.2	1830	glycerophosphoryl diester phosphodiesterase family protein [Medicago truncatula]
Cluster-25869.70624	52.4053	142.856	-1.4468	7.5751e-09	6.844e-07	657382290	KEH26209.1	2004	GRAS family transcription factor [Medicago truncatula]
Cluster-25869.70629	37.1022	102.848	-1.4709	6.528e-07	4.4233e-05	357438573	XP_003589562.1	1116	Syringolide-induced protein 14-1-1 [Medicago truncatula]>gi|355478610|gb|AES59813.1| syringolide-induced protein 14-1-1 [Medicago truncatula]
Cluster-25869.70636	18.9627	106.89	-2.4949	2.5786e-14	4.4302e-12	391783	BAA01513.1	654	chalcone synthase [Pisum sativum]
Cluster-25869.70680	18.335	93.9001	-2.3565	6.1549e-12	8.1076e-10	357449111	XP_003594832.1	761	Pathogenesis-related protein PR10 [Medicago truncatula]>gi|355483880|gb|AES65083.1| disease-resistance response protein [Medicago truncatula]
Cluster-25869.70684	161.953	411.441	-1.3451	4.3589e-20	1.1048e-17	657387128	KEH29283.1	739	isoflavone-7-O-methyltransferase [Medicago truncatula]
Cluster-25869.70687	5.03503	68.1036	-3.7577	4.3013e-14	7.119e-12	357438545	XP_003589548.1	1726	Cinnamyl alcohol dehydrogenase-related protein [Medicago truncatula]>gi|355478596|gb|AES59799.1| cinnamyl alcohol dehydrogenase-like protein [Medicago truncatula]
Cluster-25869.70702	18.8178	65.1528	-1.7917	2.9143e-06	0.00017417	351723225	NP_001235224.1	423	Avr9/Cf-9 induced kinase [Glycine max]>gi|223452452|gb|ACM89553.1| Avr9/Cf-9 induced kinase [Glycine max]
Cluster-25869.70713	21.192	70.6838	-1.7379	2.009e-06	0.00012412	357507933	XP_003624255.1	1029	AT-hook DNA-binding protein [Medicago truncatula]
Cluster-25869.70714	302.939	847.475	-1.4841	5.3909e-47	4.1818e-44	357455511	XP_003598036.1	3567	Cellulose synthase [Medicago truncatula]>gi|355487084|gb|AES68287.1| cellulose synthase-like protein D3 [Medicago truncatula]
Cluster-25869.70732	23.8241	90.2864	-1.9221	5.9539e-09	5.4498e-07	657395131	KEH35543.1	933	hypothetical protein MTR_3g093970 [Medicago truncatula]
Cluster-25869.70749	38.3515	97.9095	-1.3522	6.8342e-06	0.0003817	657378410	KEH23184.1	804	trihelix transcription factor GT-3a, putative [Medicago truncatula]
Cluster-25869.70756	29.2945	81.806	-1.4816	7.9986e-06	0.00043938	657382129	KEH26069.1	3637	G-type lectin S-receptor-like Serine/Threonine-kinase plant [Medicago truncatula]
Cluster-25869.70767	100.376	215	-1.0989	4.7628e-08	3.9036e-06	358348084	XP_003638079.1	1668	Peroxidase [Medicago truncatula]>gi|657380073|gb|KEH24352.1| cationic peroxidase [Medicago truncatula]
Cluster-25869.70785	52.7801	186.944	-1.8245	9.1458e-16	1.7515e-13	357482969	XP_003611771.1	1963	Patatin-like protein [Medicago truncatula]>gi|355513106|gb|AES94729.1| patatin-like phospholipase [Medicago truncatula]
Cluster-25869.70794	56.3404	160.463	-1.51	2.0294e-10	2.2818e-08	657374536	AET03296.2	2584	basic helix loop helix (bHLH) family transcription factor [Medicago truncatula]
Cluster-25869.70809	98.2522	198.109	-1.0117	1.4679e-06	9.255e-05	357441097	XP_003590826.1	3771	Pho1-like protein [Medicago truncatula]>gi|355479874|gb|AES61077.1| phosphate transporter PHO1-like protein [Medicago truncatula]
Cluster-25869.70816	132.051	287.117	-1.1205	1.2419e-10	1.4342e-08	1708426	P52575.1	1668	RecName: Full=Isoflavone reductase; Short=IFR; AltName: Full=2'-hydroxyisoflavone reductase; AltName: Full=NADPH:isoflavone oxidoreductase [Medicago sativa]>gi|608533|gb|AAC48976.1| isoflavone reductase [Medicago sativa]
Cluster-25869.70856	30.4045	85.8855	-1.4981	3.8343e-06	0.00022426	657399232	KEH38718.1	251	peptidoglycan-binding domain protein [Medicago truncatula]
Cluster-25869.70862	52.2179	441.094	-3.0785	1.1041e-68	1.5998e-65	353078622	AEQ64867.1	1124	ethylene response factor 11 [Medicago sativa]
Cluster-25869.70866	20.6686	68.7642	-1.7342	2.8753e-06	0.0001721	657373867	KEH19475.1	2766	LRR receptor-like kinase, putative [Medicago truncatula]
Cluster-25869.70869	155.333	749.375	-2.2703	5.4773e-80	1.0015e-76	357446973	XP_003593762.1	241	hypothetical protein MTR_2g015830 [Medicago truncatula]
Cluster-25869.70879	77.6848	281.697	-1.8584	1.3571e-23	4.1856e-21	357512677	XP_003626627.1	2240	hypothetical protein MTR_8g005040 [Medicago truncatula]>gi|92896039|gb|ABE93045.1| Proteinase inhibitor I4, serpin; emp24/gp25L/p24 [Medicago truncatula]>gi|355520649|gb|AET01103.1| serpin, putative [Medicago truncatula]
Cluster-25869.70927	101.75	318.635	-1.6469	4.7968e-22	1.3543e-19	357450747	XP_003595650.1	648	hypothetical protein MTR_2g058570 [Medicago truncatula]
Cluster-25869.70928	81.2002	344.043	-2.083	1.5882e-33	7.4826e-31	29373077	AAO72533.1	2999	pyruvate decarboxylase 1 [Lotus corniculatus]
Cluster-25869.70934	37.5395	89.3209	-1.2506	6.4965e-05	0.0030036	357461121	XP_003600842.1	1656	Solute carrier family 35 member E4 [Medicago truncatula]>gi|355489890|gb|AES71093.1| triose-phosphate transporter family protein [Medicago truncatula]
Cluster-25869.70962	17.5648	81.4238	-2.2128	8.7501e-10	9.0197e-08	357461275	XP_003600919.1	2573	Zinc finger CCCH domain-containing protein [Medicago truncatula]>gi|355489967|gb|AES71170.1| ARM repeat CCCH-type zinc finger protein [Medicago truncatula]
Cluster-25869.70977	130.233	340.035	-1.3846	1.05e-17	2.2651e-15	357470161	XP_003605365.1	2649	Solute carrier family 22 member [Medicago truncatula]
Cluster-25869.70999	48.5952	127.039	-1.3864	1.5793e-07	1.202e-05	357521519	XP_003631048.1	1261	hypothetical protein MTR_8g106580 [Medicago truncatula]>gi|355525070|gb|AET05524.1| late embryogenesis abundant protein [Medicago truncatula]
Cluster-25869.71005	0.51281	19.5662	-5.2538	9.4397e-06	0.00051177	657373055	KEH18825.1	3320	oxidoreductase/ferric-chelate reductase [Medicago truncatula]
Cluster-25869.71016	162.775	332.52	-1.0306	2.0214e-10	2.2762e-08	115334813	ABI94022.1	2327	(iso)flavonoid glycosyltransferase [Medicago truncatula]>gi|657381746|gb|KEH25708.1| UDP-glucosyl transferase 88A1 [Medicago truncatula]
Cluster-25869.71021	3.31047	64.4857	-4.2839	1.4191e-14	2.4996e-12	358346706	XP_003637406.1	2385	Trans-cinnamate 4-monooxygenase [Medicago truncatula]>gi|657405806|gb|KEH44247.1| cytochrome P450 family cinnamate 4-hydroxylase [Medicago truncatula]
Cluster-25869.71028	148.471	481.818	-1.6983	4.0992e-34	1.9799e-31	86371770	ABC94943.1	2680	squalene epoxidase [Medicago sativa]
Cluster-25869.71043	54.0937	148.822	-1.4601	2.7605e-09	2.6515e-07	657403203	KEH42064.1	2216	calmodulin-binding family protein [Medicago truncatula]
Cluster-25869.71070	72.2681	163.182	-1.1751	3.7052e-07	2.6225e-05	657375913	KEH21129.1	2378	monodehydroascorbate reductase [Medicago truncatula]
Cluster-25869.71072	35.7905	131.333	-1.8756	5.7802e-12	7.6533e-10	388511551	AFK43837.1	711	unknown [Medicago truncatula]>gi|657405866|gb|KEH44307.1| 2Fe-2S ferredoxin superfamily protein [Medicago truncatula]
Cluster-25869.71085	150.75	480.252	-1.6716	3.5817e-33	1.667e-30	357474645	XP_003607607.1	4513	Trehalose synthase-like protein [Medicago truncatula]>gi|355508662|gb|AES89804.1| trehalose-6-phosphate synthase domain protein [Medicago truncatula]
Cluster-25869.71100	240.415	714.567	-1.5715	6.8929e-44	4.6845e-41	357479647	XP_003610109.1	3239	NADPH cytochrome P450 reductase [Medicago truncatula]>gi|355511164|gb|AES92306.1| NADPH-cytochrome P450 family 2 reductase [Medicago truncatula]
Cluster-25869.71106	70.2069	172.2	-1.2944	1.0089e-08	8.978e-07	657383493	KEH27194.1	2436	ABC transporter B family protein [Medicago truncatula]
Cluster-25869.71108	95.6913	281.347	-1.5559	5.5062e-18	1.2151e-15	657399324	KEH38807.1	1753	root cap/late embryogenesis-like protein [Medicago truncatula]
Cluster-25869.71109	30.6406	89.6444	-1.5488	1.1809e-06	7.5573e-05	357514033	XP_003627305.1	2618	Flavonoid 3',5'-hydroxylase [Medicago truncatula]>gi|84514145|gb|ABC59081.1| cytochrome P450 monooxygenase CYP92A29 [Medicago truncatula]>gi|355521327|gb|AET01781.1| cytochrome P450 family monooxygenase [Medicago truncatula]
Cluster-25869.71129	32.0884	192.449	-2.5843	1.4082e-25	4.7851e-23	1708426	P52575.1	1668	RecName: Full=Isoflavone reductase; Short=IFR; AltName: Full=2'-hydroxyisoflavone reductase; AltName: Full=NADPH:isoflavone oxidoreductase [Medicago sativa]>gi|608533|gb|AAC48976.1| isoflavone reductase [Medicago sativa]
Cluster-25869.71134	82.3245	175.707	-1.0938	8.9905e-07	5.881e-05	657378798	KEH23402.1	1183	calreticulin [Medicago truncatula]
Cluster-25869.71136	13.7416	71.9291	-2.388	1.2638e-09	1.275e-07	357448645	XP_003594598.1	1400	Ethylene-regulated transcript 2 (ERT2) [Medicago truncatula]>gi|355483646|gb|AES64849.1| transmembrane protein, putative [Medicago truncatula]
Cluster-25869.71149	16.6773	102.347	-2.6175	1.5392e-14	2.705e-12	357437921	XP_003589236.1	2200	Patatin-like protein [Medicago truncatula]>gi|355478284|gb|AES59487.1| patatin-like phospholipase [Medicago truncatula]
Cluster-25869.71162	130.42	839.602	-2.6865	8.3282e-111	3.0456e-107	657398754	KEH38307.1	2650	DUF946 family protein [Medicago truncatula]
Cluster-25869.71164	425.052	1221.86	-1.5234	5.1148e-70	7.5538e-67	657398944	KEH38461.1	3423	calcium-dependent lipid-binding domain protein [Medicago truncatula]
Cluster-25869.71173	9.18186	55.1814	-2.5873	2.1237e-08	1.8222e-06	357503055	XP_003621816.1	1771	Polygalacturonase inhibitor protein [Medicago truncatula]>gi|355496831|gb|AES78034.1| polygalacturonase inhibitor [Medicago truncatula]
Cluster-25869.71176	42.8312	194.072	-2.1799	7.5972e-21	2.0049e-18	357455951	XP_003598256.1	2270	Receptor-like protein kinase [Medicago truncatula]>gi|355487304|gb|AES68507.1| LRR receptor-like kinase [Medicago truncatula]
Cluster-25869.71179	34.6475	122.732	-1.8247	7.3668e-11	8.7172e-09	657376255	KEH21392.1	2802	MACPF domain protein [Medicago truncatula]
Cluster-25869.71193	61.2124	154.164	-1.3326	2.5518e-08	2.1511e-06	357469025	XP_003604797.1	851	hypothetical protein MTR_4g018880 [Medicago truncatula]>gi|355505852|gb|AES86994.1| PAR1 protein [Medicago truncatula]>gi|388491676|gb|AFK33904.1| unknown [Medicago truncatula]
Cluster-25869.71202	47.5958	316.846	-2.7349	7.6183e-44	5.132e-41	358346209	XP_003637163.1	2588	Beta-glucan-binding protein [Medicago truncatula]>gi|81250783|gb|ABB69781.1| beta-glucan-binding protein 1 [Medicago truncatula]>gi|657381262|gb|KEH25267.1| glycoside hydrolase family 81 protein [Medicago truncatula]
Cluster-25869.71213	6.04754	75.9285	-3.6502	3.2889e-15	6.0425e-13	388508476	AFK42304.1	830	unknown [Medicago truncatula]>gi|657388440|gb|KEH30375.1| Non-symbiotic hemoglobin [Medicago truncatula]
Cluster-25869.71249	25.984	112.582	-2.1153	2.9519e-12	4.0123e-10	388508444	AFK42288.1	1844	unknown [Medicago truncatula]>gi|657378784|gb|AES80359.2| CBS domain CBSX5-like protein [Medicago truncatula]
Cluster-25869.71263	109.995	273.474	-1.314	2.4397e-13	3.7028e-11	357451837	XP_003596195.1	293	hypothetical protein MTR_2g069400 [Medicago truncatula]>gi|355485243|gb|AES66446.1| cysteine-rich TM module stress tolerance protein [Medicago truncatula]
Cluster-25869.71265	85.4201	188.518	-1.1421	1.0789e-07	8.4288e-06	357436711	XP_003588631.1	1406	WRKY transcription factor [Medicago truncatula]>gi|657400607|gb|KEH39749.1| WRKY family transcription factor [Medicago truncatula]
Cluster-25869.71294	48.6495	142.022	-1.5456	1.0276e-09	1.0508e-07	727637822	XP_010490098.1	2764	PREDICTED: uncharacterized protein LOC104767823 [Camelina sativa]
Cluster-25869.71303	72.7054	173.703	-1.2565	2.2072e-08	1.8876e-06	357466695	XP_003603632.1	4753	Receptor-like protein kinase [Medicago truncatula]>gi|355492680|gb|AES73883.1| LRR receptor-like kinase [Medicago truncatula]
Cluster-25869.71304	10.7878	113.335	-3.3931	1.1698e-20	3.0249e-18	357506155	XP_003623366.1	924	Abscisic acid receptor PYL4 [Medicago truncatula]>gi|355498381|gb|AES79584.1| abscisic acid receptor [Medicago truncatula]
Cluster-25869.71348	17.2051	79.4684	-2.2075	1.4798e-09	1.474e-07	657401280	KEH40258.1	2764	multi-copper oxidase-like protein [Medicago truncatula]
Cluster-25869.71360	89.6237	549.201	-2.6154	8.0156e-71	1.2824e-67	357440387	XP_003590471.1	3611	Phenylalanine ammonia-lyase [Medicago truncatula]>gi|355479519|gb|AES60722.1| phenylalanine ammonia-lyase-like protein [Medicago truncatula]
Cluster-25869.71366	8.9951	65.0354	-2.854	1.118e-10	1.3008e-08	357486483	XP_003613529.1	1280	TMV resistance protein N [Medicago truncatula]>gi|355514864|gb|AES96487.1| TIR-NBS-LRR type disease resistance protein [Medicago truncatula]>gi|388497304|gb|AFK36718.1| unknown [Medicago truncatula]>gi|388511843|gb|AFK43983.1| unknown [Medicago truncatula]
Cluster-25869.71384	113.181	239.978	-1.0843	1.264e-08	1.1119e-06	357507443	XP_003624010.1	2065	hypothetical protein MTR_7g078220 [Medicago truncatula]>gi|87162905|gb|ABD28700.1| ATP binding , related [Medicago truncatula]>gi|124360477|gb|ABN08487.1| ATP binding , related [Medicago truncatula]>gi|355499025|gb|AES80228.1| carbohydrate-binding protein of the ER protein [Medicago truncatula]
Cluster-25869.71392	13.9289	70.4977	-2.3395	3.054e-09	2.9026e-07	124360970	ABN08942.1	1118	Quinonprotein alcohol dehydrogenase-like [Medicago truncatula]
Cluster-25869.71394	55.2161	129.759	-1.2327	2.0535e-06	0.00012651	657389558	KEH31214.1	1486	protein phosphatase 2C-like protein [Medicago truncatula]
Cluster-25869.71399	112.989	237.236	-1.0701	2.359e-08	2.0062e-06	657378578	KEH23293.1	4460	feronia receptor-like kinase [Medicago truncatula]
Cluster-25869.71401	5.05939	29.4874	-2.5431	5.1124e-05	0.0024042	657385706	AES99909.2	1700	LysM receptor kinase K1B [Medicago truncatula]
Cluster-25869.71414	16.8646	117.663	-2.8026	9.0705e-18	1.9677e-15	357460691	XP_003600627.1	2978	2-succinylbenzoate-CoA ligase [Medicago truncatula]>gi|355489675|gb|AES70878.1| long-chain acyl-CoA synthetase [Medicago truncatula]
Cluster-25869.71422	47.9768	115.792	-1.2711	3.8683e-06	0.00022591	357519745	XP_003630161.1	1143	Ethylene-responsive transcription factor [Medicago truncatula]>gi|355524183|gb|AET04637.1| DNA-binding domain protein [Medicago truncatula]
Cluster-25869.71423	20.7997	60.6209	-1.5432	6.7985e-05	0.0031226	357477315	XP_003608943.1	659	hypothetical protein MTR_4g106650 [Medicago truncatula]>gi|355509998|gb|AES91140.1| hypothetical protein MTR_4g106650 [Medicago truncatula]>gi|388515067|gb|AFK45595.1| unknown [Medicago truncatula]>gi|388522043|gb|AFK49083.1| unknown [Medicago truncatula]
Cluster-25869.71449	206.498	436.656	-1.0804	2.0264e-14	3.5208e-12	388496940	AFK36536.1	803	unknown [Medicago truncatula]>gi|388522613|gb|AFK49368.1| unknown [Medicago truncatula]
Cluster-25869.71458	91.6937	190.451	-1.0545	8.3066e-07	5.4804e-05	657384303	AES95397.2	3146	lectin receptor kinase [Medicago truncatula]
Cluster-25869.71459	168.904	356.781	-1.0788	5.0584e-12	6.7208e-10	357446575	XP_003593563.1	1101	REF/SRPP-like protein [Medicago truncatula]>gi|355482611|gb|AES63814.1| rubber elongation factor protein [Medicago truncatula]>gi|388521837|gb|AFK48980.1| unknown [Medicago truncatula]
Cluster-25869.71490	54.1543	177.855	-1.7156	8.6723e-14	1.3789e-11	657399753	KEH39140.1	3470	cyclin-dependent kinase [Medicago truncatula]
Cluster-25869.71515	37.0398	107.572	-1.5382	1.2168e-07	9.4195e-06	357489905	XP_003615240.1	1098	Hydrolase, putative [Medicago truncatula]>gi|355516575|gb|AES98198.1| dihydrofolate reductase-like protein [Medicago truncatula]>gi|388521045|gb|AFK48584.1| unknown [Medicago truncatula]
Cluster-25869.71540	67.5479	222.834	-1.722	5.494e-17	1.1251e-14	657376775	KEH21777.1	1102	allene oxide cyclase [Medicago truncatula]
Cluster-25869.71549	124.923	254.436	-1.0263	3.0435e-08	2.5433e-06	357442537	XP_003591546.1	7344	ABC transporter C family protein [Medicago truncatula]>gi|355480594|gb|AES61797.1| multidrug resistance protein ABC transporter family protein [Medicago truncatula]
Cluster-25869.71560	11.0782	217.777	-4.2971	1.7717e-45	1.2958e-42	657403017	KEH41883.1	1625	E3 ubiquitin-protein ligase PUB23-like protein [Medicago truncatula]
Cluster-25869.71564	18.4262	74.2194	-2.01	4.8254e-08	3.9507e-06	357495757	XP_003618167.1	1049	Germin-like protein [Medicago truncatula]>gi|355493182|gb|AES74385.1| germin family protein [Medicago truncatula]
Cluster-25869.71575	74.3294	211.565	-1.5091	2.9186e-13	4.3777e-11	657379620	KEH23979.1	3432	drug resistance transporter-like ABC domain protein [Medicago truncatula]
Cluster-25869.71602	10.7659	69.5694	-2.692	1.1542e-10	1.341e-08	357450005	XP_003595279.1	2181	Kinase-like protein [Medicago truncatula]>gi|355484327|gb|AES65530.1| Serine/Threonine kinase family protein [Medicago truncatula]
Cluster-25869.71608	52.3429	140.351	-1.423	1.6777e-08	1.4526e-06	27542825	AAO16603.1	2502	putative isoflavone synthase [Medicago truncatula]
Cluster-25869.71615	12.6672	46.4884	-1.8758	4.1948e-05	0.0020021	657370394	KEH16527.1	1547	MAP3K-like kinase [Medicago truncatula]
Cluster-25869.71632	34.229	93.4005	-1.4482	2.9285e-06	0.00017488	357503161	XP_003621869.1	811	Heat shock protein [Medicago truncatula]>gi|355496884|gb|AES78087.1| heat shock cognate 70 kDa protein [Medicago truncatula]
Cluster-25869.71633	785.143	1778.19	-1.1794	1.0429e-63	1.3808e-60	56554972	AAV98051.1	1813	heat shock protein 70 [Medicago sativa]
Cluster-25869.71651	17.6142	87.5317	-2.3131	5.5522e-11	6.6415e-09	357455077	XP_003597819.1	1208	Pleiotropic drug resistance protein [Medicago truncatula]>gi|355486867|gb|AES68070.1| drug resistance transporter-like ABC domain protein [Medicago truncatula]
Cluster-25869.71652	31.793	165.258	-2.3779	4.4039e-20	1.1125e-17	357455077	XP_003597819.1	1871	Pleiotropic drug resistance protein [Medicago truncatula]>gi|355486867|gb|AES68070.1| drug resistance transporter-like ABC domain protein [Medicago truncatula]
Cluster-25869.71664	41.8493	110.649	-1.4027	7.5981e-07	5.0806e-05	657393032	KEH33908.1	864	ethylene response factor [Medicago truncatula]
Cluster-25869.71681	55.604	321.553	-2.5318	1.3817e-40	8.2895e-38	357447535	XP_003594043.1	2346	Sugar transporter ERD6-like protein [Medicago truncatula]>gi|355483091|gb|AES64294.1| sugar porter (SP) family MFS transporter [Medicago truncatula]
Cluster-25869.71697	115.242	245.489	-1.091	6.9597e-09	6.3299e-07	657391158	KEH32489.1	1715	peroxidase family protein [Medicago truncatula]
Cluster-25869.71725	173.081	481.961	-1.4775	2.9893e-27	1.088e-24	657391318	KEH32594.1	2214	UDP-D-glucuronate 4-epimerase [Medicago truncatula]
Cluster-25869.71754	68.7078	180.431	-1.3929	3.491e-10	3.7973e-08	357495517	XP_003618047.1	1612	Fasciclin-like arabinogalactan protein [Medicago truncatula]>gi|355519382|gb|AET01006.1| fasciclin-like arabinogalactan protein [Medicago truncatula]
Cluster-25869.71766	2.09309	20.7106	-3.3067	8.3171e-05	0.0036963	828316130	XP_012572015.1	651	PREDICTED: protein kinase APK1A, chloroplastic-like isoform X2 [Cicer arietinum]
Cluster-25869.71773	42.9886	247.706	-2.5266	1.4074e-31	6.1269e-29	357508077	XP_003624327.1	4378	Receptor protein kinase-like protein [Medicago truncatula]>gi|355499342|gb|AES80545.1| LRR receptor-like kinase family protein [Medicago truncatula]
Cluster-25869.71780	214.119	506.295	-1.2416	3.5597e-21	9.6597e-19	657389152	KEH30902.1	2524	flavonoid glucosyltransferase [Medicago truncatula]
Cluster-25869.71796	32.2927	82.1638	-1.3473	3.9996e-05	0.0019197	388499004	AFK37568.1	893	unknown [Medicago truncatula]>gi|657397462|gb|KEH37178.1| CAP, cysteine-rich secretory protein, antigen 5 [Medicago truncatula]
Cluster-25869.71803	425.426	1771.32	-2.0578	2.9512e-162	1.8886e-158	657385968	AET00662.2	1925	cytochrome P450 family 71 protein [Medicago truncatula]
Cluster-25869.71812	11.3118	55.3783	-2.2915	2.2111e-07	1.6358e-05	357487057	XP_003613816.1	760	RING finger protein [Medicago truncatula]>gi|355515151|gb|AES96774.1| zinc finger, C3HC4 type (RING finger) protein [Medicago truncatula]
Cluster-25869.71817	10.3849	63.3692	-2.6093	1.5933e-09	1.5809e-07	75098146	O24305.1	749	RecName: Full=(+)-6a-hydroxymaackiain 3-O-methyltransferase 1; AltName: Full=Isoflavone 4'-O-methyltransferase [Pisum sativum]>gi|1568637|gb|AAC49856.1| 6a-hydroxymaackiain methyltransferase [Pisum sativum]
Cluster-25869.71829	53.2173	158.029	-1.5702	6.6589e-11	7.916e-09	388490996	AFK33564.1	601	unknown [Medicago truncatula]
Cluster-25869.71856	87.2589	559.186	-2.68	3.2637e-74	5.6963e-71	357460679	XP_003600621.1	2357	Polyamine oxidase [Medicago truncatula]>gi|355489669|gb|AES70872.1| flavin containing amine oxidase [Medicago truncatula]
Cluster-25869.71885	63.195	170.235	-1.4296	4.3687e-10	4.6663e-08	502123596	XP_004498182.1	2144	PREDICTED: allene oxide synthase, chloroplastic-like [Cicer arietinum]
Cluster-25869.71978	5.54909	32.9364	-2.5694	1.6419e-05	0.00085024	357474617	XP_003607593.1	4092	Tyrosine-protein kinase ABL2 [Medicago truncatula]>gi|355508648|gb|AES89790.1| MAP kinase kinase kinase-like protein [Medicago truncatula]
Cluster-25869.71984	14.741	61.9807	-2.072	3.3747e-07	2.4175e-05	357455633	XP_003598097.1	4635	Phospholipid-translocating P-type ATPase flippase family protein [Medicago truncatula]>gi|355487145|gb|AES68348.1| phospholipid-transporting ATPase-like protein [Medicago truncatula]
Cluster-25869.71987	0	16.9209	-5.0807	4.1329e-05	0.001977	357453331	XP_003596942.1	2605	Cellulose synthase-like protein H1 [Medicago truncatula]>gi|355485990|gb|AES67193.1| cellulose synthase H1-like protein [Medicago truncatula]
Cluster-25869.71993	245.1	517.532	-1.0783	9.4801e-17	1.9159e-14	495725	AAB42144.1	11719	acetyl-CoA carboxylase [Medicago sativa]
Cluster-25869.71997	40.4801	100.359	-1.3099	9.7512e-06	0.00052736	357511919	XP_003626248.1	677	hypothetical protein MTR_7g113080 [Medicago truncatula]>gi|124360011|gb|ABN08027.1| Rapid ALkalinization Factor [Medicago truncatula]>gi|355501263|gb|AES82466.1| RALF [Medicago truncatula]>gi|388506232|gb|AFK41182.1| unknown [Medicago truncatula]
Cluster-25869.72005	18.5011	63.3835	-1.7765	4.6212e-06	0.00026703	388499542	AFK37837.1	1955	unknown [Medicago truncatula]
Cluster-25869.72008	35.294	99.8355	-1.5001	6.1284e-07	4.1649e-05	357491323	XP_003615949.1	1879	WRKY transcription factor [Medicago truncatula]>gi|355517284|gb|AES98907.1| WRKY transcription factor [Medicago truncatula]
Cluster-25869.72030	17.8422	90.1397	-2.3369	2.1007e-11	2.6232e-09	657389694	KEH31350.1	1956	stress up-regulated Nod 19 protein [Medicago truncatula]
Cluster-25869.72033	38.1816	307.486	-3.0096	2.6179e-47	2.0515e-44	357464627	XP_003602595.1	1913	Caffeic acid 3-O-methyltransferase [Medicago truncatula]>gi|217072478|gb|ACJ84599.1| unknown [Medicago truncatula]>gi|355491643|gb|AES72846.1| caffeic acid O-methyltransferase [Medicago truncatula]>gi|388498338|gb|AFK37235.1| unknown [Medicago truncatula]
Cluster-25869.72054	73.1601	188.597	-1.3662	2.9122e-10	3.2226e-08	357512677	XP_003626627.1	2240	hypothetical protein MTR_8g005040 [Medicago truncatula]>gi|92896039|gb|ABE93045.1| Proteinase inhibitor I4, serpin; emp24/gp25L/p24 [Medicago truncatula]>gi|355520649|gb|AET01103.1| serpin, putative [Medicago truncatula]
Cluster-25869.72056	113.618	348.337	-1.6163	2.9477e-23	8.8772e-21	357500791	XP_003620684.1	2148	Somatic embryogenesis receptor kinase [Medicago truncatula]>gi|355495699|gb|AES76902.1| receptor-like kinase [Medicago truncatula]
Cluster-25869.72093	12.3387	43.8904	-1.8307	9.4251e-05	0.004128	357441759	XP_003591157.1	345	hypothetical protein MTR_1g083420 [Medicago truncatula]>gi|355480205|gb|AES61408.1| hypoxia-responsive family protein [Medicago truncatula]>gi|388492962|gb|AFK34547.1| unknown [Medicago truncatula]>gi|388521867|gb|AFK48995.1| unknown [Medicago truncatula]
Cluster-25869.72156	5.05065	28.9914	-2.5211	6.4958e-05	0.0030036	657401511	KEH40489.1	1723	receptor-like kinase plant-like protein, putative [Medicago truncatula]
Cluster-25869.72169	140.351	388.489	-1.4688	4.5706e-22	1.2952e-19	357478253	XP_003609412.1	2368	hypothetical protein MTR_4g115420 [Medicago truncatula]>gi|355510467|gb|AES91609.1| clathrin assembly plant-like protein, putative [Medicago truncatula]
Cluster-25869.72170	53.5415	209.722	-1.9698	1.6355e-19	4.0001e-17	357486483	XP_003613529.1	1277	TMV resistance protein N [Medicago truncatula]>gi|355514864|gb|AES96487.1| TIR-NBS-LRR type disease resistance protein [Medicago truncatula]>gi|388497304|gb|AFK36718.1| unknown [Medicago truncatula]>gi|388511843|gb|AFK43983.1| unknown [Medicago truncatula]
Cluster-25869.72251	37.1734	88.4649	-1.2508	7.0213e-05	0.0032096	657398405	KEH38013.1	1198	caffeic acid O-methyltransferase [Medicago truncatula]
Cluster-25869.72257	35.605	185.877	-2.3842	1.8338e-22	5.3344e-20	357476749	XP_003608660.1	817	Ethylene-responsive transcription factor [Medicago truncatula]
Cluster-25869.72258	32.748	130.236	-1.9916	6.981e-13	1.0192e-10	357476749	XP_003608660.1	865	Ethylene-responsive transcription factor [Medicago truncatula]
Cluster-25869.72261	41.4121	95.1182	-1.1997	7.4885e-05	0.0033949	657380966	AES74718.2	3802	granule bound starch synthase [Medicago truncatula]
Cluster-25869.72280	31.8554	79.5157	-1.3197	7.3678e-05	0.0033461	502120731	XP_004497062.1	2059	PREDICTED: probable protein phosphatase 2C 15 [Cicer arietinum]>gi|502120734|ref|XP_004497063.1| PREDICTED: probable protein phosphatase 2C 15 [Cicer arietinum]>gi|502120736|ref|XP_004497064.1| PREDICTED: probable protein phosphatase 2C 15 [Cicer arietinum]
Cluster-25869.72309	30.9348	309.889	-3.3245	1.374e-52	1.2713e-49	657405070	KEH43642.1	992	chalcone and stilbene synthase family protein [Medicago truncatula]
Cluster-25869.72320	71.6054	283.145	-1.9834	4.8812e-26	1.7039e-23	657372713	AET01888.2	4164	phosphoinositide phosphatase SAC4 [Medicago truncatula]
Cluster-25869.72339	19.2944	66.8368	-1.7925	2.1543e-06	0.00013214	357441557	XP_003591056.1	1510	hypothetical protein MTR_1g082360 [Medicago truncatula]>gi|355480104|gb|AES61307.1| phosphoglycerate/bisphosphoglycerate mutase family protein [Medicago truncatula]
Cluster-25869.72359	5.24678	50.3146	-3.2615	1.1129e-09	1.1365e-07	657401374	KEH40352.1	2867	stress-induced receptor-like kinase [Medicago truncatula]
Cluster-25869.72372	4.50598	36.0003	-2.9981	8.1046e-07	5.3702e-05	828316130	XP_012572015.1	648	PREDICTED: protein kinase APK1A, chloroplastic-like isoform X2 [Cicer arietinum]
Cluster-25869.72390	217.059	1529.01	-2.8164	1.321e-211	2.5362e-207	502121910	XP_004497487.1	2261	PREDICTED: probable terpene synthase 2 [Cicer arietinum]
Cluster-25869.72410	101.25	220.082	-1.1201	1.7931e-08	1.5472e-06	657390118	KEH31706.1	2350	membrane-bound O-acyltransferase family MBOAT protein [Medicago truncatula]
Cluster-25869.72411	3.39542	29.6191	-3.1249	4.7835e-06	0.0002752	657397056	KEH36889.1	1790	F-box plant-like protein, putative [Medicago truncatula]
Cluster-25869.72419	81.3251	272.114	-1.7424	9.1617e-21	2.3931e-18	409893161	AFV46216.1	1084	hypothetical protein, partial [Scutellaria baicalensis]
Cluster-25869.72436	54.6539	535.926	-3.2936	8.1008e-89	1.7775e-85	357519559	XP_003630068.1	2852	L-ascorbate oxidase [Medicago truncatula]>gi|355524090|gb|AET04544.1| L-ascorbate oxidase [Medicago truncatula]
Cluster-25869.72437	47.7832	104.78	-1.1328	8.532e-05	0.0037809	657384550	AES96187.2	964	carbonic anhydrase family protein [Medicago truncatula]
Cluster-25869.72465	26.921	117.806	-2.1296	7.2197e-13	1.0505e-10	657372279	KEH18176.1	1007	vacuolar iron transporter-like protein [Medicago truncatula]
Cluster-25869.72466	40.1235	108.499	-1.4352	5.7633e-07	3.9482e-05	357505289	XP_003622933.1	1358	PPPDE peptidase domain-containing protein [Medicago truncatula]>gi|355497948|gb|AES79151.1| PPPDE thiol peptidase family protein, putative [Medicago truncatula]
Cluster-25869.72474	48.7826	251	-2.3633	1.977e-29	7.8667e-27	657394468	KEH35108.1	1048	late embryogenesis abundant hydroxyproline-rich glycoprotein, putative [Medicago truncatula]
Cluster-25869.72488	18.2388	56.9299	-1.6422	4.702e-05	0.0022276	657390094	KEH31682.1	1040	Hsc70-interacting protein [Medicago truncatula]
Cluster-25869.72489	78.866	207.581	-1.3962	1.5267e-11	1.9348e-09	657388557	AES89273.2	3155	arginine decarboxylase [Medicago truncatula]
Cluster-25869.72491	73.0914	166.978	-1.1919	1.847e-07	1.3879e-05	357469383	XP_003604976.1	1889	3-ketoacyl-CoA thiolase 2, peroxisomal [Medicago truncatula]>gi|355506031|gb|AES87173.1| 3-ketoacyl-CoA thiolase 2, peroxisomal-like protein [Medicago truncatula]
Cluster-25869.72494	62.2743	340.107	-2.4493	4.1916e-41	2.5959e-38	657383329	KEH27058.1	687	cytochrome P450 family 71 protein [Medicago truncatula]
Cluster-25869.72513	23.6717	64.6081	-1.4486	0.0001004	0.0043633	357515187	XP_003627882.1	1256	Inositol polyphosphate multikinase [Medicago truncatula]>gi|355521904|gb|AET02358.1| inositol polyphosphate multikinase beta-like protein [Medicago truncatula]
Cluster-25869.72580	44.3415	130.351	-1.5557	4.0632e-09	3.7915e-07	357521619	XP_003631098.1	684	SLR1/LCR-like protein [Medicago truncatula]>gi|355525120|gb|AET05574.1| EF hand calcium-binding family protein [Medicago truncatula]>gi|388498646|gb|AFK37389.1| unknown [Medicago truncatula]
Cluster-25869.72588	14.8034	108.931	-2.8794	4.8582e-17	1.0002e-14	357452997	XP_003596775.1	2605	High-affinity nitrate transporter [Medicago truncatula]>gi|358346959|ref|XP_003637531.1| High-affinity nitrate transporter [Medicago truncatula]>gi|657387978|gb|KEH30007.1| high affinity nitrate transporter 2.7 [Medicago truncatula]
Cluster-25869.72596	50.3441	131.476	-1.3849	9.8925e-08	7.7759e-06	357449945	XP_003595249.1	1627	hypothetical protein MTR_2g040130 [Medicago truncatula]
Cluster-25869.72606	18.483	80.615	-2.1248	3.1072e-09	2.9459e-07	357439261	XP_003589907.1	2844	Calcium dependent protein kinase [Medicago truncatula]>gi|355478955|gb|AES60158.1| calmodulin-domain kinase CDPK protein [Medicago truncatula]
Cluster-25869.72607	61.674	179.393	-1.5404	7.8435e-12	1.0209e-09	8132287	AAF73236.1	1983	MAP kinase 3 [Pisum sativum]
Cluster-25869.72611	70.7066	251.716	-1.8319	8.2189e-21	2.1616e-18	657389028	KEH30806.1	906	transmembrane protein, putative [Medicago truncatula]
Cluster-25869.72613	166.273	595.544	-1.8407	2.5781e-47	2.0411e-44	357446811	XP_003593681.1	4184	Somatic embryogenesis receptor-like kinase [Medicago truncatula]>gi|355482729|gb|AES63932.1| LRR receptor-like kinase [Medicago truncatula]
Cluster-25869.72644	44.4808	192.018	-2.11	9.0888e-20	2.2588e-17	357446917	XP_003593734.1	2999	Pyruvate decarboxylase [Medicago truncatula]>gi|355482782|gb|AES63985.1| pyruvate decarboxylase [Medicago truncatula]
Cluster-25869.72648	6.05878	123.233	-4.3462	1.2272e-26	4.4039e-24	388496962	AFK36547.1	1434	unknown [Medicago truncatula]
Cluster-25869.72662	57.5272	151.445	-1.3965	8.29e-09	7.4373e-07	357484171	XP_003612372.1	1945	Proton-coupled amino acid transporter [Medicago truncatula]>gi|355513707|gb|AES95330.1| transmembrane amino acid transporter family protein [Medicago truncatula]
Cluster-25869.72675	72.7603	232.136	-1.6737	6.7912e-17	1.3797e-14	357443089	XP_003591822.1	1861	AP2/ERF and B3 domain-containing transcription repressor TEM1 [Medicago truncatula]>gi|355480870|gb|AES62073.1| AP2/ERF and B3 domain transcription factor [Medicago truncatula]
Cluster-25869.72677	2.68897	92.2532	-5.1005	9.803e-22	2.7376e-19	657389714	KEH31370.1	5055	LRR receptor-like kinase family protein [Medicago truncatula]
Cluster-25869.72710	44.4783	103.323	-1.216	2.8927e-05	0.0014258	357439261	XP_003589907.1	2828	Calcium dependent protein kinase [Medicago truncatula]>gi|355478955|gb|AES60158.1| calmodulin-domain kinase CDPK protein [Medicago truncatula]
Cluster-25869.72725	60.0256	155.453	-1.3728	9.0227e-09	8.0853e-07	--	--	--	--
Cluster-25869.72738	4.22491	70.0826	-4.0521	3.3102e-15	6.0526e-13	657403017	KEH41883.1	1149	E3 ubiquitin-protein ligase PUB23-like protein [Medicago truncatula]
Cluster-25869.72743	19.8003	58.4737	-1.5623	7.6985e-05	0.0034696	357454315	XP_003597438.1	1727	ADP,ATP carrier protein [Medicago truncatula]>gi|355486486|gb|AES67689.1| ADP/ATP carrier protein [Medicago truncatula]
Cluster-25869.72752	16.0907	120.289	-2.9022	8.2902e-19	1.9529e-16	357493113	XP_003616845.1	1469	Vinorine synthase [Medicago truncatula]>gi|355518180|gb|AES99803.1| anthranilate N-benzoyltransferase [Medicago truncatula]
Cluster-25869.72760	13.1807	85.6035	-2.6992	7.9988e-13	1.159e-10	357449085	XP_003594819.1	783	Ecdysteroid UDP-glucosyltransferase [Medicago truncatula]>gi|355483867|gb|AES65070.1| UDP-glucosyltransferase family protein [Medicago truncatula]
Cluster-25869.72782	311.121	901.225	-1.5344	9.5165e-53	8.9125e-50	357442065	XP_003591310.1	6106	ABC transporter B family member [Medicago truncatula]>gi|355480358|gb|AES61561.1| ABC transporter B family protein [Medicago truncatula]
Cluster-25869.72814	44.7388	109.873	-1.2962	4.5974e-06	0.00026586	657372725	KEH18518.1	9068	1-phosphatidylinositol-3-phosphate 5-kinase [Medicago truncatula]
Cluster-25869.72849	11.0488	63.6118	-2.5254	3.1656e-09	2.9939e-07	657395035	AES72562.2	2521	P-loop nucleoside triphosphate hydrolase superfamily protein [Medicago truncatula]
Cluster-25869.72850	19.9709	130.224	-2.705	9.2363e-19	2.1625e-16	217074394	ACJ85557.1	2378	unknown [Medicago truncatula]
Cluster-25869.72884	83.9953	192.104	-1.1935	2.1423e-08	1.8362e-06	357514339	XP_003627458.1	2839	Pectinesterase [Medicago truncatula]>gi|355521480|gb|AET01934.1| pectinesterase/pectinesterase inhibitor [Medicago truncatula]
Cluster-25869.72902	67.2712	261.593	-1.9593	9.1685e-24	2.8975e-21	388509400	AFK42766.1	742	unknown [Medicago truncatula]>gi|657372673|gb|AET01805.2| DUF1677 family protein [Medicago truncatula]
Cluster-25869.72910	37.8749	96.8789	-1.3549	7.3433e-06	0.00040776	16508162	AAL17949.1	5228	type IIB calcium ATPase [Medicago truncatula]
Cluster-25869.72945	48.6664	246.31	-2.3395	1.5307e-28	5.8484e-26	1708426	P52575.1	1668	RecName: Full=Isoflavone reductase; Short=IFR; AltName: Full=2'-hydroxyisoflavone reductase; AltName: Full=NADPH:isoflavone oxidoreductase [Medicago sativa]>gi|608533|gb|AAC48976.1| isoflavone reductase [Medicago sativa]
Cluster-25869.72947	42.2728	95.2291	-1.1717	0.00010778	0.0046344	657371538	KEH17526.1	2945	phosphatidylinositol 3- and 4-kinase [Medicago truncatula]
Cluster-25869.72952	27.4831	78.0127	-1.5052	9.8053e-06	0.00052991	357519087	XP_003629832.1	704	Ferredoxin-6 [Medicago truncatula]>gi|388506516|gb|AFK41324.1| unknown [Medicago truncatula]>gi|657387783|gb|AES88302.2| 2Fe-2S ferredoxin superfamily protein [Medicago truncatula]
Cluster-25869.72985	9.94889	76.1089	-2.9355	1.3464e-12	1.9129e-10	388515197	AFK45660.1	727	unknown [Medicago truncatula]>gi|657373184|gb|KEH18934.1| BON1-associated-like protein [Medicago truncatula]
Cluster-25869.73040	120.176	475.162	-1.9833	1.4993e-42	9.8414e-40	657376365	KEH21459.1	1557	pirin-like plant protein [Medicago truncatula]
Cluster-25869.73054	18.801	70.3545	-1.9038	3.4309e-07	2.4533e-05	357486237	XP_003613406.1	1266	Matrix metalloproteinase-21 [Medicago truncatula]>gi|355514741|gb|AES96364.1| matrixin family protein [Medicago truncatula]
Cluster-25869.73082	27.9972	144.557	-2.3683	1.1264e-17	2.4029e-15	657389940	KEH31563.1	2776	methyltransferase PMT14-like protein, putative [Medicago truncatula]
Cluster-25869.73103	20.5499	65.9171	-1.6815	7.9394e-06	0.00043644	657372280	KEH18177.1	742	vacuolar iron transporter-like protein [Medicago truncatula]
Cluster-25869.73104	2.4766	26.3325	-3.4104	6.7087e-06	0.00037524	657399341	KEH38819.1	387	wound-responsive family protein [Medicago truncatula]
Cluster-25869.73156	99.0642	227.31	-1.1982	9.6461e-10	9.9167e-08	357443353	XP_003591954.1	1468	hypothetical protein MTR_1g095600 [Medicago truncatula]>gi|358349056|ref|XP_003638556.1| hypothetical protein MTR_136s0028 [Medicago truncatula]>gi|355481002|gb|AES62205.1| hypothetical protein MTR_1g095600 [Medicago truncatula]
Cluster-25869.73178	0	33.2205	-6.054	5.9877e-09	5.4742e-07	657404155	KEH42927.1	5352	type I inositol-1,4,5-trisphosphate 5-phosphatase [Medicago truncatula]
Cluster-25869.73212	81.8872	303.892	-1.8918	5.3985e-26	1.876e-23	657386407	KEH28743.1	1032	drug resistance transporter-like ABC domain protein [Medicago truncatula]
Cluster-25869.73221	27.4007	127.375	-2.2168	1.6177e-14	2.83e-12	357449601	XP_003595077.1	1131	Transcription factor bHLH [Medicago truncatula]>gi|355484125|gb|AES65328.1| transcription factor [Medicago truncatula]
Cluster-25869.7328	0	15.3162	-4.937	0.00010371	0.0044819	--	--	--	--
Cluster-25869.73323	33.1172	84.2909	-1.3478	3.158e-05	0.0015477	657391729	KEH32880.1	2281	UDP-glucosyltransferase family protein [Medicago truncatula]
Cluster-25869.73336	55.7071	177.064	-1.6683	3.505e-13	5.247e-11	657398405	KEH38013.1	1198	caffeic acid O-methyltransferase [Medicago truncatula]
Cluster-25869.73349	5.55909	185.584	-5.0611	6.0451e-42	3.9012e-39	357461413	XP_003600988.1	1102	Abscisic acid receptor PYL6 [Medicago truncatula]>gi|355490036|gb|AES71239.1| polyketide cyclase/dehydrase and lipid transporter [Medicago truncatula]
Cluster-25869.73383	24.0153	77.8409	-1.6966	1.0085e-06	6.5532e-05	357438945	XP_003589749.1	2283	Type II inositol-1,4,5-trisphosphate 5-phosphatase [Medicago truncatula]>gi|355478797|gb|AES60000.1| type I inositol-1,4,5-trisphosphate 5-phosphatase [Medicago truncatula]
Cluster-25869.73397	49.5946	155.667	-1.6502	1.4005e-11	1.7807e-09	357507239	XP_003623908.1	5164	Extended synaptotagmin-2 [Medicago truncatula]
Cluster-25869.73410	20.4874	149.799	-2.8702	9.1438e-23	2.7008e-20	657383979	AES94460.2	1574	basic helix loop helix (bHLH) DNA-binding family protein [Medicago truncatula]
Cluster-25869.73428	21.9115	70.2987	-1.6818	3.9588e-06	0.00023032	657375463	KEH20785.1	3511	LMBR1 integral membrane-like protein [Medicago truncatula]
Cluster-25869.73467	4.79143	35.6912	-2.897	1.4422e-06	9.1158e-05	657373187	KEH18937.1	534	C2 domain protein [Medicago truncatula]
Cluster-25869.73501	81.3338	226.001	-1.4744	1.4647e-13	2.277e-11	357440781	XP_003590668.1	868	Basic 7S globulin [Medicago truncatula]>gi|355479716|gb|AES60919.1| xyloglucanase-specific endoglucanase inhibitor protein [Medicago truncatula]
Cluster-25869.73530	13.0557	53.6419	-2.0387	2.7445e-06	0.00016518	217072132	ACJ84426.1	1431	unknown [Medicago truncatula]>gi|657394607|gb|KEH35200.1| ZIP zinc/iron transport family protein [Medicago truncatula]
Cluster-25869.73535	57.1293	131.581	-1.2036	2.9707e-06	0.00017685	388518053	AFK47088.1	616	unknown [Medicago truncatula]>gi|657389274|gb|KEH30990.1| hypothetical protein MTR_4g088385 [Medicago truncatula]
Cluster-25869.73545	39.7762	112.781	-1.5035	1.0892e-07	8.4918e-06	357437407	XP_003588979.1	2710	Beta-fructofuranosidase, insoluble isoenzyme [Medicago truncatula]>gi|355478027|gb|AES59230.1| fructan exohydrolase [Medicago truncatula]
Cluster-25869.73589	28.9616	106.308	-1.876	5.8089e-10	6.1616e-08	357521241	XP_003630909.1	843	Fruit weight 2.2-like protein [Medicago truncatula]>gi|355524931|gb|AET05385.1| plant cadmium resistance protein [Medicago truncatula]>gi|388513823|gb|AFK44973.1| unknown [Medicago truncatula]
Cluster-25869.73627	10.1188	66.9191	-2.7254	1.9104e-10	2.1543e-08	357455077	XP_003597819.1	1436	Pleiotropic drug resistance protein [Medicago truncatula]>gi|355486867|gb|AES68070.1| drug resistance transporter-like ABC domain protein [Medicago truncatula]
Cluster-25869.73629	18.1401	64.0856	-1.8208	2.623e-06	0.00015874	657389514	AES90541.2	2199	octicosapeptide/phox/Bem1p (PB1) domain protein [Medicago truncatula]
Cluster-25869.73649	28.8036	88.5079	-1.6196	5.2804e-07	3.6533e-05	657400453	KEH39639.1	1398	WRKY family transcription factor [Medicago truncatula]
Cluster-25869.73653	14.0301	57.1819	-2.027	1.4307e-06	9.0576e-05	657400356	AES68067.2	1238	drug resistance transporter-like ABC domain protein [Medicago truncatula]
Cluster-25869.73666	105.321	271.697	-1.3672	3.7019e-14	6.1937e-12	357447947	XP_003594249.1	2053	U-box domain-containing protein [Medicago truncatula]>gi|355483297|gb|AES64500.1| armadillo/beta-catenin-like repeat protein [Medicago truncatula]
Cluster-25869.73699	15.1476	61.5792	-2.0234	5.8579e-07	4.0024e-05	357465299	XP_003602931.1	2120	Aspartic proteinase nepenthesin-1 [Medicago truncatula]>gi|355491979|gb|AES73182.1| aspartic proteinase nepenthesin-like protein [Medicago truncatula]
Cluster-25869.73710	23.8604	122.673	-2.3621	3.4942e-15	6.3738e-13	357481115	XP_003610843.1	2848	4-coumarate CoA ligase [Medicago truncatula]>gi|355512178|gb|AES93801.1| 4-coumarate:CoA ligase-like protein [Medicago truncatula]
Cluster-25869.73739	49.1967	118.382	-1.2668	3.244e-06	0.00019105	357505289	XP_003622933.1	1358	PPPDE peptidase domain-containing protein [Medicago truncatula]>gi|355497948|gb|AES79151.1| PPPDE thiol peptidase family protein, putative [Medicago truncatula]
Cluster-25869.73778	13.8434	48.5482	-1.8102	4.6945e-05	0.0022254	357455945	XP_003598253.1	2340	Glucan 1,3-beta-glucosidase [Medicago truncatula]>gi|355487301|gb|AES68504.1| glycoside hydrolase family 5 protein [Medicago truncatula]
Cluster-25869.73779	17.0964	54.1086	-1.6622	6.1184e-05	0.0028425	357455943	XP_003598252.1	2500	Glucan 1,3-beta-glucosidase [Medicago truncatula]>gi|355487300|gb|AES68503.1| glycoside hydrolase family 5 protein [Medicago truncatula]
Cluster-25869.73812	43.532	365.801	-3.0709	3.9776e-57	4.3637e-54	657388736	KEH30611.1	2892	multi-copper oxidase-like protein [Medicago truncatula]
Cluster-25869.73826	33.9791	86.8159	-1.3533	2.2398e-05	0.0011257	657372484	KEH18352.1	139	transmembrane protein, putative [Medicago truncatula]
Cluster-25869.73843	30.7161	92.8229	-1.5955	3.9403e-07	2.7736e-05	357480107	XP_003610339.1	2030	CBL-interacting protein kinase [Medicago truncatula]>gi|355511394|gb|AES92536.1| CBL-interacting kinase [Medicago truncatula]
Cluster-25869.73845	10.9308	96.9791	-3.1493	9.5567e-17	1.9263e-14	357483991	XP_003612282.1	2706	Lysine histidine transporter-like protein [Medicago truncatula]>gi|355513617|gb|AES95240.1| transmembrane amino acid transporter family protein [Medicago truncatula]
Cluster-25869.73860	53.3423	246.205	-2.2065	1.9465e-26	6.8572e-24	657379705	KEH24018.1	811	phenylalanine ammonia-lyase-like protein [Medicago truncatula]
Cluster-25869.73875	212.894	716.789	-1.7514	2.1423e-52	1.9355e-49	357440387	XP_003590471.1	3637	Phenylalanine ammonia-lyase [Medicago truncatula]>gi|355479519|gb|AES60722.1| phenylalanine ammonia-lyase-like protein [Medicago truncatula]
Cluster-25869.73877	3.57156	31.7361	-3.1515	1.979e-06	0.00012237	357467121	XP_003603845.1	2133	Ornithine decarboxylase [Medicago truncatula]>gi|355492893|gb|AES74096.1| lysine/ornithine decarboxylase [Medicago truncatula]
Cluster-25869.73881	12.6797	47.8812	-1.9169	2.3568e-05	0.0011807	357595123	AET86557.1	1670	hematopoietic protein kinase [Medicago truncatula]>gi|657382912|gb|AES76100.2| MAP kinase kinase [Medicago truncatula]
Cluster-25869.73896	31.9304	164.149	-2.362	8.5758e-20	2.1383e-17	357449601	XP_003595077.1	927	Transcription factor bHLH [Medicago truncatula]>gi|355484125|gb|AES65328.1| transcription factor [Medicago truncatula]
Cluster-25869.73918	2.02251	28.9584	-3.8398	6.8321e-07	4.6146e-05	657376964	KEH21913.1	460	calcium-binding EF-hand protein [Medicago truncatula]
Cluster-25869.73925	22.836	111.087	-2.2823	2.5301e-13	3.8249e-11	357451463	XP_003596008.1	1841	Protein kinase catalytic domain-containing protein [Medicago truncatula]>gi|355485056|gb|AES66259.1| receptor-like kinase [Medicago truncatula]
Cluster-25869.74005	12.7422	50.1715	-1.9773	9.3433e-06	0.00050708	357465377	XP_003602970.1	2755	Peptide transporter PTR3-A [Medicago truncatula]>gi|355492018|gb|AES73221.1| peptide/nitrate transporter [Medicago truncatula]
Cluster-25869.74098	125.155	288.997	-1.2073	3.756e-12	5.034e-10	357483003	XP_003611788.1	1699	Peroxidase [Medicago truncatula]>gi|355513123|gb|AES94746.1| class III peroxidase [Medicago truncatula]
Cluster-25869.74152	67.7084	158.387	-1.226	1.8009e-07	1.3559e-05	357454545	XP_003597553.1	2589	Threonine synthase [Medicago truncatula]>gi|355486601|gb|AES67804.1| threonine synthase-like protein [Medicago truncatula]
Cluster-25869.74156	13.2069	61.3609	-2.216	9.9533e-08	7.8157e-06	38194910	AAR13298.1	2770	gag-pol polyprotein [Phaseolus vulgaris]
Cluster-25869.74159	81.5943	196.392	-1.2672	2.0072e-09	1.9637e-07	357508181	XP_003624379.1	2241	hypothetical protein MTR_7g082570 [Medicago truncatula]>gi|355499394|gb|AES80597.1| class I glutamine amidotransferase [Medicago truncatula]
Cluster-25869.74166	72.4274	149.069	-1.0414	1.6777e-05	0.00086587	357489679	XP_003615127.1	3483	hypothetical protein MTR_5g064080 [Medicago truncatula]>gi|355516462|gb|AES98085.1| S-adenosylmethionine-dependent methyltransferase, putative [Medicago truncatula]
Cluster-25869.74185	68.4798	442.832	-2.693	1.7202e-59	2.0968e-56	48525716	AAT45084.1	1188	proline dehydrogenase [Medicago sativa]>gi|48525718|gb|AAT45085.1| proline dehydrogenase [Medicago sativa]
Cluster-25869.74210	19.9128	102.997	-2.3708	4.8e-13	7.1025e-11	657390143	AES91046.2	569	EF hand calcium-binding family protein [Medicago truncatula]
Cluster-25869.74229	110.272	265.394	-1.2671	3.1441e-12	4.2361e-10	657388159	KEH30131.1	2269	heat shock cognate 70 kDa protein [Medicago truncatula]
Cluster-25869.74251	5.43416	37.5033	-2.7869	1.359e-06	8.6469e-05	657382888	KEH26721.1	1939	DUF1262 family protein [Medicago truncatula]
Cluster-25869.74262	82.2383	504.424	-2.6168	3.0688e-65	4.2084e-62	657378411	KEH23185.1	2165	temperature-sensitive omega-3 fatty acid desaturase [Medicago truncatula]
Cluster-25869.74269	67.7178	144.485	-1.0933	8.4768e-06	0.00046333	357453613	XP_003597087.1	1825	Equilibrative nucleoside transporter [Medicago truncatula]>gi|357471483|ref|XP_003606026.1| Equilibrative nucleoside transporter [Medicago truncatula]>gi|355486135|gb|AES67338.1| equilibrative nucleoside transporter 6 [Medicago truncatula]>gi|355507081|gb|AES88223.1| equilibrative nucleoside transporter 6 [Medicago truncatula]
Cluster-25869.74278	9.99386	54.1079	-2.4367	9.4383e-08	7.4423e-06	388515523	AFK45823.1	567	unknown [Medicago truncatula]>gi|657402753|gb|KEH41622.1| calcium-binding EF-hand protein [Medicago truncatula]
Cluster-25869.74291	20.6442	85.7989	-2.0552	2.4313e-09	2.3486e-07	357445729	XP_003593142.1	1195	Glucosyltransferase [Medicago truncatula]>gi|253741125|gb|ACT34899.1| GT4 [Medicago truncatula]>gi|355482190|gb|AES63393.1| UDP-glucosyltransferase family protein [Medicago truncatula]
Cluster-25869.74293	67.0838	165.974	-1.3069	1.3823e-08	1.2091e-06	357480991	XP_003610781.1	595	Non-specific lipid-transfer protein [Medicago truncatula]>gi|355512116|gb|AES93739.1| Lipid transfer protein [Medicago truncatula]
Cluster-25869.74300	7.99509	45.9738	-2.5236	4.8323e-07	3.3644e-05	657375127	KEH20540.1	1423	HXXXD-type acyl-transferase family protein [Medicago truncatula]
Cluster-25869.74305	2.18616	32.6365	-3.9	1.138e-07	8.8457e-06	115334811	ABI94021.1	1589	(iso)flavonoid glycosyltransferase [Medicago truncatula]>gi|657381751|gb|KEH25713.1| UDP-glucosyl transferase 88A1 [Medicago truncatula]
Cluster-25869.74385	59.2699	260.419	-2.1355	1.1381e-26	4.1034e-24	357440455	XP_003590505.1	1122	Albumin-2 [Medicago truncatula]>gi|355479553|gb|AES60756.1| albumin-2 protein [Medicago truncatula]
Cluster-25869.74443	45.958	215.677	-2.2305	1.0772e-23	3.3766e-21	357449601	XP_003595077.1	1135	Transcription factor bHLH [Medicago truncatula]>gi|355484125|gb|AES65328.1| transcription factor [Medicago truncatula]
Cluster-25869.74451	27.0646	98.1271	-1.8582	3.462e-09	3.2542e-07	357474791	XP_003607681.1	1593	Thiazole biosynthetic enzyme [Medicago truncatula]>gi|355508736|gb|AES89878.1| thiazole biosynthetic enzyme [Medicago truncatula]
Cluster-25869.74570	0	16.1787	-5.016	6.3165e-05	0.0029292	657381712	KEH25674.1	651	hypothetical protein MTR_6g033455 [Medicago truncatula]
Cluster-25869.74591	101.019	243.084	-1.2668	2.5512e-11	3.155e-09	358345496	XP_003636813.1	2086	Progesterone 5-beta-reductase [Medicago truncatula]>gi|358348865|ref|XP_003638462.1| Progesterone 5-beta-reductase [Medicago truncatula]>gi|657395512|gb|KEH35786.1| 3-oxo-delta(4,5)-steroid 5-beta-reductase-like protein [Medicago truncatula]>gi|702198344|gb|AIW09150.1| progesterone 5-beta-reductase 2 [Medicago truncatula]
Cluster-25869.74597	48.2204	114.943	-1.2532	5.6291e-06	0.00032093	657385252	AES98434.2	2923	vacuolar iron transporter-like protein [Medicago truncatula]
Cluster-25869.74604	1.38977	36.0361	-4.6965	3.777e-09	3.5416e-07	657404892	KEH43493.1	2638	armadillo/beta-catenin repeat protein [Medicago truncatula]
Cluster-25869.74634	222.114	513.524	-1.2091	1.8068e-20	4.625e-18	357487801	XP_003614188.1	1605	Alpha-1 4-glucan-protein synthase [Medicago truncatula]>gi|355515523|gb|AES97146.1| alpha-1,4-glucan-protein synthase [UDP-forming]-like protein [Medicago truncatula]>gi|388522441|gb|AFK49282.1| unknown [Medicago truncatula]
Cluster-25869.74643	24.8154	113.653	-2.1953	5.9015e-13	8.6989e-11	357440455	XP_003590505.1	1122	Albumin-2 [Medicago truncatula]>gi|355479553|gb|AES60756.1| albumin-2 protein [Medicago truncatula]
Cluster-25869.74659	17.4524	61.7417	-1.8228	3.9191e-06	0.00022818	357487463	XP_003614019.1	1638	Leucine-rich repeat receptor protein kinase EXS [Medicago truncatula]>gi|355515354|gb|AES96977.1| LRR receptor-like kinase [Medicago truncatula]
Cluster-25869.74690	16.1988	65.3217	-2.0117	3.0046e-07	2.1727e-05	657388770	KEH30630.1	1316	cinnamoyl-CoA reductase-like protein [Medicago truncatula]
Cluster-25869.74695	50.7695	137.846	-1.441	1.556e-08	1.3532e-06	357513977	XP_003627277.1	963	Germin-like protein [Medicago truncatula]>gi|355521299|gb|AET01753.1| germin family 3 protein [Medicago truncatula]
Cluster-25869.74812	39.4133	204.483	-2.3752	1.9574e-24	6.3696e-22	657405416	AES62697.2	1662	2-hydroxyisoflavanone dehydratase [Medicago truncatula]
Cluster-25869.74884	4.05251	34.7901	-3.1018	7.8868e-07	5.2394e-05	357502551	XP_003621564.1	315	F-box protein [Medicago truncatula]>gi|124361057|gb|ABN09029.1| Cyclin-like F-box; F-box protein interaction domain [Medicago truncatula]>gi|355496579|gb|AES77782.1| F-box protein interaction domain protein [Medicago truncatula]
Cluster-25869.74896	108.904	231.853	-1.0902	1.8624e-08	1.6016e-06	657375200	KEH20613.1	4542	calmodulin-binding protein [Medicago truncatula]
Cluster-25869.74985	12.5267	57.4553	-2.1974	2.9814e-07	2.162e-05	657376545	AES77359.2	1422	2-aminoethanethiol dioxygenase-like protein [Medicago truncatula]
Cluster-25869.75002	32.2327	86.2856	-1.4206	9.994e-06	0.00053822	357467685	XP_003604127.1	2738	4-coumarate CoA ligase [Medicago truncatula]>gi|355505182|gb|AES86324.1| 4-coumarate:CoA ligase-like protein [Medicago truncatula]
Cluster-25869.75013	20.4025	107.207	-2.3936	1.1326e-13	1.7751e-11	357463375	XP_003601969.1	1092	hypothetical protein MTR_3g087360 [Medicago truncatula]>gi|355491017|gb|AES72220.1| transmembrane protein, putative [Medicago truncatula]
Cluster-25869.75080	6.06815	39.1538	-2.6898	1.346e-06	8.5711e-05	657370505	KEH16617.1	3788	disease resistance protein [Medicago truncatula]
Cluster-25869.75081	4.17556	29.3399	-2.8128	1.7384e-05	0.00089361	657370505	KEH16617.1	3470	disease resistance protein [Medicago truncatula]
Cluster-25869.75182	3.88511	33.3844	-3.1031	1.3084e-06	8.3458e-05	--	--	--	--
Cluster-25869.75188	33.2483	81.4266	-1.2922	8.3777e-05	0.0037211	657387622	KEH29722.1	2821	outer envelope protein [Medicago truncatula]
Cluster-25869.75298	32.2552	86.3457	-1.4206	9.9233e-06	0.00053478	657385318	AES98642.2	2978	phosphatidylinositol-specific phospholipase C [Medicago truncatula]
Cluster-25869.75316	0.815749	22.9937	-4.817	2.2061e-06	0.0001351	357492811	XP_003616694.1	1046	Abscisic acid receptor PYL6 [Medicago truncatula]>gi|355518029|gb|AES99652.1| abscisic acid receptor [Medicago truncatula]
Cluster-25869.75387	81.6024	196.749	-1.2697	1.8125e-09	1.7868e-07	--	--	--	--
Cluster-25869.75428	179.994	384.04	-1.0933	3.8701e-13	5.7598e-11	357447561	XP_003594056.1	832	hypothetical protein MTR_2g020830 [Medicago truncatula]>gi|355483104|gb|AES64307.1| plant/F10N7-170 protein, putative [Medicago truncatula]>gi|388506246|gb|AFK41189.1| unknown [Medicago truncatula]
Cluster-25869.75430	10.1812	76.5097	-2.9097	1.5143e-12	2.1377e-10	657401433	KEH40411.1	1298	bidirectional sugar transporter [Medicago truncatula]
Cluster-25869.75447	8.60409	38.9126	-2.1771	2.7942e-05	0.0013791	357440503	XP_003590529.1	1238	Soluble inorganic pyrophosphatase [Medicago truncatula]>gi|355479577|gb|AES60780.1| soluble inorganic pyrophosphatase [Medicago truncatula]
Cluster-25869.75461	20.8622	93.4005	-2.1625	1.0483e-10	1.2234e-08	357445731	XP_003593143.1	1827	UDP-glucosyltransferase [Medicago truncatula]>gi|253741121|gb|ACT34897.1| GT2 [Medicago truncatula]>gi|355482191|gb|AES63394.1| UDP-glucosyltransferase family protein [Medicago truncatula]
Cluster-25869.75464	50.5939	133.695	-1.4019	5.5321e-08	4.4768e-06	357500377	XP_003620477.1	3919	Plant synaptotagmin [Medicago truncatula]>gi|355495492|gb|AES76695.1| plant synaptotagmin [Medicago truncatula]
Cluster-25869.75522	42.2241	165.616	-1.9717	9.3479e-16	1.7858e-13	657395924	KEH36085.1	1441	NADP-dependent malic enzyme-like protein [Medicago truncatula]
Cluster-25869.75540	22.6673	76.718	-1.7589	5.7335e-07	3.9313e-05	90018277	ABD83945.1	572	IOMT 6 [Medicago truncatula]>gi|657387133|gb|KEH29288.1| isoflavone-7-O-methyltransferase [Medicago truncatula]
Cluster-25869.75546	14.616	220.94	-3.918	1.8738e-43	1.2513e-40	657379969	KEH24248.1	2200	E3 ubiquitin-protein ligase PUB23-like protein [Medicago truncatula]
Cluster-25869.75552	20.5324	71.7287	-1.8046	7.9978e-07	5.3085e-05	357445919	XP_003593237.1	2610	Riboflavin biosynthesis protein [Medicago truncatula]>gi|355482285|gb|AES63488.1| 3,4-dihydroxy-2-butanone 4-phosphate synthase [Medicago truncatula]
Cluster-25869.75589	12.2506	108.284	-3.1439	1.7322e-18	3.9473e-16	657403195	KEH42056.1	1701	GDSL-like lipase/acylhydrolase [Medicago truncatula]
Cluster-25869.75608	19.7104	109.084	-2.4684	2.1283e-14	3.6811e-12	657401702	KEH40661.1	3707	receptor-like kinase [Medicago truncatula]
Cluster-25869.75612	17.32	53.1896	-1.6187	0.00010166	0.004411	657394860	KEH35332.1	1953	DnaJ domain protein [Medicago truncatula]
Cluster-25869.75680	1.50033	27.6909	-4.2061	5.3377e-07	3.6896e-05	657401347	KEH40325.1	1157	flavonol synthase/flavanone 3-hydroxylase [Medicago truncatula]
Cluster-25869.75689	4.41104	46.6208	-3.4018	2.1741e-09	2.1188e-07	357503235	XP_003621906.1	455	hypothetical protein MTR_7g024890 [Medicago truncatula]>gi|355496921|gb|AES78124.1| calcium-binding EF-hand protein [Medicago truncatula]>gi|388501784|gb|AFK38958.1| unknown [Medicago truncatula]
Cluster-25869.75695	8.24244	91.5411	-3.4733	2.5375e-17	5.3243e-15	657391264	AES92349.2	739	xyloglucan endotransglucosylase/hydrolase family protein [Medicago truncatula]
Cluster-25869.75696	5.24928	55.7526	-3.4088	5.7361e-11	6.8509e-09	657391264	AES92349.2	784	xyloglucan endotransglucosylase/hydrolase family protein [Medicago truncatula]
Cluster-25869.75716	2.06123	56.756	-4.7832	1.1189e-13	1.7609e-11	357480903	XP_003610737.1	844	N-acetyltransferase, putative [Medicago truncatula]>gi|355512072|gb|AES93695.1| acetyltransferase (GNAT) domain protein [Medicago truncatula]
Cluster-25869.75749	120.926	317.848	-1.3942	7.6643e-17	1.553e-14	357514039	XP_003627308.1	4815	Lipoxygenase [Medicago truncatula]>gi|355521330|gb|AET01784.1| linoleate 13S-lipoxygenase 2-1, related protein [Medicago truncatula]
Cluster-25869.75829	55.2286	129.457	-1.229	2.2564e-06	0.00013774	357500433	XP_003620505.1	3172	Sulfate transporter 3.1 [Medicago truncatula]>gi|355495520|gb|AES76723.1| sulfate/bicarbonate/oxalate exchanger and transporter sat-1 [Medicago truncatula]
Cluster-25869.75884	0.406625	15.6004	-5.2617	7.6194e-05	0.0034384	357438739	XP_003589646.1	2560	Kinase R-like protein [Medicago truncatula]
Cluster-25869.75910	52.0118	141.179	-1.4406	1.0543e-08	9.3497e-07	357499135	XP_003619856.1	1198	Nudix hydrolase [Medicago truncatula]>gi|355494871|gb|AES76074.1| nudix hydrolase-like protein [Medicago truncatula]>gi|388492876|gb|AFK34504.1| unknown [Medicago truncatula]
Cluster-25869.75999	7.24555	51.0303	-2.8162	1.4304e-08	1.2469e-06	657391661	KEH32834.1	3815	S-locus lectin kinase family protein [Medicago truncatula]
Cluster-25869.76005	23.3594	64.772	-1.4714	7.8475e-05	0.0035181	657387157	KEH29312.1	1854	proton-dependent oligopeptide transport family protein, partial [Medicago truncatula]
Cluster-25869.76032	7.11313	120.655	-4.0843	3.5557e-25	1.1821e-22	357510053	XP_003625315.1	999	Disease resistance response protein [Medicago truncatula]>gi|355500330|gb|AES81533.1| disease resistance response protein [Medicago truncatula]>gi|388496182|gb|AFK36157.1| unknown [Medicago truncatula]
Cluster-25869.76044	71.706	181.29	-1.3381	1.3342e-09	1.3376e-07	657392074	KEH33105.1	1291	soluble N-ethylmaleimide-sensitive factor adaptor protein [Medicago truncatula]
Cluster-25869.76062	180.595	393.258	-1.1227	4.526e-14	7.4588e-12	357517413	XP_003628995.1	2007	Notum-like protein [Medicago truncatula]
Cluster-25869.76066	27.4094	239.51	-3.1273	1.0337e-38	5.711e-36	657391264	AES92349.2	1247	xyloglucan endotransglucosylase/hydrolase family protein [Medicago truncatula]
Cluster-25869.76150	29.1071	101.345	-1.7998	4.7984e-09	4.4344e-07	657386305	AES86497.2	1281	helix loop helix DNA-binding domain protein [Medicago truncatula]
Cluster-25869.76162	18.3512	92.0414	-2.3264	1.4937e-11	1.8961e-09	--	--	--	--
Cluster-25869.76233	8.63595	39.3456	-2.1878	2.3629e-05	0.001182	357514045	XP_003627311.1	152	hypothetical protein MTR_8g021010 [Medicago truncatula]
Cluster-25869.76279	24.0815	89.4727	-1.8935	1.0341e-08	9.1919e-07	357452583	XP_003596568.1	2995	GRAS family transcription factor [Medicago truncatula]>gi|355485616|gb|AES66819.1| GRAS family transcription factor [Medicago truncatula]
Cluster-25869.76305	0	17.9043	-5.1622	2.3641e-05	0.001182	657388623	KEH30519.1	3907	NBS-LRR type disease resistance protein [Medicago truncatula]
Cluster-25869.76466	152.398	379.449	-1.3161	5.7151e-18	1.2576e-15	357454231	XP_003597396.1	5019	Pumilio-like protein [Medicago truncatula]>gi|87241276|gb|ABD33134.1| Nucleic acid binding NABP [Medicago truncatula]>gi|355486444|gb|AES67647.1| pumilio Mpt5 protein, putative [Medicago truncatula]
Cluster-25869.76522	2.68585	40.6525	-3.9199	3.0312e-09	2.8881e-07	657394180	AES71365.2	4101	nitrate reductase [NADH]-like protein [Medicago truncatula]
Cluster-25869.76564	21.6742	104.208	-2.2654	1.78e-12	2.4899e-10	657390457	KEH31978.1	4645	LRR receptor-like kinase family protein [Medicago truncatula]
Cluster-25869.76568	5.62155	44.732	-2.9923	3.9565e-08	3.2672e-06	734341631	KHN09799.1	116	hypothetical protein glysoja_017100 [Glycine soja]
Cluster-25869.76585	4.52847	28.9069	-2.6743	3.5035e-05	0.0016922	357505403	XP_003622990.1	1283	60S ribosomal protein L7 [Medicago truncatula]>gi|355498005|gb|AES79208.1| 60S ribosomal protein L7 [Medicago truncatula]>gi|388509378|gb|AFK42755.1| unknown [Medicago truncatula]
Cluster-25869.76652	20.583	172.562	-3.0676	7.9293e-28	2.985e-25	357479445	XP_003610008.1	1335	Xyloglucan endotransglucosylase/hydrolase [Medicago truncatula]>gi|355511063|gb|AES92205.1| xyloglucan endotransglucosylase/hydrolase family protein [Medicago truncatula]
Cluster-25869.76718	72.6979	172.49	-1.2465	3.144e-08	2.6159e-06	657379619	AES81618.2	2126	drug resistance transporter-like ABC domain protein [Medicago truncatula]
Cluster-25869.76728	30.4657	76.0645	-1.32	0.00010531	0.0045433	357483405	XP_003611989.1	102	hypothetical protein MTR_5g020080 [Medicago truncatula]
Cluster-25869.76748	21.2338	63.2053	-1.5737	3.5306e-05	0.0017042	657401763	KEH40722.1	1800	2OG-Fe(II) oxygenase family oxidoreductase [Medicago truncatula]
Cluster-25869.76750	6.57346	86.0115	-3.7098	3.1007e-17	6.4532e-15	357510053	XP_003625315.1	989	Disease resistance response protein [Medicago truncatula]>gi|355500330|gb|AES81533.1| disease resistance response protein [Medicago truncatula]>gi|388496182|gb|AFK36157.1| unknown [Medicago truncatula]
Cluster-25869.76778	42.9112	187.016	-2.1237	1.8385e-19	4.4821e-17	357472841	XP_003606705.1	1446	RING finger protein [Medicago truncatula]>gi|355507760|gb|AES88902.1| zinc finger (C3HC4-type RING finger) family protein [Medicago truncatula]
Cluster-25869.76784	1.37166	19.4037	-3.8223	4.9508e-05	0.0023368	657384568	AES96229.2	3355	NB-ARC domain disease resistance protein [Medicago truncatula]
Cluster-25869.76853	61.5872	180.861	-1.5542	4.4398e-12	5.9092e-10	147822235	CAN66208.1	3827	hypothetical protein VITISV_035070 [Vitis vinifera]
Cluster-25869.76920	20.9247	81.8725	-1.9682	1.6837e-08	1.4561e-06	357491359	XP_003615967.1	1768	O-methyltransferase [Medicago truncatula]>gi|355517302|gb|AES98925.1| orcinol O-methyltransferase [Medicago truncatula]
Cluster-25869.77002	24.6892	94.852	-1.9418	1.8521e-09	1.8235e-07	657401702	KEH40661.1	3720	receptor-like kinase [Medicago truncatula]
Cluster-25869.77036	91.194	202.404	-1.1502	2.9556e-08	2.4752e-06	657377086	KEH22006.1	2671	nodulin-like/MFS transporter [Medicago truncatula]
Cluster-25869.77055	10.4854	47.4739	-2.1787	3.6556e-06	0.00021414	657380426	KEH24569.1	351	hypothetical protein MTR_7g115360 [Medicago truncatula]
Cluster-25869.77098	3.68649	26.1436	-2.8261	4.7737e-05	0.0022602	357468059	XP_003604314.1	2721	hypothetical protein MTR_4g009340 [Medicago truncatula]>gi|355505369|gb|AES86511.1| UPF0481 plant-like protein [Medicago truncatula]
Cluster-25869.77258	151.844	365.658	-1.2679	2.6565e-16	5.2176e-14	657391012	AES92062.2	6751	drug resistance transporter-like ABC domain protein [Medicago truncatula]
Cluster-25869.77289	17.3643	58.0443	-1.741	1.61e-05	0.00083488	357453159	XP_003596856.1	308	hypothetical protein MTR_2g086870 [Medicago truncatula]>gi|355485904|gb|AES67107.1| hypothetical protein MTR_2g086870 [Medicago truncatula]
Cluster-25869.77401	5.68401	39.3642	-2.7919	7.2502e-07	4.8713e-05	357506557	XP_003623567.1	1090	Peroxidase [Medicago truncatula]>gi|355498582|gb|AES79785.1| class III peroxidase [Medicago truncatula]
Cluster-25869.77417	6.43355	34.1395	-2.4078	2.5983e-05	0.0012865	357439519	XP_003590037.1	1006	Inorganic phosphate transporter 1-1 [Medicago truncatula]>gi|122939027|gb|ABM69110.1| phosphate transporter 3 [Medicago truncatula]>gi|355479085|gb|AES60288.1| high affinity inorganic phosphate transporter [Medicago truncatula]
Cluster-25869.77574	25.0634	79.8163	-1.6711	1.0086e-06	6.5532e-05	357467121	XP_003603845.1	2047	Ornithine decarboxylase [Medicago truncatula]>gi|355492893|gb|AES74096.1| lysine/ornithine decarboxylase [Medicago truncatula]
Cluster-25869.77707	30.4825	124.15	-2.026	1.2416e-12	1.7723e-10	388522537	AFK49330.1	745	unknown [Medicago truncatula]>gi|657401580|gb|KEH40554.1| polyketide cyclase/dehydrase and lipid transporter [Medicago truncatula]
Cluster-25869.77722	16.6935	52.2799	-1.647	9.2392e-05	0.0040614	502123596	XP_004498182.1	2138	PREDICTED: allene oxide synthase, chloroplastic-like [Cicer arietinum]
Cluster-25869.77745	35.7843	126.352	-1.82	4.2523e-11	5.1508e-09	357487057	XP_003613816.1	625	RING finger protein [Medicago truncatula]>gi|355515151|gb|AES96774.1| zinc finger, C3HC4 type (RING finger) protein [Medicago truncatula]
Cluster-25869.77789	27.2377	95.1053	-1.8039	1.3372e-08	1.1736e-06	357458059	XP_003599310.1	3982	LRR receptor-like serine/threonine-protein kinase FEI [Medicago truncatula]>gi|355488358|gb|AES69561.1| Serine/Threonine kinase, plant-type protein [Medicago truncatula]
Cluster-25869.77810	16.9864	126.898	-2.9012	9.5163e-20	2.3575e-17	657389714	KEH31370.1	5062	LRR receptor-like kinase family protein [Medicago truncatula]
Cluster-25869.77886	73.1426	153.306	-1.0676	7.5536e-06	0.00041733	657386795	AES87135.2	3231	auxin response factor 2 [Medicago truncatula]
Cluster-25869.78014	50.7432	170.155	-1.7456	1.3567e-13	2.1133e-11	657401016	KEH40052.1	5176	calcineurin-like metallo-phosphoesterase superfamily protein [Medicago truncatula]
Cluster-25869.78191	18.7385	67.1338	-1.841	1.2283e-06	7.8538e-05	657373263	KEH19013.1	2989	dishevelled/Egl-10/leckstrin domain protein [Medicago truncatula]
Cluster-25869.78195	10.2012	45.4005	-2.154	7.0923e-06	0.00039497	357509953	XP_003625265.1	1561	Actin [Medicago truncatula]>gi|355500280|gb|AES81483.1| actin-97 [Medicago truncatula]
Cluster-25869.78272	28.3576	172.773	-2.6071	2.2973e-23	6.9732e-21	657375865	KEH21081.1	2184	BTB/POZ domain plant protein [Medicago truncatula]
Cluster-25869.78288	22.6355	63.6297	-1.4911	7.484e-05	0.0033948	571550175	XP_006603051.1	857	PREDICTED: probable serine/threonine-protein kinase At1g18390-like isoform X2 [Glycine max]
Cluster-25869.78512	25.8941	180.101	-2.7981	2.628e-26	9.2156e-24	357467121	XP_003603845.1	2180	Ornithine decarboxylase [Medicago truncatula]>gi|355492893|gb|AES74096.1| lysine/ornithine decarboxylase [Medicago truncatula]
Cluster-25869.78544	7.05817	38.1632	-2.4348	7.4628e-06	0.0004135	357484409	XP_003612492.1	2444	Abscisic acid 8'-hydroxylase [Medicago truncatula]>gi|355513827|gb|AES95450.1| cytochrome P450 family ABA 8'-hydroxylase [Medicago truncatula]
Cluster-25869.78611	4.62091	81.0258	-4.1321	1.4953e-17	3.181e-15	657401348	KEH40326.1	1464	leucoanthocyanidin dioxygenase-like protein [Medicago truncatula]
Cluster-25869.78641	40.9811	98.0999	-1.2593	2.5157e-05	0.0012496	657381753	KEH25715.1	3831	P-loop nucleoside triphosphate hydrolase superfamily protein [Medicago truncatula]
Cluster-25869.78668	0.539669	15.4916	-4.8433	0.00010039	0.0043633	657393800	AES70848.2	2202	cysteine-rich RLK (receptor-like kinase) protein [Medicago truncatula]
Cluster-25869.78728	41.3515	110.54	-1.4186	5.9354e-07	4.0409e-05	357454737	XP_003597649.1	2044	IAA-amino acid hydrolase ILR1-like protein [Medicago truncatula]
Cluster-25869.78774	5.50475	32.5549	-2.5641	1.884e-05	0.00096073	657371805	KEH17777.1	1855	DUF247 domain protein [Medicago truncatula]
Cluster-25869.78789	95.1291	297.522	-1.645	1.1807e-20	3.0427e-18	388509642	AFK42887.1	829	unknown [Medicago truncatula]>gi|657390923|gb|AES91906.2| pathogenesis-related protein bet V I family protein [Medicago truncatula]
Cluster-25869.78847	6.78334	40.8944	-2.5918	1.3827e-06	8.79e-05	388490886	AFK33509.1	610	unknown [Medicago truncatula]
Cluster-25869.78940	2.67461	29.4544	-3.4611	1.6299e-06	0.00010168	657372704	AET01852.2	1005	chaperone DnaJ domain protein [Medicago truncatula]
Cluster-25869.79052	0	29.4158	-5.8785	4.3932e-08	3.6084e-06	357448941	XP_003594746.1	3184	Aldehyde dehydrogenase 22A1 [Medicago truncatula]>gi|124359955|gb|ABN07971.1| Aldehyde dehydrogenase [Medicago truncatula]>gi|355483794|gb|AES64997.1| NAD-dependent aldehyde dehydrogenase family protein [Medicago truncatula]
Cluster-25869.79106	61.15	165.687	-1.438	6.0663e-10	6.4081e-08	357494805	XP_003617691.1	1546	MAP kinase-like protein [Medicago truncatula]>gi|355519026|gb|AET00650.1| Serine/Threonine-kinase WNK11-like protein [Medicago truncatula]
Cluster-25869.79138	23.9116	66.713	-1.4803	5.5979e-05	0.0026149	657394456	KEH35096.1	2948	enhanced disease susceptibility protein [Medicago truncatula]
Cluster-25869.79151	50.5315	193.6	-1.9378	1.0046e-17	2.1732e-15	357478459	XP_003609515.1	726	hypothetical protein MTR_4g116530 [Medicago truncatula]>gi|355510570|gb|AES91712.1| stress induced protein [Medicago truncatula]
Cluster-25869.79192	42.2865	107.715	-1.3489	2.4974e-06	0.00015149	217075376	ACJ86048.1	919	unknown [Medicago truncatula]>gi|388520433|gb|AFK48278.1| unknown [Medicago truncatula]>gi|657405561|gb|KEH44033.1| somatic embryogenesis receptor-like kinase [Medicago truncatula]
Cluster-25869.79231	18.3637	64.0563	-1.8025	3.1695e-06	0.00018709	357478899	XP_003609735.1	1912	hypothetical protein MTR_4g121570 [Medicago truncatula]>gi|355510790|gb|AES91932.1| 3-oxo-delta(4,5)-steroid 5-beta-reductase-like protein [Medicago truncatula]>gi|702198358|gb|AIW09151.1| progesterone 5-beta-reductase 3 [Medicago truncatula]
Cluster-25869.79250	26.0465	80.5177	-1.6282	1.5426e-06	9.6787e-05	357485877	XP_003613226.1	904	hypothetical protein MTR_5g034230 [Medicago truncatula]>gi|355514561|gb|AES96184.1| DUF1645 family protein [Medicago truncatula]
Cluster-25869.79264	20.994	61.0431	-1.5399	6.6223e-05	0.0030508	657389903	AES90761.2	2193	AP2-like ethylene-responsive transcription factor [Medicago truncatula]
Cluster-25869.79321	66.3343	137.059	-1.047	3.3282e-05	0.0016228	657372278	KEH18175.1	865	vacuolar iron transporter-like protein [Medicago truncatula]
Cluster-25869.79331	94.3171	197.322	-1.065	4.0441e-07	2.8414e-05	357512535	XP_003626556.1	1889	Hydroquinone glucosyltransferase [Medicago truncatula]>gi|355501571|gb|AES82774.1| UDP-glucosyltransferase family protein [Medicago truncatula]
Cluster-25869.79504	8.42608	61.5441	-2.8687	3.1144e-10	3.4216e-08	357461225	XP_003600894.1	2857	Phosphoinositide phospholipase C [Medicago truncatula]>gi|355489942|gb|AES71145.1| phosphoinositide-specific phospholipase C family protein [Medicago truncatula]
Cluster-25869.79620	38.6531	117.033	-1.5983	1.1744e-08	1.0391e-06	357483709	XP_003612141.1	1886	GDP-mannose 4 6-dehydratase [Medicago truncatula]>gi|355513476|gb|AES95099.1| GDP-mannose 4,6 dehydratase-like protein [Medicago truncatula]
Cluster-25869.79873	99.6913	201.235	-1.0133	1.1652e-06	7.4632e-05	357436313	XP_003588432.1	2217	Amino acid permease [Medicago truncatula]>gi|355477480|gb|AES58683.1| transmembrane amino acid transporter family protein [Medicago truncatula]
Cluster-25869.79990	68.0207	162.252	-1.2542	6.7421e-08	5.433e-06	357464091	XP_003602327.1	458	Auxin-induced protein 10A5 [Medicago truncatula]
Cluster-25869.80158	25.5499	184.742	-2.8541	1.575e-27	5.8433e-25	388521159	AFK48641.1	1389	unknown [Medicago truncatula]>gi|657388000|gb|KEH30025.1| enoyl-(acyl carrier) reductase [Medicago truncatula]>gi|657388002|gb|KEH30027.1| enoyl-(acyl carrier) reductase [Medicago truncatula]
Cluster-25869.80276	29.3064	107.713	-1.8779	4.3426e-10	4.6513e-08	357462673	XP_003601618.1	1555	O-methyltransferase [Medicago truncatula]>gi|355490666|gb|AES71869.1| flavonoid O-methyltransferase-like protein [Medicago truncatula]
Cluster-25869.80573	27.7954	145.361	-2.3867	6.204e-18	1.3574e-15	357473531	XP_003607050.1	1584	Glycosyltransferase CAZy family GT8 [Medicago truncatula]>gi|357496195|ref|XP_003618386.1| Glycosyltransferase CAZy family GT8 [Medicago truncatula]>gi|355493401|gb|AES74604.1| CAZy family GT8 glycosyltransferase [Medicago truncatula]>gi|355508105|gb|AES89247.1| CAZy family GT8 glycosyltransferase [Medicago truncatula]>gi|388506006|gb|AFK41069.1| unknown [Medicago truncatula]
Cluster-25869.80595	15.1782	49.5989	-1.7083	8.6534e-05	0.003828	657392574	KEH33506.1	1807	tyrosine kinase family protein [Medicago truncatula]
Cluster-25869.80674	4.93447	37.2886	-2.9178	7.5932e-07	5.0806e-05	502150462	XP_004507965.1	1544	PREDICTED: putative nuclease HARBI1 [Cicer arietinum]
Cluster-25869.81016	21.3238	97.2933	-2.1899	2.883e-11	3.5481e-09	217074394	ACJ85557.1	2378	unknown [Medicago truncatula]
Cluster-25869.81109	67.2087	184.153	-1.4542	4.4045e-11	5.3267e-09	657403618	KEH42459.1	3029	xyloglucan galactosyltransferase KATAMARI-like protein [Medicago truncatula]
Cluster-25869.81126	8.32801	49.2203	-2.5632	1.446e-07	1.106e-05	357449901	XP_003595227.1	2138	Calmodulin-binding protein [Medicago truncatula]>gi|355484275|gb|AES65478.1| calmodulin-binding family protein [Medicago truncatula]
Cluster-25869.81128	3.16493	26.359	-3.058	1.9885e-05	0.0010093	357449901	XP_003595227.1	2133	Calmodulin-binding protein [Medicago truncatula]>gi|355484275|gb|AES65478.1| calmodulin-binding family protein [Medicago truncatula]
Cluster-25869.81192	53.7339	117.756	-1.1319	3.1565e-05	0.0015477	357444993	XP_003592774.1	6026	hypothetical protein MTR_1g115950 [Medicago truncatula]>gi|355481822|gb|AES63025.1| hypothetical protein MTR_1g115950 [Medicago truncatula]
Cluster-25869.81370	9.43171	38.5769	-2.0321	7.2794e-05	0.0033118	357464419	XP_003602491.1	536	hypothetical protein MTR_3g094970 [Medicago truncatula]>gi|355491539|gb|AES72742.1| pathogenic type III effector avirulence factor Avr AvrRpt-cleavage: cleavage site protein [Medicago truncatula]
Cluster-25869.81480	13.0614	52.3494	-2.0029	4.8489e-06	0.00027852	357519937	XP_003630257.1	3288	hypothetical protein MTR_8g093550 [Medicago truncatula]>gi|355524279|gb|AET04733.1| cysteine desulfurylase [Medicago truncatula]
Cluster-25869.81503	0	16.2567	-5.023	6.0404e-05	0.0028097	388510596	AFK43364.1	393	unknown [Medicago truncatula]
Cluster-25869.81506	11.383	78.8866	-2.7929	2.2941e-12	3.1461e-10	357521655	XP_003631116.1	530	Protein TIFY 5A [Medicago truncatula]
Cluster-25869.81944	11.0788	67.5389	-2.6079	4.7258e-10	5.0336e-08	357440101	XP_003590328.1	1244	Syntaxin-121 [Medicago truncatula]>gi|217072078|gb|ACJ84399.1| unknown [Medicago truncatula]>gi|355479376|gb|AES60579.1| syntaxin of plants 122 protein [Medicago truncatula]
Cluster-25869.82168	54.133	175.059	-1.6933	2.4509e-13	3.7124e-11	657385957	KEH28442.1	1636	glycerophosphoryl diester phosphodiesterase family protein [Medicago truncatula]
Cluster-25869.82289	0.436607	30.2482	-6.1144	2.8655e-08	2.405e-06	357437203	XP_003588877.1	3017	Lectin-like receptor kinase [Medicago truncatula]>gi|38112431|gb|AAR11301.1| lectin-like receptor kinase 1;1 [Medicago truncatula]>gi|355477925|gb|AES59128.1| lectin receptor kinase [Medicago truncatula]
Cluster-25869.82311	31.4601	159.255	-2.3397	5.0296e-19	1.1921e-16	657390488	KEH32009.1	4596	ATP-dependent chaperone ClpB [Medicago truncatula]
Cluster-25869.82639	11.3056	42.1555	-1.8987	8.2172e-05	0.0036582	657375941	KEH21157.1	944	late embryogenesis abundant protein [Medicago truncatula]
Cluster-25869.82845	59.4997	137.595	-1.2095	1.5803e-06	9.8907e-05	657376734	KEH21748.1	2299	COBRA-like protein 2 precursor [Medicago truncatula]
Cluster-25869.83132	11.581	114.447	-3.3049	2.2858e-20	5.8319e-18	357484955	XP_003612765.1	2216	hypothetical protein MTR_5g028700 [Medicago truncatula]
Cluster-25869.83241	3.37293	35.0699	-3.3782	2.3002e-07	1.6985e-05	--	--	--	--
Cluster-25869.83267	39.1535	228.785	-2.5468	1.417e-29	5.6975e-27	657383329	KEH27058.1	979	cytochrome P450 family 71 protein [Medicago truncatula]
Cluster-25869.83389	18.0951	70.5328	-1.9627	1.7384e-07	1.3126e-05	357491507	XP_003616041.1	2808	Viral A-type inclusion protein repeat containing protein expressed [Medicago truncatula]>gi|355517376|gb|AES98999.1| kinase interacting (KIP1-like) family protein [Medicago truncatula]
Cluster-25869.83400	16.3824	54.7384	-1.7404	2.8239e-05	0.0013929	357460061	XP_003600312.1	1482	(+)-neomenthol dehydrogenase [Medicago truncatula]>gi|357514611|ref|XP_003627594.1| (+)-neomenthol dehydrogenase [Medicago truncatula]>gi|355521616|gb|AET02070.1| NAD(P)-binding rossmann-fold protein [Medicago truncatula]
Cluster-25869.83428	7.17247	33.4317	-2.2207	8.2088e-05	0.0036566	657373320	KEH19058.1	1750	transcription factor bHLH122-like protein [Medicago truncatula]
Cluster-25869.83487	9.1194	40.5093	-2.1512	2.2528e-05	0.0011315	357484179	XP_003612376.1	2127	Glutamate receptor 3.6 [Medicago truncatula]>gi|355513711|gb|AES95334.1| glutamate receptor 3.2 [Medicago truncatula]
Cluster-25869.83603	0	15.8094	-4.9827	7.8076e-05	0.0035043	357516567	XP_003628572.1	4773	ATP-dependent DNA helicase PIF1 [Medicago truncatula]
Cluster-25869.83649	12.0401	43.652	-1.8582	8.1354e-05	0.0036261	734358246	KHN14739.1	952	Putative UPF0481 protein [Glycine soja]
Cluster-25869.84416	26.6474	84.3711	-1.6628	5.5395e-07	3.8102e-05	657404761	KEH43384.1	2001	cytochrome P450 family protein [Medicago truncatula]
Cluster-25869.84821	20.132	69.0226	-1.7776	1.7261e-06	0.00010742	657399511	KEH38951.1	1533	arogenate/prephenate dehydratase [Medicago truncatula]
Cluster-25869.84853	66.7215	419.237	-2.6515	2.1491e-55	2.1716e-52	657382425	KEH26332.1	1339	heat shock protein 81-2 [Medicago truncatula]
Cluster-25869.84854	34.154	156.911	-2.1998	2.3396e-17	4.9225e-15	657382425	KEH26332.1	1339	heat shock protein 81-2 [Medicago truncatula]
Cluster-25869.85132	28.5937	86.0136	-1.5889	1.1447e-06	7.3501e-05	657370487	KEH16602.1	1132	activator of 90 kDa heat shock ATPase-like protein [Medicago truncatula]
Cluster-25869.85289	28.3576	103.349	-1.8657	1.1844e-09	1.2031e-07	657375078	KEH20500.1	2562	multi-copper oxidase-like protein [Medicago truncatula]
Cluster-25869.85681	0.494696	20.4751	-5.3712	5.55e-06	0.00031665	357489713	XP_003615144.1	825	hypothetical protein MTR_5g064360 [Medicago truncatula]>gi|355516479|gb|AES98102.1| phosphate-responsive 1 family protein [Medicago truncatula]
Cluster-25869.86062	21.6117	76.295	-1.8198	2.9903e-07	2.1664e-05	657388671	KEH30567.1	2908	integral membrane single C2 domain protein [Medicago truncatula]
Cluster-25869.86149	0.562155	18.1791	-5.0152	2.2286e-05	0.0011208	657395481	AES73352.2	3342	Serine/Threonine kinase, plant-type protein [Medicago truncatula]
Cluster-25869.86357	2.436	31.1743	-3.6778	4.0916e-07	2.8696e-05	357466213	XP_003603391.1	1929	SYNC1 protein [Medicago truncatula]>gi|355492439|gb|AES73642.1| hypothetical protein MTR_3g107090 [Medicago truncatula]
Cluster-25869.86379	11.4667	55.8084	-2.283	2.1314e-07	1.583e-05	657383329	KEH27058.1	999	cytochrome P450 family 71 protein [Medicago truncatula]
Cluster-25869.87111	10.1288	61.6035	-2.6046	2.7949e-09	2.6763e-07	388516423	AFK46273.1	1207	unknown [Medicago truncatula]
Cluster-25869.87112	4.48725	38.3815	-3.0965	2.1935e-07	1.6244e-05	388516423	AFK46273.1	1164	unknown [Medicago truncatula]
Cluster-25869.87389	35.4782	116.876	-1.72	1.3627e-09	1.3644e-07	657370903	KEH16944.1	554	glycoside hydrolase family 18 protein [Medicago truncatula]
Cluster-25869.87664	1.32856	18.1648	-3.7732	9.3682e-05	0.0041134	358346435	XP_003637273.1	2248	Ent-kaurene oxidase [Medicago truncatula]>gi|657400478|gb|KEH39664.1| cytochrome P450 family Ent-kaurenoic acid oxidase [Medicago truncatula]
Cluster-25869.87905	2.70022	21.8987	-3.0197	0.00011234	0.0048117	357467959	XP_003604264.1	650	Blue copper-like protein [Medicago truncatula]>gi|355505319|gb|AES86461.1| plastocyanin-like domain protein [Medicago truncatula]>gi|388499716|gb|AFK37924.1| unknown [Medicago truncatula]>gi|388516589|gb|AFK46356.1| unknown [Medicago truncatula]
Cluster-25869.88140	0	15.9554	-4.996	7.1796e-05	0.0032761	593331676	XP_007139264.1	1649	hypothetical protein PHAVU_008G014700g [Phaseolus vulgaris]>gi|561012397|gb|ESW11258.1| hypothetical protein PHAVU_008G014700g [Phaseolus vulgaris]
Cluster-25869.88318	2.3979	26.8772	-3.4865	4.322e-06	0.00025069	657386710	KEH28979.1	421	glutathione S-transferase, amino-terminal domain protein [Medicago truncatula]
Cluster-25869.88586	40.4389	115.668	-1.5162	6.0195e-08	4.866e-06	357479711	XP_003610141.1	1414	Xyloglucan endotransglucosylase/hydrolase [Medicago truncatula]>gi|355511196|gb|AES92338.1| xyloglucan endotransglucosylase/hydrolase family protein [Medicago truncatula]
Cluster-25869.88611	18.4262	62.9111	-1.7716	5.2645e-06	0.00030126	357479167	XP_003609869.1	1687	Pto kinase interactor [Medicago truncatula]>gi|355510924|gb|AES92066.1| Pti1-like kinase [Medicago truncatula]
Cluster-25869.88855	10.7447	43.6492	-2.0223	2.6167e-05	0.0012948	657390786	KEH32215.1	1209	endo-1,3-1,4-beta-D-glucanase-like protein [Medicago truncatula]
Cluster-25869.89302	4.7602	32.2908	-2.762	8.2324e-06	0.00045126	357499199	XP_003619888.1	2068	U-box domain-containing protein [Medicago truncatula]>gi|355494903|gb|AES76106.1| Avr9/Cf-9 rapidly elicited protein [Medicago truncatula]
Cluster-25869.89314	15.3656	53.6784	-1.8046	1.9594e-05	0.00099649	657397454	KEH37170.1	2138	polygalacturonase/glycoside hydrolase family protein [Medicago truncatula]
Cluster-25869.89584	1.50033	19.6885	-3.714	5.3186e-05	0.0024905	357476613	XP_003608592.1	1494	Transcription factor bHLH19 [Medicago truncatula]>gi|355509647|gb|AES90789.1| basic helix loop helix (bHLH) DNA-binding family protein [Medicago truncatula]
Cluster-25869.91139	0.530924	18.1555	-5.0958	2.1491e-05	0.0010837	657399665	KEH39052.1	410	wound-responsive family protein [Medicago truncatula]
Cluster-25869.91783	32.1802	85.6042	-1.4115	1.2173e-05	0.00064921	357491507	XP_003616041.1	2808	Viral A-type inclusion protein repeat containing protein expressed [Medicago truncatula]>gi|355517376|gb|AES98999.1| kinase interacting (KIP1-like) family protein [Medicago truncatula]
Cluster-25869.92260	1.24923	36.5729	-4.8717	2.1865e-09	2.1282e-07	357470699	XP_003605634.1	3520	Serine/threonine protein kinase-like protein CCR4 [Medicago truncatula]>gi|355506689|gb|AES87831.1| Serine/Threonine-kinase CCR3-like protein [Medicago truncatula]
Cluster-25869.92437	11.1806	55.1814	-2.3032	2.1079e-07	1.5686e-05	657377036	KEH21959.1	4215	LRR receptor-like kinase family protein [Medicago truncatula]
Cluster-25869.9309	2.56093	34.4258	-3.7488	8.1459e-08	6.4826e-06	357476921	XP_003608746.1	392	14 kDa proline-rich protein DC2.15 [Medicago truncatula]>gi|355509801|gb|AES90943.1| protease inhibitor/seed storage/LTP family protein [Medicago truncatula]>gi|388497150|gb|AFK36641.1| unknown [Medicago truncatula]
Cluster-25869.93397	4.9201	27.7546	-2.496	0.00010324	0.0044644	357453439	XP_003596996.1	4510	Glutamate receptor 3.4 [Medicago truncatula]>gi|355486044|gb|AES67247.1| glutamate receptor 3.2 [Medicago truncatula]
Cluster-25869.93503	0.760783	19.783	-4.7006	1.2559e-05	0.00066791	657381921	KEH25874.1	1630	plant/F1M20-13 protein [Medicago truncatula]
Cluster-25869.93504	0.988143	16.7899	-4.0867	0.00010996	0.0047203	657381921	KEH25874.1	1677	plant/F1M20-13 protein [Medicago truncatula]
Cluster-25869.95172	8.93202	91.8975	-3.363	6.4554e-17	1.315e-14	357460805	XP_003600684.1	1980	U-box domain-containing protein [Medicago truncatula]>gi|355489732|gb|AES70935.1| Avr9/Cf-9 rapidly elicited protein [Medicago truncatula]
Cluster-25869.97590	4.31922	26.0376	-2.5918	0.00011718	0.0049913	357502939	XP_003621758.1	1643	hypothetical protein MTR_7g022480 [Medicago truncatula]>gi|355496773|gb|AES77976.1| amidohydrolase family protein [Medicago truncatula]
Cluster-25869.97709	13.0632	91.559	-2.8092	3.3625e-14	5.6734e-12	657375227	KEH20636.1	2681	peptidyl-prolyl cis-trans isomerase FKBP62-like protein [Medicago truncatula]
Cluster-3358.0	0	18.3938	-5.2011	1.7927e-05	0.00091784	--	--	--	--

## Sheet: SD_24 VS SD_0 Up
Gene_id	SDL_24_readcount	SDL_0_readcount	log2.Fold_change.	p.value	q.value.Storey.et.al..2003.	NR GI	NR ID	NR Score	NR Description
Cluster-18200.0	11.5492	0	4.5297	0.00021768	0.0043011	--	--	--	--
Cluster-25869.100003	19.0207	0	5.2495	1.5078e-06	4.7185e-05	357508727	XP_003624652.1	3083	Periplasmic beta-glucosidase [Medicago truncatula]>gi|87162632|gb|ABD28427.1| Glycoside hydrolase, family 3, N-terminal; Glycoside hydrolase, family 3, C-terminal [Medicago truncatula]>gi|355499667|gb|AES80870.1| beta-D-glucoside glucohydrolase [Medicago truncatula]
Cluster-25869.100183	21.7656	1.73985	3.645	1.3111e-06	4.1648e-05	357483327	XP_003611950.1	794	Homeodomain-leucine zipper protein [Medicago truncatula]>gi|355513285|gb|AES94908.1| homeobox leucine zipper protein [Medicago truncatula]
Cluster-25869.100450	33.4864	0.977021	5.099	1.8404e-10	9.8445e-09	357507747	XP_003624162.1	937	Photosystem I reaction center subunit XI [Medicago truncatula]>gi|87162581|gb|ABD28376.1| Photosystem I reaction centre, subunit XI PsaL [Medicago truncatula]>gi|355499177|gb|AES80380.1| photosystem I reaction center subunit XI [Medicago truncatula]>gi|388516835|gb|AFK46479.1| unknown [Medicago truncatula]
Cluster-25869.100550	33.7584	8.87436	1.9275	4.2066e-06	0.0001222	571463451	XP_006582641.1	1257	PREDICTED: protein FAR1-RELATED SEQUENCE 5-like [Glycine max]
Cluster-25869.100724	15.229	1.05593	3.8502	3.9988e-05	0.00094892	357468871	XP_003604720.1	2563	Beta-glucosidase [Medicago truncatula]>gi|355505775|gb|AES86917.1| glycoside hydrolase family 1 protein [Medicago truncatula]
Cluster-25869.100725	30.9365	0.941698	5.0379	9.2397e-10	4.6486e-08	357468871	XP_003604720.1	2526	Beta-glucosidase [Medicago truncatula]>gi|355505775|gb|AES86917.1| glycoside hydrolase family 1 protein [Medicago truncatula]
Cluster-25869.100761	73.2058	1.50311	5.6059	3.7584e-21	4.1014e-19	657405358	KEH43851.1	730	Lipid transfer protein [Medicago truncatula]
Cluster-25869.100847	32.9365	7.44039	2.1462	1.5789e-06	4.933e-05	357461329	XP_003600946.1	2162	Taxadien-5-alpha-ol O-acetyltransferase [Medicago truncatula]>gi|355489994|gb|AES71197.1| HXXXD-type acyl-transferase family protein [Medicago truncatula]
Cluster-25869.100894	13.9934	0	4.8067	4.117e-05	0.00097421	657400059	KEH39401.1	3388	phototropin-2 protein [Medicago truncatula]
Cluster-25869.101076	59.2734	13.7535	2.1076	1.7442e-10	9.3432e-09	357438101	XP_003589326.1	1646	Peroxidase like protein [Medicago truncatula]>gi|358348474|ref|XP_003638271.1| Peroxidase like protein [Medicago truncatula]>gi|355478374|gb|AES59577.1| peroxidase family protein [Medicago truncatula]
Cluster-25869.101171	18.6375	0.526088	5.1468	1.9585e-06	6.0179e-05	--	--	--	--
Cluster-25869.101423	55.5166	13.9406	1.9936	1.9203e-09	9.299e-08	144924893	ABE86663.2	1658	Zinc finger, RING-type [Medicago truncatula]>gi|657404655|gb|AES61874.2| E3 ubiquitin ligase-like protein [Medicago truncatula]
Cluster-25869.101639	14.5923	0.878567	4.0539	4.685e-05	0.0010953	657383315	KEH27044.1	634	transmembrane protein, putative [Medicago truncatula]
Cluster-25869.101665	303.585	2.13066	7.1547	1.0236e-76	5.5694e-74	298364452	ADI79351.1	1399	chitinase [Medicago sativa]
Cluster-25869.101700	18.4481	3.19486	2.5296	0.00010258	0.0022101	357475343	XP_003607957.1	1916	Protein thiJ [Medicago truncatula]>gi|355509012|gb|AES90154.1| class I glutamine amidotransferase superfamily protein [Medicago truncatula]
Cluster-25869.101861	76.3466	6.61368	3.529	2.8381e-19	2.8075e-17	357492003	XP_003616290.1	1954	hypothetical protein MTR_5g078290 [Medicago truncatula]>gi|355517625|gb|AES99248.1| senescence-associated protein, putative [Medicago truncatula]
Cluster-25869.101923	94.4709	1.80373	5.7108	8.5613e-27	1.2421e-24	357476727	XP_003608649.1	3232	Peptide transporter PTR1 [Medicago truncatula]
Cluster-25869.102018	12.6576	0	4.6619	0.00010176	0.0021957	657389015	KEH30793.1	2708	O-fucosyltransferase family protein [Medicago truncatula]
Cluster-25869.102434	16.3705	2.29299	2.8358	0.00012171	0.0025692	357485321	XP_003612948.1	2112	hypothetical protein MTR_5g030900 [Medicago truncatula]>gi|163889367|gb|ABY48137.1| putative protein [Medicago truncatula]>gi|355514283|gb|AES95906.1| endoribonuclease E-like protein [Medicago truncatula]
Cluster-25869.102519	16.6424	1.58954	3.3882	3.5237e-05	0.00084589	657396886	AES64334.2	1827	F-box protein interaction domain protein [Medicago truncatula]
Cluster-25869.102554	40.9415	16.7597	1.2886	5.0731e-05	0.0011771	357521155	XP_003630866.1	3920	Plant synaptotagmin [Medicago truncatula]>gi|355524888|gb|AET05342.1| plant synaptotagmin [Medicago truncatula]
Cluster-25869.102902	19.8187	0	5.3088	9.0333e-07	2.9544e-05	388502744	AFK39438.1	552	unknown [Medicago truncatula]
Cluster-25869.103094	14.6845	0.142044	6.6918	3.4129e-05	0.00082162	357481085	XP_003610828.1	1821	Cytochrome P450 monooxygenase [Medicago truncatula]>gi|355512163|gb|AES93786.1| cytochrome P450 family monooxygenase [Medicago truncatula]
Cluster-25869.103706	17.0799	0	5.0942	5.3136e-06	0.00015142	657405713	KEH44169.1	2478	amino-acid permease BAT1-like protein [Medicago truncatula]
Cluster-25869.103942	43.8819	6.96616	2.6552	9.3521e-10	4.6927e-08	657403447	KEH42291.1	4627	LRR receptor-like kinase [Medicago truncatula]
Cluster-25869.103943	27.9184	2.50343	3.4792	6.5386e-08	2.5673e-06	657403447	KEH42291.1	2633	LRR receptor-like kinase [Medicago truncatula]
Cluster-25869.104141	34.5253	9.54474	1.8549	5.1245e-06	0.00014658	357501753	XP_003621165.1	2331	O-acyltransferase WSD1 [Medicago truncatula]>gi|355496180|gb|AES77383.1| O-acyltransferase WSD1-like protein [Medicago truncatula]
Cluster-25869.104180	11.9769	0.751555	3.9942	0.00023736	0.0046539	357479499	XP_003610035.1	356	hypothetical protein MTR_4g127190 [Medicago truncatula]>gi|355511090|gb|AES92232.1| hypothetical protein MTR_4g127190 [Medicago truncatula]
Cluster-25869.104276	28.3284	4.66114	2.6035	1.086e-06	3.5008e-05	657400521	KEH39706.1	2180	casein kinase [Medicago truncatula]
Cluster-25869.104770	13.749	0.150311	6.5152	5.5698e-05	0.0012771	657403306	KEH42156.1	1052	eukaryotic-type carbonic anhydrase [Medicago truncatula]
Cluster-25869.104804	23.7705	1.57826	3.9128	2.5698e-07	9.2158e-06	11133370	O48902.1	2266	RecName: Full=Malate dehydrogenase [NADP], chloroplastic; AltName: Full=NADP-MDH; Flags: Precursor [Medicago sativa]>gi|2827076|gb|AAB99753.1| malate dehydrogenase precursor [Medicago sativa]
Cluster-25869.104957	19.8713	2.5643	2.954	1.6843e-05	0.00043401	388493350	AFK34741.1	1097	unknown [Medicago truncatula]>gi|657373890|gb|KEH19498.1| SOUL heme-binding family protein [Medicago truncatula]
Cluster-25869.105448	20.4927	3.36246	2.6075	3.3328e-05	0.0008031	145206861	ABP37820.1	2017	gibberellin 3-beta-hydroxylase [Medicago sativa subsp. caerulea]
Cluster-25869.10567	74.7334	3.90808	4.2572	1.3166e-20	1.3968e-18	511943742	YP_008083533.1	716	apocytochrome b (mitochondrion) [Pyropia tenera]>gi|505490364|gb|AGL96386.1| apocytochrome b (mitochondrion) [Pyropia tenera]
Cluster-25869.105737	43.134	0	6.4308	8.4033e-13	5.5037e-11	657406014	KEH44443.1	2170	aluminum activated malate transporter family protein [Medicago truncatula]
Cluster-25869.105826	27.7436	8.28814	1.743	7.7108e-05	0.0017129	657379240	KEH23649.1	2547	sugar porter (SP) family MFS transporter [Medicago truncatula]
Cluster-25869.106094	15.0933	0.225466	6.0649	2.0008e-05	0.00050432	357463833	XP_003602198.1	2513	RNA polymerase sigma factor rpoD [Medicago truncatula]>gi|355491246|gb|AES72449.1| RNA polymerase sigma factor [Medicago truncatula]
Cluster-25869.106363	17.6201	1.59179	3.4685	1.7988e-05	0.00045949	357456095	XP_003598328.1	383	hypothetical protein MTR_3g010350 [Medicago truncatula]>gi|355487376|gb|AES68579.1| hypothetical protein MTR_3g010350 [Medicago truncatula]
Cluster-25869.106507	12.9222	0.989798	3.7066	0.00018004	0.0036376	357440633	XP_003590594.1	3048	Sulfate/bicarbonate/oxalate exchanger and transporter sat-1 [Medicago truncatula]>gi|355479642|gb|AES60845.1| sulfate/bicarbonate/oxalate exchanger and transporter sat-1 [Medicago truncatula]
Cluster-25869.106823	34.5864	2.40497	3.8461	6.0761e-10	3.0979e-08	657371126	KEH17144.1	2314	MATE efflux family protein [Medicago truncatula]
Cluster-25869.106892	39.3527	0.225466	7.4474	4.3253e-11	2.4532e-09	502166320	XP_004513857.1	7169	PREDICTED: magnesium-chelatase subunit ChlH, chloroplastic [Cicer arietinum]
Cluster-25869.106919	12.6191	0.862033	3.8717	0.00018087	0.0036514	657380286	KEH24490.1	3882	haloacid dehalogenase-like hydrolase family protein [Medicago truncatula]
Cluster-25869.106920	31.5958	7.59671	2.0563	4.1835e-06	0.00012167	657394477	AES71576.2	4300	linoleate 13S-lipoxygenase 2-1, related protein [Medicago truncatula]
Cluster-25869.106952	97.3429	8.56772	3.5061	4.7972e-24	6.1105e-22	357472245	XP_003606407.1	949	Glutathione S-transferase 103-1A [Medicago truncatula]>gi|355507462|gb|AES88604.1| glutathione S-transferase, amino-terminal domain protein [Medicago truncatula]
Cluster-25869.106966	14.5733	0.934182	3.9635	5.1874e-05	0.0011984	657382557	KEH26439.1	1193	light-harvesting complex I chlorophyll A/B-binding protein [Medicago truncatula]
Cluster-25869.106981	15.6653	0.690679	4.5034	1.6882e-05	0.00043489	357483567	XP_003612070.1	394	hypothetical protein MTR_5g020960 [Medicago truncatula]>gi|355513405|gb|AES95028.1| heavy-metal-associated domain protein [Medicago truncatula]
Cluster-25869.106985	30.8625	10.7322	1.5239	0.00010827	0.0023178	357449257	XP_003594905.1	5634	Histone-lysine N-methyltransferase SETD1B [Medicago truncatula]
Cluster-25869.107030	13.771	0	4.7836	4.7825e-05	0.0011144	357515207	XP_003627892.1	124	hypothetical protein MTR_8g039650 [Medicago truncatula]
Cluster-25869.107039	35.5641	1.72858	4.3628	1.1247e-10	6.1324e-09	357450939	XP_003595746.1	2145	Polygalacturonase [Medicago truncatula]>gi|355484794|gb|AES65997.1| polygalacturonase [Medicago truncatula]
Cluster-25869.107156	26.9517	0.676399	5.3164	1.017e-08	4.4908e-07	3914601	O65194.1	923	RecName: Full=Ribulose bisphosphate carboxylase small chain, chloroplastic; Short=RuBisCO small subunit; Flags: Precursor [Medicago sativa]>gi|3044116|gb|AAC13293.1| ribulose-1,5-bisphosphate carboxylase small subunit [Medicago sativa]
Cluster-25869.107162	41.247	1.27764	5.0127	1.5886e-12	1.0135e-10	357440669	XP_003590612.1	480	Non-specific lipid-transfer protein [Medicago truncatula]
Cluster-25869.107172	19.2486	2.48013	2.9563	2.2716e-05	0.00056619	357476259	XP_003608415.1	3480	Root phototropism protein [Medicago truncatula]>gi|355509470|gb|AES90612.1| phototropic-responsive NPH3 family protein [Medicago truncatula]
Cluster-25869.107215	94.3487	6.31306	3.9016	1.088e-24	1.4338e-22	657405348	KEH43841.1	1681	homocysteine S-methyltransferase-like protein [Medicago truncatula]
Cluster-25869.107252	23.3244	0.096199	7.9216	7.0377e-07	2.3338e-05	657395394	KEH35720.1	1067	glutathione S-transferase, amino-terminal domain protein [Medicago truncatula]
Cluster-25869.10751	30.0131	9.62892	1.6401	6.9751e-05	0.0015634	--	--	--	--
Cluster-25869.107582	30.5167	0.300622	6.6655	2.2492e-09	1.0809e-07	502146870	XP_004506644.1	1062	PREDICTED: heme-binding-like protein At3g10130, chloroplastic [Cicer arietinum]
Cluster-25869.107621	23.314	1.71054	3.7687	4.3305e-07	1.4872e-05	657404109	KEH42881.1	948	late embryogenesis abundant hydroxyproline-rich glycoprotein [Medicago truncatula]
Cluster-25869.107739	60.3734	0.150311	8.6498	1.9218e-14	1.4351e-12	87240677	ABD32535.1	2880	TGF-beta receptor, type I/II extracellular region [Medicago truncatula]>gi|657376562|gb|AES77454.2| peptide/nitrate transporter [Medicago truncatula]
Cluster-25869.107780	27.1124	8.59628	1.6572	0.00014375	0.0029747	657379019	AES80890.2	213	cathepsin propeptide inhibitor domain protein [Medicago truncatula]
Cluster-25869.107842	11.7838	0.150311	6.2927	0.00017566	0.0035557	255632673	ACU16688.1	239	unknown [Glycine max]
Cluster-25869.107872	20.7152	1.05218	4.2992	9.1547e-07	2.9902e-05	357468737	XP_003604653.1	1415	Chlorophyll a-b binding protein [Medicago truncatula]
Cluster-25869.107978	18.0766	1.50311	3.5881	1.1395e-05	0.0003037	657374878	AET03642.2	3157	long-chain acyl-CoA synthetase [Medicago truncatula]
Cluster-25869.108122	29.2065	10.4962	1.4764	0.00021611	0.0042765	657391160	KEH32491.1	1874	WD repeat protein DWA1 [Medicago truncatula]
Cluster-25869.108180	22.6443	1.18896	4.2514	3.0291e-07	1.0727e-05	657373703	KEH19348.1	1858	cation diffusion facilitator family transporter [Medicago truncatula]
Cluster-25869.108273	14.7267	1.95404	2.9139	0.00022909	0.0045056	657390959	AES91969.2	1730	PsbB mRNA maturation factor Mbb1 [Medicago truncatula]
Cluster-25869.108275	16.4169	1.39489	3.557	3.0238e-05	0.00073705	357519075	XP_003629826.1	2354	UOS1 [Medicago truncatula]
Cluster-25869.108348	14.2861	1.25735	3.5062	0.00010684	0.0022904	657400059	KEH39401.1	4660	phototropin-2 protein [Medicago truncatula]
Cluster-25869.108468	26.2887	0	5.7164	1.5804e-08	6.8049e-07	357515207	XP_003627892.1	177	hypothetical protein MTR_8g039650 [Medicago truncatula]
Cluster-25869.108650	23.6281	0.128516	7.5224	3.5616e-07	1.241e-05	657397078	KEH36911.1	557	STIG1-like protein [Medicago truncatula]
Cluster-25869.108792	13.3824	0.0751555	7.4762	0.00012332	0.0025985	169124051	ACA47401.1	1323	chloroplast chlorophyll-a/b binding protein [Medicago falcata]
Cluster-25869.108797	26.5814	1.87889	3.8225	6.0746e-08	2.3974e-06	357509135	XP_003624856.1	2021	Magnesium-protoporphyrin IX monomethyl ester [Medicago truncatula]>gi|355499871|gb|AES81074.1| magnesium-protoporphyrin IX monomethyl ester cyclase [Medicago truncatula]
Cluster-25869.109156	27.0091	1.95404	3.7889	5.1118e-08	2.0429e-06	388504458	AFK40295.1	2045	unknown [Medicago truncatula]>gi|657369695|gb|KEH16039.1| TPR1-like protein [Medicago truncatula]
Cluster-25869.109276	84.0216	3.30684	4.6672	1.3164e-23	1.6173e-21	657385542	AES99401.2	2432	glycerol-3-phosphate acyltransferase [Medicago truncatula]
Cluster-25869.109373	46.7643	0	6.5473	1.1154e-13	7.8306e-12	657397078	KEH36911.1	546	STIG1-like protein [Medicago truncatula]
Cluster-25869.109531	31.531	5.26088	2.5834	2.9586e-07	1.0491e-05	357447953	XP_003594252.1	2126	Inositol transporter [Medicago truncatula]>gi|355483300|gb|AES64503.1| inositol transporter, putative [Medicago truncatula]
Cluster-25869.109907	20.4707	4.65964	2.1353	0.00015983	0.0032789	657380123	AES82137.2	1789	alpha/beta hydrolase family protein [Medicago truncatula]
Cluster-25869.110181	14.91	0.751555	4.3103	3.0904e-05	0.00075184	657386366	KEH28702.1	699	Lipid transfer protein [Medicago truncatula]
Cluster-25869.110731	21.2333	0	5.4083	3.6709e-07	1.2751e-05	357445395	XP_003592975.1	641	Ferredoxin I [Medicago truncatula]>gi|355482023|gb|AES63226.1| 2Fe-2S ferredoxin superfamily protein [Medicago truncatula]>gi|388510582|gb|AFK43357.1| unknown [Medicago truncatula]
Cluster-25869.111158	26.5814	8.19195	1.6981	0.00013621	0.0028379	657374832	AET03524.2	1819	auxin efflux carrier family protein [Medicago truncatula]
Cluster-25869.11223	57.1958	15.1062	1.9208	2.2623e-09	1.0858e-07	326492680	BAJ90196.1	1881	predicted protein [Hordeum vulgare subsp. vulgare]
Cluster-25869.113049	27.1314	1.72858	3.9723	3.2974e-08	1.354e-06	357451731	XP_003596142.1	687	LOB domain-containing protein [Medicago truncatula]>gi|217072926|gb|ACJ84823.1| unknown [Medicago truncatula]>gi|388512677|gb|AFK44400.1| unknown [Medicago truncatula]
Cluster-25869.113175	12.1602	0.375777	5.0161	0.00012451	0.0026199	802616051	XP_012075337.1	1139	PREDICTED: uncharacterized protein LOC105636626 [Jatropha curcas]
Cluster-25869.114012	85.6715	2.32982	5.2005	1.879e-24	2.4508e-22	22550338	NP_689367.1	656	cytochrome c oxidase subunit 3 [Chaetosphaeridium globosum]>gi|22417004|gb|AAM96603.1|AF494279_8 cytochrome c oxidase subunit 3 [Chaetosphaeridium globosum]
Cluster-25869.114036	116.469	57.6442	1.0147	2.7113e-09	1.2892e-07	--	--	--	--
Cluster-25869.114530	33.1809	6.2379	2.4112	3.4572e-07	1.2096e-05	34559256	AAQ75384.1	199	putative opsin [Oryza sativa Indica Group]
Cluster-25869.114630	23.1087	3.94942	2.5487	1.2881e-05	0.00033985	357442641	XP_003591598.1	763	hypothetical protein MTR_1g089420, partial [Medicago truncatula]
Cluster-25869.115147	17.6598	0.676399	4.7065	4.3084e-06	0.00012488	--	--	--	--
Cluster-25869.115861	54.446	6.68884	3.025	6.5651e-13	4.3484e-11	326513122	BAK06801.1	638	predicted protein [Hordeum vulgare subsp. vulgare]
Cluster-25869.116100	14.7878	0.526088	4.813	2.4848e-05	0.00061356	326499079	BAK06030.1	2287	predicted protein [Hordeum vulgare subsp. vulgare]>gi|662524705|gb|KEQ82091.1| ATP synthase F1, beta subunit [Aureobasidium pullulans EXF-150]
Cluster-25869.116111	15.6433	0.150311	6.7015	1.9038e-05	0.00048226	--	--	--	--
Cluster-25869.11634	25.6648	2.25466	3.5088	2.0543e-07	7.4764e-06	--	--	--	--
Cluster-25869.116404	18.5764	0.751555	4.6275	2.5564e-06	7.7058e-05	38325811	AAR17078.1	2287	heat shock protein 70-1 [Nicotiana tabacum]
Cluster-25869.116468	17.4154	2.17951	2.9983	5.0859e-05	0.0011793	551606994	XP_005784821.1	847	hypothetical protein EMIHUDRAFT_112396 [Emiliania huxleyi CCMP1516]>gi|485637928|gb|EOD32392.1| hypothetical protein EMIHUDRAFT_112396 [Emiliania huxleyi CCMP1516]
Cluster-25869.116497	17.9042	1.72858	3.3726	1.834e-05	0.0004666	--	--	--	--
Cluster-25869.116528	37.2408	0	6.2188	2.3899e-11	1.3844e-09	729381277	XP_010550284.1	188	PREDICTED: uncharacterized protein LOC104821179 [Tarenaya hassleriana]
Cluster-25869.116531	21.1429	0.526088	5.3287	3.9068e-07	1.3521e-05	545713638	XP_005709122.1	1963	ATP-dependent Clp protease ATP-binding subunit ClpB [Galdieria sulphuraria]>gi|452825606|gb|EME32602.1| ATP-dependent Clp protease ATP-binding subunit ClpB [Galdieria sulphuraria]
Cluster-25869.116978	25.7259	1.80373	3.8342	9.6638e-08	3.6823e-06	168066133	XP_001784997.1	1126	predicted protein [Physcomitrella patens]>gi|168066153|ref|XP_001785007.1| predicted protein [Physcomitrella patens]>gi|168066157|ref|XP_001785009.1| predicted protein [Physcomitrella patens]>gi|162663414|gb|EDQ50178.1| predicted protein [Physcomitrella patens]>gi|162663424|gb|EDQ50188.1| predicted protein [Physcomitrella patens]>gi|162663426|gb|EDQ50190.1| predicted protein [Physcomitrella paten…
Cluster-25869.117160	30.3089	1.27764	4.5682	2.0053e-09	9.6737e-08	226491348	NP_001142253.1	2526	uncharacterized protein LOC100274422 [Zea mays]>gi|194707854|gb|ACF88011.1| unknown [Zea mays]>gi|584138006|gb|EWG47348.1| hypothetical protein FVEG_07477 [Fusarium verticillioides 7600]
Cluster-25869.117240	69.356	3.30684	4.3905	1.9494e-19	1.9436e-17	333796940	AEF98135.1	1738	cytochrome c oxidase subunit I, partial (mitochondrion) [Lingulodinium polyedrum]
Cluster-25869.117273	34.6475	2.25466	3.9418	4.6081e-10	2.3684e-08	818211090	AKG25417.1	852	putative polyketide synthase, partial [Hematodinium sp. SG-2015]
Cluster-25869.117275	32.1421	1.65342	4.2809	9.9645e-10	4.9902e-08	326508144	BAJ99339.1	2016	predicted protein [Hordeum vulgare subsp. vulgare]
Cluster-25869.117298	27.6703	0	5.7903	6.8109e-09	3.0917e-07	828334236	XP_012575125.1	390	PREDICTED: uncharacterized protein LOC101508115 [Cicer arietinum]
Cluster-25869.117364	19.1967	0	5.2628	1.3463e-06	4.2641e-05	--	--	--	--
Cluster-25869.117897	15.46	1.50311	3.3625	6.9765e-05	0.0015634	326517709	BAK03773.1	1591	predicted protein, partial [Hordeum vulgare subsp. vulgare]
Cluster-25869.117898	23.8316	0.676399	5.1389	7.4691e-08	2.9042e-06	--	--	--	--
Cluster-25869.118176	22.9761	0.526088	5.4487	1.2233e-07	4.59e-06	162134237	ABX82557.1	413	cytochrome c oxidase subunit 2 [Trebouxia aggregata]
Cluster-25869.118411	970.985	193.751	2.3252	7.5433e-162	1.1726e-158	657404144	KEH42916.1	2028	mammalian STARD2 lipid-binding START domain protein [Medicago truncatula]
Cluster-25869.118738	14.299	0.450933	4.9869	3.1954e-05	0.00077417	301103482	XP_002900827.1	420	Zinc (Zn2 )-Iron (Fe2 ) Permease (ZIP) Family [Phytophthora infestans T30-4]>gi|262101582|gb|EEY59634.1| Zinc (Zn2 )-Iron (Fe2 ) Permease (ZIP) Family [Phytophthora infestans T30-4]
Cluster-25869.118830	12.2824	0.601244	4.3525	0.00015161	0.0031253	357475371	XP_003607971.1	2047	Abscisic acid 8'-hydroxylase [Medicago truncatula]>gi|355509026|gb|AES90168.1| cytochrome P450 family ABA 8'-hydroxylase [Medicago truncatula]
Cluster-25869.118873	13.5865	0.0751555	7.4981	0.00011119	0.0023724	657370309	KEH16464.1	3014	alpha-L-arabinofuranosidase-like protein [Medicago truncatula]
Cluster-25869.120008	13.3824	1.12733	3.5693	0.00016302	0.0033317	657373005	KEH18775.1	2711	hydrolyzing O-glycosyl compounds hydrolase [Medicago truncatula]
Cluster-25869.12275	13.3322	0.0751555	7.4708	0.0001265	0.0026535	357492853	XP_003616715.1	2380	hypothetical protein MTR_5g083500 [Medicago truncatula]>gi|355518050|gb|AES99673.1| hypothetical protein MTR_5g083500 [Medicago truncatula]
Cluster-25869.13358	14.83	0	4.8904	2.3501e-05	0.00058404	657396327	AES74346.2	1901	NAD-dependent epimerase/dehydratase family protein [Medicago truncatula]
Cluster-25869.13957	15.5455	0.451684	5.105	1.4039e-05	0.00036747	357445807	XP_003593181.1	175	hypothetical protein MTR_2g008650 [Medicago truncatula]
Cluster-25869.14403	27.7051	2.37191	3.546	6.1533e-08	2.426e-06	357465015	XP_003602789.1	1999	Myristoyl-acyl carrier protein thioesterase [Medicago truncatula]>gi|355491837|gb|AES73040.1| palmitoyl-acyl carrier thioesterase [Medicago truncatula]>gi|388509940|gb|AFK43036.1| unknown [Medicago truncatula]
Cluster-25869.14791	19.6623	0.225466	6.4464	1.3759e-06	4.3488e-05	357472417	XP_003606493.1	806	LOB domain protein [Medicago truncatula]>gi|355507548|gb|AES88690.1| lateral organ boundaries (LOB) domain protein [Medicago truncatula]
Cluster-25869.15950	13.5687	0.872555	3.9589	9.4631e-05	0.0020565	217073722	ACJ85221.1	931	unknown [Medicago truncatula]>gi|388521619|gb|AFK48871.1| unknown [Medicago truncatula]>gi|657373304|gb|KEH19042.1| lateral organ boundaries (LOB) domain protein [Medicago truncatula]
Cluster-25869.15976	15.9446	0.97627	4.0296	2.1426e-05	0.0005365	357512553	XP_003626565.1	3418	hypothetical protein MTR_7g117280 [Medicago truncatula]>gi|355501580|gb|AES82783.1| triacylglycerol lipase [Medicago truncatula]
Cluster-25869.16050	13.7612	0.60425	4.5093	5.4969e-05	0.0012623	657395166	AES72720.2	3632	ABC transporter-like protein [Medicago truncatula]
Cluster-25869.16835	24.4115	3.64955	2.7418	3.7013e-06	0.00010831	657392300	AES69715.2	1745	transmembrane amino acid transporter family protein [Medicago truncatula]
Cluster-25869.16860	48.0298	0.601244	6.3198	3.7431e-14	2.7205e-12	657401566	KEH40540.1	1840	auxin-induced 5NG4-like protein [Medicago truncatula]
Cluster-25869.17709	19.6152	1.72858	3.5043	5.6445e-06	0.00015971	357439663	XP_003590109.1	306	hypothetical protein MTR_1g044470 [Medicago truncatula]>gi|355479157|gb|AES60360.1| transmembrane protein, putative [Medicago truncatula]
Cluster-25869.18463	16.2458	0.150311	6.756	1.3615e-05	0.00035809	657394423	KEH35064.1	1119	thiol-disulfide oxidoreductase DCC [Medicago truncatula]
Cluster-25869.18549	20.1041	3.83293	2.391	7.7623e-05	0.0017223	657389412	KEH31128.1	1696	serine carboxypeptidase-like protein [Medicago truncatula]
Cluster-25869.18567	35.2585	0.0751555	8.8739	8.0073e-09	3.5878e-07	388521787	AFK48955.1	952	unknown [Medicago truncatula]>gi|657375954|gb|KEH21170.1| disease resistance response protein [Medicago truncatula]
Cluster-25869.18571	13.2033	0	4.7228	7.0208e-05	0.0015724	657372936	KEH18706.1	3252	ubiquitin ligase cop1, putative [Medicago truncatula]
Cluster-25869.18805	32.8754	0.375777	6.451	4.2994e-10	2.2143e-08	657404266	KEH43011.1	761	Chitinase / Hevein / PR-4 / Wheatwin2 [Medicago truncatula]
Cluster-25869.19212	28.5979	2.63044	3.4425	5.0223e-08	2.0124e-06	217071082	ACJ83901.1	763	unknown [Medicago truncatula]>gi|657405362|gb|KEH43855.1| Lipid transfer protein [Medicago truncatula]
Cluster-25869.19336	29.9074	0.526088	5.8291	1.7135e-09	8.3721e-08	657383895	AES94195.2	2589	CPD photolyase [Medicago truncatula]
Cluster-25869.19408	15.2156	2.10435	2.8541	0.00020377	0.0040653	357520527	XP_003630552.1	1049	NAC domain protein [Medicago truncatula]>gi|355524574|gb|AET05028.1| NAC transcription factor-like protein [Medicago truncatula]
Cluster-25869.19909	40.2082	14.2044	1.5012	1.1787e-05	0.00031339	357445965	XP_003593260.1	1541	Carbonic anhydrase [Medicago truncatula]>gi|355482308|gb|AES63511.1| carbonic anhydrase family protein [Medicago truncatula]
Cluster-25869.20165	64.6508	0.0751555	9.7486	1.9695e-13	1.3589e-11	657387695	KEH29773.1	2168	aluminum activated malate transporter family protein [Medicago truncatula]
Cluster-25869.20212	23.8927	0.977021	4.612	9.7167e-08	3.7007e-06	357465983	XP_003603276.1	2747	Rieske iron-sulfur protein Tic55 [Medicago truncatula]>gi|355492324|gb|AES73527.1| translocon at the inner envelope membrane ofs protein 55-II [Medicago truncatula]
Cluster-25869.20350	18.4927	0.676399	4.7729	2.4693e-06	7.4608e-05	657401906	KEH40858.1	1267	caffeic acid O-methyltransferase [Medicago truncatula]
Cluster-25869.20465	23.0372	1.80373	3.6749	6.0699e-07	2.0368e-05	358346569	XP_003637339.1	1313	Chlorophyll a-b binding protein [Medicago truncatula]>gi|657372747|gb|KEH18534.1| light-harvesting complex I chlorophyll A/B-binding protein [Medicago truncatula]
Cluster-25869.20702	21.4888	1.13259	4.2459	6.1011e-07	2.0463e-05	217071156	ACJ83938.1	749	unknown [Medicago truncatula]>gi|388497482|gb|AFK36807.1| unknown [Medicago truncatula]>gi|657398101|gb|KEH37723.1| DUF538 family protein [Medicago truncatula]
Cluster-25869.20902	30.5533	0.901866	5.0823	1.1478e-09	5.7068e-08	357507579	XP_003624078.1	967	WRKY transcription factor [Medicago truncatula]>gi|355499093|gb|AES80296.1| WRKY family transcription factor [Medicago truncatula]
Cluster-25869.21184	44.3952	0	6.4723	4.1518e-13	2.8036e-11	357445395	XP_003592975.1	645	Ferredoxin I [Medicago truncatula]>gi|355482023|gb|AES63226.1| 2Fe-2S ferredoxin superfamily protein [Medicago truncatula]>gi|388510582|gb|AFK43357.1| unknown [Medicago truncatula]
Cluster-25869.21240	135.409	0.582455	7.861	4.0518e-33	7.4548e-31	87240469	ABD32327.1	1616	Glycoside hydrolase, family 17 [Medicago truncatula]>gi|217072248|gb|ACJ84484.1| unknown [Medicago truncatula]>gi|388503626|gb|AFK39879.1| unknown [Medicago truncatula]
Cluster-25869.21265	11.7325	0.300622	5.2864	0.00015769	0.0032411	388510242	AFK43187.1	1049	unknown [Medicago truncatula]>gi|657371801|gb|KEH17773.1| oxygen-evolving enhancer protein [Medicago truncatula]
Cluster-25869.21380	20.068	0.804164	4.6413	1.0048e-06	3.261e-05	388521955	AFK49039.1	986	unknown [Medicago truncatula]>gi|657387237|gb|KEH29367.1| plant invertase/pectin methylesterase inhibitor [Medicago truncatula]
Cluster-25869.21381	27.1063	1.07472	4.6566	1.2973e-08	5.6304e-07	388521955	AFK49039.1	891	unknown [Medicago truncatula]>gi|657387237|gb|KEH29367.1| plant invertase/pectin methylesterase inhibitor [Medicago truncatula]
Cluster-25869.21419	25.4173	0	5.6677	2.6974e-08	1.1197e-06	357467649	XP_003604109.1	2848	hypothetical protein MTR_4g005070 [Medicago truncatula]>gi|355505164|gb|AES86306.1| high chlorophyll fluorescence phenotype 173 protein [Medicago truncatula]
Cluster-25869.21434	13.1379	0.751555	4.1277	0.00010538	0.0022617	388515303	AFK45713.1	631	unknown [Medicago truncatula]>gi|657380492|gb|KEH24614.1| thylakoid membrane phosphoprotein 14 kDa protein [Medicago truncatula]
Cluster-25869.21494	26.7036	1.12733	4.5661	1.8125e-08	7.7171e-07	357453611	XP_003597086.1	1024	Cytochrome b6-f complex iron-sulfur subunit [Medicago truncatula]>gi|217071232|gb|ACJ83976.1| unknown [Medicago truncatula]>gi|355486134|gb|AES67337.1| cytochrome b6-F complex iron-sulfur subunit [Medicago truncatula]>gi|388498486|gb|AFK37309.1| unknown [Medicago truncatula]
Cluster-25869.21513	22.7928	3.68262	2.6298	1.1211e-05	0.00029942	657406072	KEH44501.1	947	disease resistance-responsive, dirigent domain protein [Medicago truncatula]
Cluster-25869.21527	16.3595	0	5.0321	8.526e-06	0.00023262	657398332	KEH37940.1	1048	plant-specific domain TIGR01570 family protein [Medicago truncatula]
Cluster-25869.21727	15.5822	0.751555	4.3739	1.9482e-05	0.00049236	124360700	ABN08689.1	1529	Aminoacyl-tRNA synthetase, class Ia [Medicago truncatula]>gi|657376392|gb|AES77258.2| leucyl-tRNA synthetase [Medicago truncatula]
Cluster-25869.21735	101.315	0.225466	8.8117	9.4989e-23	1.1341e-20	357446161	XP_003593358.1	718	Pathogenesis-related protein 1a [Medicago truncatula]>gi|355482406|gb|AES63609.1| CAP, cysteine-rich secretory protein, antigen 5 [Medicago truncatula]
Cluster-25869.21821	78.5832	4.50933	4.1232	2.4961e-21	2.7635e-19	357437821	XP_003589186.1	1983	Alpha-amylase [Medicago truncatula]>gi|355478234|gb|AES59437.1| alpha amylase domain protein [Medicago truncatula]
Cluster-25869.21871	38.2528	0.901866	5.4065	8.7602e-12	5.2294e-10	357451409	XP_003595981.1	557	Photosystem II 10 kDa polypeptide [Medicago truncatula]>gi|355485029|gb|AES66232.1| photosystem II 10 kDa proteinPsbR protein [Medicago truncatula]>gi|388509646|gb|AFK42889.1| unknown [Medicago truncatula]
Cluster-25869.21898	24.4427	1.20249	4.3453	9.1555e-08	3.5062e-06	657372120	KEH18052.1	343	Defensin-like protein [Medicago truncatula]
Cluster-25869.21903	77.317	0.278827	8.1153	3.9535e-19	3.8807e-17	388491238	AFK33685.1	361	unknown [Medicago truncatula]>gi|657387114|gb|KEH29269.1| potato type II proteinase inhibitor family protein [Medicago truncatula]
Cluster-25869.21913	69.906	0.601244	6.8613	2.4244e-19	2.4108e-17	657370575	KEH16672.1	1270	expansin-like protein B1 [Medicago truncatula]
Cluster-25869.21960	17.3305	1.97509	3.1333	3.9762e-05	0.00094501	357510423	XP_003625500.1	532	hypothetical protein MTR_7g099860 [Medicago truncatula]>gi|87240340|gb|ABD32198.1| hypothetical protein MtrDRAFT_AC148343g14v2 [Medicago truncatula]>gi|355500515|gb|AES81718.1| transmembrane protein, putative [Medicago truncatula]>gi|388510610|gb|AFK43371.1| unknown [Medicago truncatula]
Cluster-25869.21986	14.1156	0.450933	4.9682	3.6097e-05	0.00086545	357467133	XP_003603851.1	2166	Glyceraldehyde-3-phosphate dehydrogenase [Medicago truncatula]>gi|355492899|gb|AES74102.1| glyceraldehyde-3-phosphate dehydrogenase B [Medicago truncatula]
Cluster-25869.22034	32.5087	1.20249	4.7567	4.2831e-10	2.2074e-08	357495319	XP_003617948.1	1291	Chlorophyll a/b binding protein [Medicago truncatula]>gi|355519283|gb|AET00907.1| light-harvesting complex I chlorophyll A/B-binding protein [Medicago truncatula]
Cluster-25869.22057	30.6144	1.65342	4.2107	2.7829e-09	1.3224e-07	657394759	AES72092.2	2120	anthranilate N-benzoyltransferase [Medicago truncatula]
Cluster-25869.22227	37.6417	4.80995	2.9682	2.9648e-09	1.4018e-07	217072770	ACJ84745.1	1251	unknown [Medicago truncatula]>gi|657392742|gb|KEH33649.1| oxygen-evolving enhancer protein 2-1 [Medicago truncatula]
Cluster-25869.22287	262.453	0.300622	9.7699	1.7665e-49	5.256e-47	357465425	XP_003602997.1	747	hypothetical protein MTR_3g101260 [Medicago truncatula]
Cluster-25869.22293	16.0099	2.55529	2.6474	0.00022253	0.0043854	388518371	AFK47247.1	722	unknown [Medicago truncatula]>gi|657394415|gb|KEH35056.1| NHL domain protein [Medicago truncatula]
Cluster-25869.22307	19.3708	1.42795	3.7619	4.1364e-06	0.00012035	657389267	KEH30983.1	1946	triose phosphate/phosphate translocator [Medicago truncatula]
Cluster-25869.22321	17.9654	2.40497	2.9011	4.8547e-05	0.0011301	357445799	XP_003593177.1	1162	Chloroplast chlorophyll a/b-binding protein CP24 [Medicago truncatula]>gi|355482225|gb|AES63428.1| light-harvesting complex I chlorophyll A/B-binding protein [Medicago truncatula]
Cluster-25869.22379	24.2593	1.12733	4.4276	9.3043e-08	3.556e-06	657400812	KEH39908.1	704	DUF1677 family protein [Medicago truncatula]
Cluster-25869.22386	24.12	0.322417	6.2252	7.6487e-08	2.9664e-06	388491238	AFK33685.1	363	unknown [Medicago truncatula]>gi|657387114|gb|KEH29269.1| potato type II proteinase inhibitor family protein [Medicago truncatula]
Cluster-25869.22424	12.5269	0.601244	4.3809	0.00012799	0.0026814	357480129	XP_003610350.1	2541	NADP-dependent glyceraldehyde-3-phosphate dehydrogenase [Medicago truncatula]>gi|355511405|gb|AES92547.1| NADP-dependent glyceraldehyde-3-phosphate dehydrogenase [Medicago truncatula]
Cluster-25869.22436	47.9107	1.42795	5.0683	2.506e-14	1.8496e-12	357467649	XP_003604109.1	2848	hypothetical protein MTR_4g005070 [Medicago truncatula]>gi|355505164|gb|AES86306.1| high chlorophyll fluorescence phenotype 173 protein [Medicago truncatula]
Cluster-25869.22462	24.8344	1.44449	4.1037	1.01e-07	3.833e-06	388492790	AFK34461.1	1182	unknown [Medicago truncatula]>gi|388518157|gb|AFK47140.1| unknown [Medicago truncatula]>gi|657403287|gb|KEH42137.1| allergen Pru protein, putative [Medicago truncatula]
Cluster-25869.22493	14.3216	0	4.8401	3.3025e-05	0.00079681	657401906	KEH40858.1	1236	caffeic acid O-methyltransferase [Medicago truncatula]
Cluster-25869.23310	13.6549	0.375777	5.1834	4.6279e-05	0.001084	357448483	XP_003594517.1	723	hypothetical protein MTR_2g030100 [Medicago truncatula]>gi|355483565|gb|AES64768.1| leguminosin group486 secreted peptide [Medicago truncatula]
Cluster-25869.23474	21.9678	2.12765	3.3681	2.1015e-06	6.4158e-05	657399012	KEH38529.1	927	Kunitz type trypsin inhibitor [Medicago truncatula]
Cluster-25869.23565	18.4542	0.375777	5.6179	2.1484e-06	6.5406e-05	388503702	AFK39917.1	954	unknown [Medicago truncatula]>gi|657403139|gb|KEH42000.1| hypothetical protein MTR_1g059660 [Medicago truncatula]
Cluster-25869.24032	30.5533	7.51555	2.0234	7.1763e-06	0.00019921	657374928	AET03791.2	650	chaperone DnaJ domain protein [Medicago truncatula]
Cluster-25869.24517	29.4534	1.12733	4.7075	2.9292e-09	1.3877e-07	357497247	XP_003618912.1	310	hypothetical protein MTR_6g026820 [Medicago truncatula]>gi|355493927|gb|AES75130.1| hypothetical protein MTR_6g026820 [Medicago truncatula]
Cluster-25869.24646	35.3581	3.745	3.239	2.8725e-09	1.3624e-07	374634432	AEZ54449.1	1442	polygalacturonase-inhibiting protein 3, partial [Medicago sativa subsp. x varia]
Cluster-25869.25065	21.3219	2.32982	3.194	4.4519e-06	0.00012855	657378165	KEH22958.1	469	one helix protein OHP [Medicago truncatula]
Cluster-25869.25139	20.5318	2.25466	3.1869	6.8063e-06	0.0001899	357478131	XP_003609351.1	1913	Equilibrative nucleoside transporter [Medicago truncatula]>gi|355510406|gb|AES91548.1| equilibrative nucleoside transporter 6 [Medicago truncatula]
Cluster-25869.25206	15.7655	0	4.9787	1.2619e-05	0.00033329	124360700	ABN08689.1	1212	Aminoacyl-tRNA synthetase, class Ia [Medicago truncatula]>gi|657376392|gb|AES77258.2| leucyl-tRNA synthetase [Medicago truncatula]
Cluster-25869.25375	20.043	3.90808	2.3586	8.839e-05	0.001937	357500383	XP_003620480.1	1373	NAC domain protein [Medicago truncatula]>gi|355495495|gb|AES76698.1| NAC transcription factor-like protein [Medicago truncatula]
Cluster-25869.25499	33.0587	3.15653	3.3886	5.5259e-09	2.5265e-07	388493666	AFK34899.1	1335	unknown [Medicago truncatula]>gi|388507680|gb|AFK41906.1| unknown [Medicago truncatula]>gi|657388227|gb|KEH30190.1| NAD(P)-binding rossmann-fold protein [Medicago truncatula]
Cluster-25869.25557	56.7632	4.66415	3.6053	6.795e-15	5.2334e-13	357482327	XP_003611449.1	1521	Peroxidase [Medicago truncatula]>gi|355512784|gb|AES94407.1| anionic peroxidase swpb3 protein [Medicago truncatula]
Cluster-25869.25571	108.525	1.3528	6.3259	5.4477e-30	8.9238e-28	357482077	XP_003611324.1	122	hypothetical protein MTR_5g012800 [Medicago truncatula]
Cluster-25869.26022	27.5842	2.83486	3.2825	1.3673e-07	5.0879e-06	357438469	XP_003589510.1	379	hypothetical protein MTR_1g025490 [Medicago truncatula]>gi|355478558|gb|AES59761.1| transmembrane protein, putative [Medicago truncatula]
Cluster-25869.26023	16.9614	0.121752	7.1222	1.1477e-05	0.00030572	657384089	KEH27543.1	1344	methyl esterase [Medicago truncatula]
Cluster-25869.26895	18.1334	1.78494	3.3447	1.7105e-05	0.00044001	357457009	XP_003598785.1	314	CCP [Medicago truncatula]>gi|355487833|gb|AES69036.1| Nodule Cysteine-Rich (NCR) secreted peptide [Medicago truncatula]>gi|388510874|gb|AFK43503.1| unknown [Medicago truncatula]
Cluster-25869.27035	34.2118	0.751555	5.5085	1.0838e-10	5.9219e-09	657396869	AES64309.2	2295	endonuclease/exonuclease/phosphatase family protein [Medicago truncatula]
Cluster-25869.27137	115.736	17.2858	2.7432	6.8963e-24	8.6683e-22	657402712	KEH41587.1	3480	GTP-binding protein TypA/BipA [Medicago truncatula]
Cluster-25869.28042	16.2935	1.80373	3.1752	6.2497e-05	0.0014143	357511141	XP_003625859.1	1548	1-aminocyclopropane-1-carboxylate oxidase [Medicago truncatula]>gi|87240834|gb|ABD32692.1| 2OG-Fe(II) oxygenase [Medicago truncatula]>gi|355500874|gb|AES82077.1| desacetoxyvindoline 4-hydroxylase, putative [Medicago truncatula]
Cluster-25869.28471	18.0265	2.32982	2.9518	4.1803e-05	0.00098704	357510687	XP_003625632.1	679	hypothetical protein MTR_7g101250 [Medicago truncatula]>gi|87240942|gb|ABD32800.1| Protein of unknown function DUF584 [Medicago truncatula]>gi|355500647|gb|AES81850.1| senescence regulator [Medicago truncatula]>gi|388515573|gb|AFK45848.1| unknown [Medicago truncatula]
Cluster-25869.28743	34.1592	4.54691	2.9093	2.0452e-08	8.6401e-07	217071582	ACJ84151.1	428	unknown [Medicago truncatula]>gi|657379478|gb|KEH23858.1| photosystem II reaction center W [Medicago truncatula]
Cluster-25869.28926	13.5046	1.42795	3.2414	0.00024148	0.004726	357461003	XP_003600783.1	192	hypothetical protein MTR_3g069310 [Medicago truncatula]>gi|355489831|gb|AES71034.1| hypothetical protein MTR_3g069310 [Medicago truncatula]
Cluster-25869.29433	16.6497	0.526088	4.984	7.1976e-06	0.00019965	657399535	AES67032.2	2537	gland-specific fatty acyl-CoA reductase [Medicago truncatula]
Cluster-25869.29759	13.5871	0.868046	3.9683	9.2752e-05	0.0020186	357490105	XP_003615340.1	332	hypothetical protein MTR_5g066760 [Medicago truncatula]>gi|355516675|gb|AES98298.1| hypothetical protein MTR_5g066760 [Medicago truncatula]
Cluster-25869.2976	29.0257	0	5.8593	3.0031e-09	1.4182e-07	--	--	--	--
Cluster-25869.29926	37.2751	14.8056	1.3321	8.1093e-05	0.0017909	571490959	XP_006591712.1	1673	PREDICTED: protein FAR1-RELATED SEQUENCE 5-like [Glycine max]
Cluster-25869.30299	13.6848	0.454691	4.9115	4.8291e-05	0.0011245	--	--	--	--
Cluster-25869.30490	21.2352	1.34303	3.9829	1.0039e-06	3.261e-05	657379411	KEH23791.1	612	Lipid transfer protein [Medicago truncatula]
Cluster-25869.30601	34.2888	8.92772	1.9414	3.2513e-06	9.6178e-05	357463563	XP_003602063.1	1738	TD and POZ domain-containing protein [Medicago truncatula]>gi|355491111|gb|AES72314.1| BTB/POZ domain plant protein [Medicago truncatula]
Cluster-25869.30667	20.6253	4.20495	2.2943	8.6708e-05	0.0019033	657400561	KEH39728.1	872	hypothetical protein MTR_1g007905 [Medicago truncatula]
Cluster-25869.30791	24.6131	5.22556	2.2358	2.2896e-05	0.00057013	357461351	XP_003600957.1	4088	hypothetical protein MTR_3g071440 [Medicago truncatula]>gi|355490005|gb|AES71208.1| UDP-glucose pyrophosphorylase [Medicago truncatula]
Cluster-25869.30849	19.3097	2.7056	2.8353	3.005e-05	0.00073292	357483133	XP_003611853.1	601	hypothetical protein MTR_5g018590 [Medicago truncatula]>gi|355513188|gb|AES94811.1| hypothetical protein MTR_5g018590 [Medicago truncatula]
Cluster-25869.30944	22.4347	5.29545	2.0829	9.4908e-05	0.002062	657382186	KEH26116.1	1858	replication factor-A carboxy-terminal domain protein [Medicago truncatula]
Cluster-25869.31089	120.991	1.80373	6.0678	1.4429e-33	2.6741e-31	657390064	AES90968.2	937	plant invertase/pectin methylesterase inhibitor [Medicago truncatula]
Cluster-25869.31182	13.2766	0	4.7308	6.6803e-05	0.0015037	657404482	KEH43175.1	2738	cytochrome P450 family 709 protein [Medicago truncatula]
Cluster-25869.31646	13.8101	0.150311	6.5216	5.3776e-05	0.0012369	657402260	AES60432.2	790	myb transcription factor [Medicago truncatula]
Cluster-25869.31680	19.1905	2.18627	3.1339	1.5322e-05	0.00039751	357468743	XP_003604656.1	1210	RING finger protein [Medicago truncatula]>gi|355505711|gb|AES86853.1| zinc finger, C3HC4 type (RING finger) protein [Medicago truncatula]
Cluster-25869.31708	70.5782	5.63666	3.6463	2.959e-18	2.7723e-16	358344003	XP_003636084.1	1650	Oxygen-evolving enhancer protein [Medicago truncatula]>gi|657375039|gb|KEH20462.1| photosystem II oxygen-evolving enhancer protein [Medicago truncatula]
Cluster-25869.32225	15.0933	0.375777	5.3279	1.8144e-05	0.00046237	657399043	KEH38560.1	1670	cytochrome P450 family monooxygenase [Medicago truncatula]
Cluster-25869.32566	15.7851	1.68348	3.229	7.379e-05	0.0016444	357465867	XP_003603218.1	2682	Copper-exporting P-type ATPase A [Medicago truncatula]>gi|355492266|gb|AES73469.1| copper-transporting ATPase PAA1, putative [Medicago truncatula]
Cluster-25869.32646	13.3133	0	4.7348	6.5164e-05	0.0014711	657399247	KEH38731.1	3544	ubiquitin ligase cop1, putative [Medicago truncatula]
Cluster-25869.32873	27.795	8.65641	1.683	0.00010361	0.0022288	657405664	AES62796.2	3627	white-brown-complex ABC transporter family protein [Medicago truncatula]
Cluster-25869.32946	13.5046	1.3528	3.3194	0.00021464	0.0042521	657395364	AES73042.2	349	heavy-metal-associated domain protein [Medicago truncatula]
Cluster-25869.33023	29.5756	6.01244	2.2984	2.5483e-06	7.6844e-05	357481157	XP_003610864.1	3038	hypothetical protein MTR_5g007860 [Medicago truncatula]>gi|355512199|gb|AES93822.1| pre-mRNA processing protein PRP39, putative [Medicago truncatula]
Cluster-25869.33294	19.493	1.27764	3.9314	2.9916e-06	8.9083e-05	657372089	KEH18021.1	457	NADP-dependent alkenal double bond reductase [Medicago truncatula]
Cluster-25869.33445	22.2312	2.22686	3.3195	2.0467e-06	6.2687e-05	357485659	XP_003613117.1	785	hypothetical protein MTR_5g032960 [Medicago truncatula]>gi|355514452|gb|AES96075.1| PB1 domain protein [Medicago truncatula]
Cluster-25869.33496	28.4592	7.19989	1.9828	1.8112e-05	0.00046187	357463763	XP_003602163.1	1149	Pleckstrin homology domain-containing protein [Medicago truncatula]>gi|355491211|gb|AES72414.1| glycolipid transfer protein (GLTP) family protein [Medicago truncatula]>gi|388504630|gb|AFK40381.1| unknown [Medicago truncatula]
Cluster-25869.33795	50.7185	13.6783	1.8906	2.3706e-08	9.9268e-07	357480799	XP_003610685.1	1720	Neutral cholesterol ester hydrolase [Medicago truncatula]>gi|355512020|gb|AES93643.1| 2-hydroxyisoflavanone dehydratase [Medicago truncatula]
Cluster-25869.34472	18.2092	1.51664	3.5857	1.0625e-05	0.00028507	357481437	XP_003611004.1	970	Ethylene-responsive transcription factor ERF061 [Medicago truncatula]>gi|355512339|gb|AES93962.1| AP2 domain class transcription factor [Medicago truncatula]
Cluster-25869.34518	24.5649	4.28386	2.5196	7.664e-06	0.00021128	657380765	KEH24847.1	1239	calcium homeostasis regulator CHoR1, putative [Medicago truncatula]
Cluster-25869.34627	62.4174	6.52199	3.2586	2.6373e-15	2.0817e-13	657374317	AET03044.2	1312	replication factor-A carboxy-terminal domain protein [Medicago truncatula]
Cluster-25869.35801	40.7581	2.78075	3.8735	1.6956e-11	9.9271e-10	357451821	XP_003596187.1	1607	Elongation factor EF-2 [Medicago truncatula]>gi|355485235|gb|AES66438.1| translation elongation factor EF-2 subunit [Medicago truncatula]
Cluster-25869.35820	29.8103	1.14086	4.7076	2.3523e-09	1.1269e-07	357509429	XP_003625003.1	1610	Proton-coupled amino acid transporter [Medicago truncatula]
Cluster-25869.35901	39.7804	2.93106	3.7626	4.1481e-11	2.3562e-09	642530	AAA82737.1	1350	lectin [Medicago sativa]>gi|642586|gb|AAA61914.1| phytohemagglutinin [Medicago sativa]
Cluster-25869.36043	13.199	0.150311	6.4563	7.652e-05	0.0017008	657389935	KEH31558.1	1206	two-component response regulator-APRR2-like protein [Medicago truncatula]
Cluster-25869.36063	12.7102	0.977021	3.7015	0.00020465	0.0040807	657401909	KEH40861.1	610	caffeic acid O-methyltransferase [Medicago truncatula]
Cluster-25869.36119	42.0841	2.48239	4.0835	4.3794e-12	2.6848e-10	502167447	XP_004514143.1	1218	PREDICTED: heptahelical transmembrane protein 2-like isoform X1 [Cicer arietinum]
Cluster-25869.36124	27.1332	0.676399	5.326	9.0659e-09	4.0336e-07	657370994	KEH17025.1	187	rRNA intron-encoded homing endonuclease, putative [Medicago truncatula]
Cluster-25869.36275	21.6318	3.68262	2.5543	2.394e-05	0.0005938	657393037	KEH33913.1	2038	extracellular ligand-gated ion channel protein [Medicago truncatula]
Cluster-25869.36293	53.9126	11.0103	2.2918	2.2589e-10	1.196e-08	357518705	XP_003629641.1	308	hypothetical protein MTR_8g083450 [Medicago truncatula]>gi|357521029|ref|XP_003630803.1| hypothetical protein MTR_8g103590 [Medicago truncatula]>gi|355523663|gb|AET04117.1| hypothetical protein MTR_8g083450 [Medicago truncatula]
Cluster-25869.36542	49.0894	5.70655	3.1047	5.4957e-12	3.3355e-10	217071156	ACJ83938.1	749	unknown [Medicago truncatula]>gi|388497482|gb|AFK36807.1| unknown [Medicago truncatula]>gi|657398101|gb|KEH37723.1| DUF538 family protein [Medicago truncatula]
Cluster-25869.36584	56.3403	9.01866	2.6432	4.4818e-12	2.7442e-10	657400936	KEH40004.1	657	basic leucine zipper transcription factor [Medicago truncatula]
Cluster-25869.37044	28.9597	0.762828	5.2465	2.9338e-09	1.3889e-07	657390914	KEH32310.1	1860	catalytic/protein phosphatase type 2C [Medicago truncatula]
Cluster-25869.37045	21.1478	1.26637	4.0617	9.4506e-07	3.0803e-05	657390914	KEH32310.1	1841	catalytic/protein phosphatase type 2C [Medicago truncatula]
Cluster-25869.37051	73.5791	2.60489	4.82	5.1465e-21	5.5763e-19	572168594	AHF50207.1	783	temperature induced lipocalin [Medicago falcata]
Cluster-25869.37059	16.4022	0.27056	5.9218	8.3744e-06	0.00022888	657401502	KEH40480.1	1815	F-box SKP2A-like protein [Medicago truncatula]
Cluster-25869.37242	26.948	5.18573	2.3776	5.0417e-06	0.00014432	357486933	XP_003613754.1	1079	Glutathione S-transferase [Medicago truncatula]>gi|355515089|gb|AES96712.1| glutathione S-transferase, amino-terminal domain protein [Medicago truncatula]>gi|388500448|gb|AFK38290.1| unknown [Medicago truncatula]
Cluster-25869.37500	16.9363	0.750803	4.4955	7.7304e-06	0.00021296	388523241	AFK49673.1	998	nuclear transcription factor Y subunit C4 [Medicago truncatula]
Cluster-25869.37540	14.6656	0.751555	4.2864	3.6569e-05	0.00087539	--	--	--	--
Cluster-25869.37553	34.3419	2.85591	3.588	1.4553e-09	7.175e-08	657400393	KEH39605.1	1154	TPR repeat protein [Medicago truncatula]
Cluster-25869.37562	28.6169	0.550138	5.7009	3.6732e-09	1.7176e-07	357467067	XP_003603818.1	2082	Nucleoredoxin [Medicago truncatula]>gi|355492866|gb|AES74069.1| nucleoredoxin, putative [Medicago truncatula]
Cluster-25869.37756	21.7949	0.226218	6.5901	4.1094e-07	1.4157e-05	388502744	AFK39438.1	552	unknown [Medicago truncatula]
Cluster-25869.37798	32.8754	8.64288	1.9274	5.62e-06	0.00015914	357511339	XP_003625958.1	1005	hypothetical protein MTR_7g109410 [Medicago truncatula]>gi|355500973|gb|AES82176.1| multidrug resistance protein ABC transporter family protein [Medicago truncatula]
Cluster-25869.37828	139.384	11.0479	3.6572	1.5781e-34	3.0431e-32	357487149	XP_003613862.1	737	hypothetical protein MTR_5g041900 [Medicago truncatula]>gi|391738057|sp|G7KGQ4.1|CASP1_MEDTR RecName: Full=Casparian strip membrane protein 1; Short=MtCASP1 [Medicago truncatula]>gi|355515197|gb|AES96820.1| casparian strip membrane protein [Medicago truncatula]
Cluster-25869.37898	37.3863	1.55797	4.5848	2.6592e-11	1.5334e-09	357452949	XP_003596751.1	4453	SPA1-like protein [Medicago truncatula]>gi|355485799|gb|AES67002.1| ubiquitin ligase cop1, putative [Medicago truncatula]
Cluster-25869.38018	14.2378	0.300622	5.5656	3.1351e-05	0.00076125	357440907	XP_003590731.1	1187	MYB-related transcription factor-like protein [Medicago truncatula]>gi|355479779|gb|AES60982.1| myb transcription factor [Medicago truncatula]
Cluster-25869.38161	25.0116	7.62001	1.7147	0.00019901	0.0039829	657400281	AES67906.2	2272	CHUP1, putative [Medicago truncatula]
Cluster-25869.38292	18.1487	0.0751555	7.9158	1.2042e-05	0.00031983	657386640	KEH28917.1	843	phosphatidylethanolamine-binding protein [Medicago truncatula]
Cluster-25869.38459	22.6706	1.42795	3.9888	4.2989e-07	1.477e-05	357473119	XP_003606844.1	1418	Transmembrane protein 45B [Medicago truncatula]>gi|355507899|gb|AES89041.1| T1.3 protein [Medicago truncatula]
Cluster-25869.38881	71.4123	32.3409	1.1428	5.9772e-07	2.011e-05	523430844	AGQ42774.1	1736	mitochondrial alternative oxidase 1 [Medicago sativa]
Cluster-25869.38995	40.6402	5.06848	3.0033	5.8924e-10	3.0082e-08	357448533	XP_003594542.1	1710	hypothetical protein MTR_2g030400 [Medicago truncatula]>gi|355483590|gb|AES64793.1| 3-hydroxyisobutyrate dehydrogenase [Medicago truncatula]
Cluster-25869.39054	17.6598	0.300622	5.8764	3.7341e-06	0.00010923	357519363	XP_003629970.1	547	Basic blue protein [Medicago truncatula]>gi|355523992|gb|AET04446.1| basic blue-like protein [Medicago truncatula]
Cluster-25869.39957	172.987	0.395318	8.7734	7.6384e-38	1.6389e-35	357493053	XP_003616815.1	126	Cold and drought-regulated protein CORA [Medicago truncatula]>gi|355518150|gb|AES99773.1| leguminosin group485 secreted peptide [Medicago truncatula]
Cluster-25869.40061	27.9844	9.79652	1.5143	0.0002395	0.0046933	357521605	XP_003631091.1	1343	hypothetical protein MTR_8g107030 [Medicago truncatula]>gi|355525113|gb|AET05567.1| 3-oxo-5-alpha-steroid 4-dehydrogenase [Medicago truncatula]
Cluster-25869.40397	29.8787	8.01984	1.8975	1.7634e-05	0.00045135	357490641	XP_003615608.1	1070	Flavoprotein wrbA [Medicago truncatula]>gi|355516943|gb|AES98566.1| NAD(P)H:quinone oxidoreductase, type IV protein [Medicago truncatula]>gi|388503242|gb|AFK39687.1| unknown [Medicago truncatula]
Cluster-25869.40460	90.4378	3.30684	4.7734	2.0631e-25	2.8417e-23	357442823	XP_003591689.1	919	hypothetical protein MTR_1g090630 [Medicago truncatula]>gi|355480737|gb|AES61940.1| nuclear transport factor 2 (NTF2) family protein [Medicago truncatula]
Cluster-25869.40511	19.5792	2.20807	3.1485	1.2146e-05	0.00032214	657401811	KEH40770.1	3419	long-chain fatty acyl CoA ligase [Medicago truncatula]
Cluster-25869.40551	44.4856	4.43417	3.3266	1.7882e-11	1.0445e-09	357512625	XP_003626601.1	2029	3-ketoacyl-CoA synthase [Medicago truncatula]>gi|87240844|gb|ABD32702.1| Chalcone and stilbene synthases, N-terminal; Chalcone and stilbene synthases, C-terminal; Very-long-chain 3-ketoacyl-CoA synthase [Medicago truncatula]>gi|355501616|gb|AES82819.1| 3-ketoacyl-CoA synthase-like protein [Medicago truncatula]
Cluster-25869.40650	55.6889	13.6963	2.0236	1.3612e-09	6.7281e-08	657405267	KEH43760.1	1131	hydroxyproline-rich glycoprotein family protein [Medicago truncatula]
Cluster-25869.40850	71.7685	31.896	1.17	3.9104e-07	1.3521e-05	357442621	XP_003591588.1	2638	LEC14B protein [Medicago truncatula]>gi|355480636|gb|AES61839.1| transducin/WD-like repeat-protein [Medicago truncatula]
Cluster-25869.40972	21.1172	2.9987	2.816	1.3497e-05	0.00035524	657382172	KEH26102.1	1950	plant/T8K14-16 protein [Medicago truncatula]
Cluster-25869.41132	25.1099	5.0294	2.3198	1.3381e-05	0.00035243	571480501	XP_003533374.2	2603	PREDICTED: uncharacterized protein LOC100812827 [Glycine max]
Cluster-25869.41177	29.4534	4.28386	2.7815	3.1623e-07	1.1141e-05	357459757	XP_003600159.1	2000	Alanine glyoxylate aminotransferase [Medicago truncatula]>gi|355489207|gb|AES70410.1| serine-glyoxylate aminotransferase-like protein [Medicago truncatula]
Cluster-25869.41301	14.635	1.5452	3.2436	0.00013206	0.0027605	357454935	XP_003597748.1	482	Dynein light chain [Medicago truncatula]>gi|355486796|gb|AES67999.1| cytoplasmic dynein light chain [Medicago truncatula]
Cluster-25869.41385	20.3485	1.87889	3.437	4.3214e-06	0.00012521	657396491	AES63607.2	810	CAP, cysteine-rich secretory protein, antigen 5, partial [Medicago truncatula]
Cluster-25869.42126	31.7755	10.2963	1.6258	4.6531e-05	0.0010892	388511064	AFK43598.1	836	unknown [Medicago truncatula]
Cluster-25869.42221	20.3485	1.42795	3.8329	2.1107e-06	6.4385e-05	357498339	XP_003619458.1	1461	RING-H2 finger protein ATL3B [Medicago truncatula]>gi|355494473|gb|AES75676.1| zinc finger, C3HC4 type (RING finger) protein [Medicago truncatula]
Cluster-25869.4242	17.0488	2.17951	2.9676	6.5274e-05	0.0014732	743801171	XP_011013977.1	1305	PREDICTED: glyceraldehyde-3-phosphate dehydrogenase GAPCP2, chloroplastic [Populus euphratica]
Cluster-25869.42660	126.307	7.74101	4.0283	5.7825e-33	1.0537e-30	357499797	XP_003620187.1	1005	Miraculin [Medicago truncatula]>gi|355495202|gb|AES76405.1| Kunitz type trypsin inhibitor / miraculin [Medicago truncatula]
Cluster-25869.42891	143.112	7.13977	4.3251	3.5985e-38	7.8314e-36	357510475	XP_003625526.1	3415	ABC transporter G family member [Medicago truncatula]>gi|355500541|gb|AES81744.1| white-brown-complex ABC transporter family protein [Medicago truncatula]
Cluster-25869.42895	110.298	43.7405	1.3344	1.1501e-11	6.8177e-10	657381476	KEH25462.1	2061	sulfite oxidase-like protein [Medicago truncatula]
Cluster-25869.43082	24.0901	0.727505	5.0493	6.5498e-08	2.5703e-06	357491997	XP_003616287.1	1311	Replication factor A protein [Medicago truncatula]>gi|355517622|gb|AES99245.1| replication factor-A carboxy-terminal domain protein [Medicago truncatula]
Cluster-25869.43362	40.576	10.3339	1.9732	3.2895e-07	1.1563e-05	657379760	AES81930.2	7635	HEAT repeat 7A-like protein [Medicago truncatula]
Cluster-25869.43449	26.6902	1.55346	4.1027	3.3896e-08	1.3889e-06	657388966	AES89901.2	323	thioredoxin [Medicago truncatula]
Cluster-25869.43451	20.4652	2.68455	2.9304	1.3415e-05	0.00035321	357474835	XP_003607703.1	269	Thioredoxin-like protein [Medicago truncatula]>gi|355508758|gb|AES89900.1| thioredoxin [Medicago truncatula]
Cluster-25869.43535	11.9274	0.150311	6.3102	0.0001613	0.0033011	870765728	KMS65245.1	243	hypothetical protein BVRB_037930, partial [Beta vulgaris subsp. vulgaris]
Cluster-25869.43666	15.8376	0.392312	5.3352	1.1277e-05	0.00030107	357456939	XP_003598750.1	3083	FAR1-related protein [Medicago truncatula]
Cluster-25869.43778	65.4037	6.38821	3.3559	2.9614e-16	2.4707e-14	357513517	XP_003627047.1	1305	Auxin-responsive protein IAA18 [Medicago truncatula]>gi|355521069|gb|AET01523.1| auxin response factor [Medicago truncatula]
Cluster-25869.43851	28.1091	5.78697	2.2802	4.9098e-06	0.00014075	502122510	XP_004497780.1	1658	PREDICTED: 2-alkenal reductase (NADP(+)-dependent)-like [Cicer arietinum]
Cluster-25869.44172	23.3427	5.26088	2.1496	5.2353e-05	0.0012073	357454565	XP_003597563.1	517	hypothetical protein MTR_2g099630 [Medicago truncatula]>gi|355486611|gb|AES67814.1| DUF3511 domain protein [Medicago truncatula]
Cluster-25869.44241	149.521	0.274317	9.0903	1.1232e-31	1.9579e-29	388518933	AFK47528.1	1419	unknown [Medicago truncatula]>gi|657374882|gb|AET03667.2| Chitinase (Class Ib) / Hevein [Medicago truncatula]
Cluster-25869.44415	35.3099	11.3056	1.643	1.5744e-05	0.00040819	657382330	KEH26249.1	1535	beta-carotene hydroxylase [Medicago truncatula]
Cluster-25869.44511	80.9052	4.80995	4.0721	8.3919e-22	9.498e-20	657384878	KEH27920.1	1128	peroxidase family protein [Medicago truncatula]
Cluster-25869.44650	24.8087	6.72717	1.8828	9.7887e-05	0.0021231	657374580	KEH20119.1	3763	nucleobase-ascorbate transporter-like protein [Medicago truncatula]
Cluster-25869.44740	26.7036	2.10435	3.6656	7.9851e-08	3.0922e-06	657367865	KEH15300.1	838	glycoside hydrolase family 18 protein, partial [Medicago truncatula]
Cluster-25869.44794	70.1822	33.5389	1.0653	2.0325e-06	6.23e-05	357464251	XP_003602407.1	3853	hypothetical protein MTR_3g093000 [Medicago truncatula]>gi|355491455|gb|AES72658.1| hypothetical protein MTR_3g093000 [Medicago truncatula]
Cluster-25869.4487	16.3766	0.450933	5.1826	8.1508e-06	0.00022322	326497227	BAK02198.1	2509	predicted protein [Hordeum vulgare subsp. vulgare]
Cluster-25869.45167	26.2759	7.51555	1.8058	8.8084e-05	0.0019313	657402134	KEH41061.1	1444	auxin canalization protein [Medicago truncatula]
Cluster-25869.45294	165.114	26.1541	2.6584	1.5415e-32	2.7693e-30	657388728	KEH30603.1	1816	calcium-binding EF-hand protein [Medicago truncatula]
Cluster-25869.45401	25.1374	2.56506	3.2928	4.7579e-07	1.6245e-05	657395064	AES72632.2	1193	sigma 54 modulation protein/S30EA ribosomal protein [Medicago truncatula]
Cluster-25869.45484	11.9769	0.676399	4.1462	0.00021051	0.0041779	357454489	XP_003597525.1	880	Salt-tolerance protein [Medicago truncatula]>gi|355486573|gb|AES67776.1| salt tolerance-like protein [Medicago truncatula]>gi|388512317|gb|AFK44220.1| unknown [Medicago truncatula]
Cluster-25869.45570	27.6813	9.6199	1.5248	0.00024488	0.004789	357481915	XP_003611243.1	3175	Receptor-like protein kinase [Medicago truncatula]>gi|355512578|gb|AES94201.1| LRR receptor-like kinase [Medicago truncatula]
Cluster-25869.45599	290.44	19.9162	3.8662	4.1835e-72	2.0827e-69	357519095	XP_003629836.1	1152	Receptor-like protein kinase [Medicago truncatula]
Cluster-25869.45999	34.1586	11.6491	1.552	3.8766e-05	0.00092277	657404986	KEH43561.1	769	50S ribosomal protein L21 [Medicago truncatula]
Cluster-25869.46065	88.1023	5.50589	4.0001	2.0158e-23	2.4527e-21	357513013	XP_003626795.1	819	1-aminocyclopropane-1-carboxylate oxidase-like protein [Medicago truncatula]>gi|355520817|gb|AET01271.1| 1-aminocyclopropane-1-carboxylate oxidase-like protein [Medicago truncatula]
Cluster-25869.46155	31.2811	11.7558	1.4119	0.00018944	0.0038054	657387484	KEH29600.1	1464	photosystem II biogenesis protein [Medicago truncatula]
Cluster-25869.46261	22.1041	4.83099	2.1939	7.0077e-05	0.0015699	657388391	KEH30341.1	1080	salt tolerance-like protein [Medicago truncatula]
Cluster-25869.46284	154.336	5.78772	4.7369	4.1591e-42	1.022e-39	357510061	XP_003625319.1	759	Disease resistance response protein [Medicago truncatula]>gi|355500334|gb|AES81537.1| disease resistance-responsive, dirigent domain protein [Medicago truncatula]
Cluster-25869.46321	27.0666	7.84097	1.7874	7.5568e-05	0.0016806	657385480	AES99151.2	2687	transmembrane 9 family protein [Medicago truncatula]
Cluster-25869.46558	21.754	4.58448	2.2464	6.5996e-05	0.0014864	--	--	--	--
Cluster-25869.46650	53.0681	1.49184	5.1527	9.8571e-16	8.0388e-14	357505741	XP_003623159.1	683	hypothetical protein MTR_7g065150 [Medicago truncatula]>gi|355498174|gb|AES79377.1| plant/T7H20-70 protein [Medicago truncatula]>gi|388492720|gb|AFK34426.1| unknown [Medicago truncatula]
Cluster-25869.46679	17.856	1.61284	3.4687	1.5802e-05	0.00040941	357505741	XP_003623159.1	683	hypothetical protein MTR_7g065150 [Medicago truncatula]>gi|355498174|gb|AES79377.1| plant/T7H20-70 protein [Medicago truncatula]>gi|388492720|gb|AFK34426.1| unknown [Medicago truncatula]
Cluster-25869.46860	12.038	0.526088	4.5161	0.0001611	0.0032995	357516533	XP_003628555.1	320	Tyrosine aminotransferase [Medicago truncatula]>gi|355522577|gb|AET03031.1| tyrosine/nicotianamine family aminotransferase [Medicago truncatula]
Cluster-25869.46922	14.7267	1.42795	3.3664	0.00010313	0.0022203	357481941	XP_003611256.1	1199	hypothetical protein MTR_5g011990 [Medicago truncatula]>gi|355512591|gb|AES94214.1| hypothetical protein MTR_5g011990 [Medicago truncatula]
Cluster-25869.46966	35.3196	11.4236	1.6284	1.7281e-05	0.00044335	357452341	XP_003596447.1	2216	Pho1-like protein [Medicago truncatula]>gi|657402169|gb|KEH41096.1| phosphate transporter PHO1-like protein [Medicago truncatula]
Cluster-25869.46971	47.2196	8.63987	2.4503	9.0509e-10	4.5566e-08	657372966	KEH18736.1	1926	bZIP transcription factor family protein [Medicago truncatula]
Cluster-25869.47283	35.3196	10.6721	1.7266	9.0967e-06	0.00024667	657386393	KEH28729.1	3274	alpha/beta fold hydrolase [Medicago truncatula]
Cluster-25869.47307	43.8135	16.3087	1.4257	8.9063e-06	0.00024194	657376073	KEH21289.1	1669	NAD(P)-binding rossmann-fold protein [Medicago truncatula]
Cluster-25869.47340	138.909	2.8762	5.5938	1.1729e-38	2.6046e-36	657393608	KEH34417.1	722	cationic peroxidase [Medicago truncatula]
Cluster-25869.47394	14.9711	1.42795	3.3902	8.7009e-05	0.0019089	657396078	KEH36225.1	1572	C4-dicarboxylate transporter/malic acid protein [Medicago truncatula]
Cluster-25869.47460	94.7153	7.44039	3.6701	4.8705e-24	6.1935e-22	357514561	XP_003627569.1	2439	ER glycerol-phosphate acyltransferase [Medicago truncatula]>gi|355521591|gb|AET02045.1| glycerol-3-phosphate acyltransferase [Medicago truncatula]
Cluster-25869.47582	53.9572	4.28386	3.6548	2.4714e-14	1.8294e-12	358346322	XP_003637218.1	3005	Malate synthase [Medicago truncatula]>gi|657372975|gb|KEH18745.1| glyoxysomal malate synthase [Medicago truncatula]
Cluster-25869.47609	24.3394	7.35246	1.727	0.00022942	0.0045109	357449163	XP_003594858.1	1591	Molybdenum cofactor sulfurase [Medicago truncatula]>gi|355483906|gb|AES65109.1| Mo-molybdopterin cofactor sulfurase [Medicago truncatula]
Cluster-25869.47610	79.7338	26.6005	1.5837	2.0447e-10	1.0865e-08	357449163	XP_003594858.1	1591	Molybdenum cofactor sulfurase [Medicago truncatula]>gi|355483906|gb|AES65109.1| Mo-molybdopterin cofactor sulfurase [Medicago truncatula]
Cluster-25869.47615	52.1747	19.7208	1.4036	1.5506e-06	4.8486e-05	657397649	KEH37359.1	880	Mo-molybdopterin cofactor sulfurase [Medicago truncatula]
Cluster-25869.47755	60.19	8.2671	2.8641	1.3833e-13	9.667e-12	357444011	XP_003592283.1	938	PAR-1a protein [Medicago truncatula]>gi|355481331|gb|AES62534.1| PAR1 protein [Medicago truncatula]
Cluster-25869.47763	50.4008	0.436653	6.8508	2.2062e-14	1.6363e-12	657393608	KEH34417.1	722	cationic peroxidase [Medicago truncatula]
Cluster-25869.47827	37.2329	14.7425	1.3366	7.9266e-05	0.0017557	657376290	AET05528.2	5271	ATP-dependent RNA helicase DHX36-like protein [Medicago truncatula]
Cluster-25869.48001	46.4557	16.0495	1.5333	1.8784e-06	5.7879e-05	657373820	KEH19431.1	3621	plasma-membrane choline transporter family protein [Medicago truncatula]
Cluster-25869.48090	20.6204	0.66212	4.9608	5.9604e-07	2.0062e-05	--	--	--	--
Cluster-25869.48362	20.1933	1.79697	3.4902	4.2259e-06	0.0001226	357481085	XP_003610828.1	2240	Cytochrome P450 monooxygenase [Medicago truncatula]>gi|355512163|gb|AES93786.1| cytochrome P450 family monooxygenase [Medicago truncatula]
Cluster-25869.48446	86.8325	29.6864	1.5484	5.6775e-11	3.1822e-09	657373309	KEH19047.1	1792	2-oxoglutarate (2OG) and Fe(II)-dependent oxygenase superfamily protein [Medicago truncatula]
Cluster-25869.48546	46.1966	9.46959	2.2864	4.5016e-09	2.0781e-07	657404025	KEH42797.1	2185	3-ketoacyl-CoA synthase-like protein [Medicago truncatula]
Cluster-25869.48648	24.9315	3.6037	2.7904	2.4663e-06	7.4548e-05	357473779	XP_003607174.1	761	Farnesylated protein (ATFP6) [Medicago truncatula]>gi|355508229|gb|AES89371.1| heavy metal transport/detoxification superfamily protein [Medicago truncatula]
Cluster-25869.49043	85.6715	6.68884	3.679	6.333e-22	7.2107e-20	357475133	XP_003607852.1	1581	Zinc transporter [Medicago truncatula]>gi|355508907|gb|AES90049.1| ZIP zinc/iron transport family protein [Medicago truncatula]
Cluster-25869.49138	79.4973	5.93578	3.7434	1.215e-20	1.2908e-18	657393162	AES70567.2	2402	cytochrome P450 family 71 protein [Medicago truncatula]
Cluster-25869.49139	68.0997	7.23146	3.2353	1.7434e-16	1.469e-14	657393162	AES70567.2	2323	cytochrome P450 family 71 protein [Medicago truncatula]
Cluster-25869.49228	43.6301	15.8578	1.4601	7.0144e-06	0.00019543	357514921	XP_003627749.1	382	hypothetical protein MTR_8g037800 [Medicago truncatula]>gi|355521771|gb|AET02225.1| transmembrane protein, putative [Medicago truncatula]>gi|388492214|gb|AFK34173.1| unknown [Medicago truncatula]
Cluster-25869.49354	21.6916	1.75112	3.6308	1.4043e-06	4.4312e-05	357467229	XP_003603899.1	1610	BURP domain-containing protein [Medicago truncatula]>gi|355492947|gb|AES74150.1| dehydration-responsive RD22-like protein [Medicago truncatula]
Cluster-25869.49356	82.4549	20.5648	2.0034	2.1988e-13	1.5129e-11	357467229	XP_003603899.1	1611	BURP domain-containing protein [Medicago truncatula]>gi|355492947|gb|AES74150.1| dehydration-responsive RD22-like protein [Medicago truncatula]
Cluster-25869.49358	74.7249	4.19067	4.1563	2.01e-20	2.0945e-18	657392142	KEH33165.1	160	leguminosin group485 secreted peptide [Medicago truncatula]
Cluster-25869.49415	50.955	21.0819	1.2732	7.1371e-06	0.00019826	357515121	XP_003627849.1	5852	Beta Galactosidase-like protein [Medicago truncatula]>gi|355521871|gb|AET02325.1| glycoside hydrolase family 2 protein [Medicago truncatula]
Cluster-25869.49435	18.753	3.97121	2.2395	0.00021624	0.0042772	657404025	KEH42797.1	618	3-ketoacyl-CoA synthase-like protein [Medicago truncatula]
Cluster-25869.49437	46.3433	15.2971	1.5991	1.098e-06	3.5318e-05	388518521	AFK47322.1	834	unknown [Medicago truncatula]>gi|388520767|gb|AFK48445.1| unknown [Medicago truncatula]>gi|657395712|gb|AES73651.2| DUF4050 family protein [Medicago truncatula]
Cluster-25869.49535	51.6351	7.44039	2.7949	1.1682e-11	6.9138e-10	357479753	XP_003610162.1	1476	R2R3-MYB transcription factor [Medicago truncatula]>gi|355511217|gb|AES92359.1| myb transcription factor [Medicago truncatula]
Cluster-25869.49695	25.8713	7.41033	1.8037	0.00010082	0.0021799	657405439	KEH43920.1	1599	thiazole biosynthetic enzyme [Medicago truncatula]
Cluster-25869.49727	26.3981	4.0584	2.7015	1.7351e-06	5.3768e-05	357519445	XP_003630011.1	759	hypothetical protein MTR_8g089300 [Medicago truncatula]>gi|355524033|gb|AET04487.1| CASP POPTRDRAFT-like protein [Medicago truncatula]
Cluster-25869.49833	26.9902	8.33324	1.6955	0.00012259	0.0025844	657390499	KEH32020.1	3808	respiratory burst oxidase-like protein [Medicago truncatula]
Cluster-25869.50061	73.0237	5.8734	3.6361	8.3288e-19	8.0509e-17	357476277	XP_003608424.1	239	hypothetical protein MTR_4g093940 [Medicago truncatula]>gi|355509479|gb|AES90621.1| leguminosin group485 secreted peptide [Medicago truncatula]
Cluster-25869.50180	40.6011	9.44328	2.1042	1.3069e-07	4.8773e-06	357491539	XP_003616057.1	3355	Protein kinase-like protein [Medicago truncatula]>gi|355517392|gb|AES99015.1| LRR receptor-like kinase [Medicago truncatula]
Cluster-25869.50248	110.549	19.9823	2.4679	5.2967e-21	5.7309e-19	357505737	XP_003623157.1	379	hypothetical protein MTR_7g065130 [Medicago truncatula]>gi|217075624|gb|ACJ86172.1| unknown [Medicago truncatula]>gi|355498172|gb|AES79375.1| hypothetical protein MTR_7g065130 [Medicago truncatula]>gi|388500318|gb|AFK38225.1| unknown [Medicago truncatula]
Cluster-25869.50495	140.455	0.376529	8.5431	6.7728e-32	1.1914e-29	357493045	XP_003616811.1	130	Cold and drought-regulated protein CORA [Medicago truncatula]>gi|355518146|gb|AES99769.1| hypothetical protein MTR_5g084530 [Medicago truncatula]
Cluster-25869.50496	587.393	1.03188	9.1529	3.376e-118	3.5715e-115	357493053	XP_003616815.1	126	Cold and drought-regulated protein CORA [Medicago truncatula]>gi|355518150|gb|AES99773.1| leguminosin group485 secreted peptide [Medicago truncatula]
Cluster-25869.50511	187.667	64.7412	1.5354	9.0623e-22	1.0226e-19	657388113	KEH30098.1	1017	disease resistance-responsive, dirigent domain protein [Medicago truncatula]
Cluster-25869.50515	68.0478	8.29942	3.0355	8.5114e-16	6.9787e-14	657388158	KEH30130.1	1993	60 kDa inner membrane protein [Medicago truncatula]
Cluster-25869.50696	28.048	6.98946	2.0046	1.8694e-05	0.0004748	357520531	XP_003630554.1	2587	hypothetical protein MTR_8g099770 [Medicago truncatula]>gi|355524576|gb|AET05030.1| cyclin-dependent kinase C [Medicago truncatula]
Cluster-25869.50932	114.432	14.9439	2.9369	6.8392e-25	9.1234e-23	357480989	XP_003610780.1	769	hypothetical protein MTR_5g006940 [Medicago truncatula]>gi|355512115|gb|AES93738.1| Lipid transfer protein [Medicago truncatula]
Cluster-25869.51023	43.5611	16.7304	1.3806	1.369e-05	0.00035974	502141606	XP_004504562.1	1759	PREDICTED: peroxisomal (S)-2-hydroxy-acid oxidase GLO1-like [Cicer arietinum]
Cluster-25869.51123	67.0951	20.5174	1.7094	1.1802e-09	5.8641e-08	657404992	KEH43567.1	3303	white-brown-complex ABC transporter family protein [Medicago truncatula]
Cluster-25869.51339	34.587	4.63935	2.8982	1.7547e-08	7.4836e-07	657391517	KEH32724.1	1146	glutathione S-transferase tau 5 [Medicago truncatula]
Cluster-25869.51359	37.7639	13.4528	1.4891	2.3687e-05	0.00058809	357494395	XP_003617486.1	5255	DNA polymerase [Medicago truncatula]>gi|355518821|gb|AET00445.1| PolI-like B DNA polymerase [Medicago truncatula]
Cluster-25869.51588	24.7494	6.2379	1.9883	6.2427e-05	0.0014131	357491537	XP_003616056.1	2728	Root phototropism protein [Medicago truncatula]>gi|355517391|gb|AES99014.1| root phototropism-like protein [Medicago truncatula]
Cluster-25869.51631	113.536	27.3566	2.0532	2.8502e-18	2.6769e-16	388508710	AFK42421.1	668	unknown [Medicago truncatula]>gi|657401146|gb|KEH40166.1| hypothetical protein MTR_1g022395 [Medicago truncatula]
Cluster-25869.51672	34.8161	4.13731	3.073	7.3705e-09	3.3161e-07	657373587	KEH19254.1	404	DUF674 family protein [Medicago truncatula]
Cluster-25869.51950	54.6293	19.4653	1.4888	3.7081e-07	1.2868e-05	657380018	KEH24297.1	4188	galactinol-raffinose galactosyltransferase [Medicago truncatula]
Cluster-25869.52030	69.4783	20.0665	1.7918	2.1556e-10	1.1434e-08	657391475	KEH32683.1	3825	oligopeptide transporter OPT family protein [Medicago truncatula]
Cluster-25869.52053	34.7061	11.7393	1.5638	3.1112e-05	0.00075616	657403614	KEH42455.1	2664	hypothetical protein MTR_1g069440 [Medicago truncatula]
Cluster-25869.52066	24.6871	0.375777	6.0377	4.8494e-08	1.9534e-06	657389692	KEH31348.1	723	stress up-regulated Nod 19 protein [Medicago truncatula]
Cluster-25869.52163	34.8711	10.1047	1.787	7.0538e-06	0.00019631	357481705	XP_003611138.1	3634	Tyrosine-protein kinase Lyn [Medicago truncatula]>gi|355512473|gb|AES94096.1| PAS domain tyrosine kinase family protein [Medicago truncatula]
Cluster-25869.52199	36.9591	3.07611	3.5868	3.4987e-10	1.8142e-08	357489979	XP_003615277.1	1067	Carbonic anhydrase [Medicago truncatula]>gi|355516612|gb|AES98235.1| carbonic anhydrase family protein [Medicago truncatula]
Cluster-25869.52203	19.2749	2.21107	3.1239	1.5014e-05	0.00039033	357489979	XP_003615277.1	1464	Carbonic anhydrase [Medicago truncatula]>gi|355516612|gb|AES98235.1| carbonic anhydrase family protein [Medicago truncatula]
Cluster-25869.52204	22.4567	4.7145	2.252	4.9274e-05	0.0011453	734389125	KHN26133.1	1162	Carbonic anhydrase, chloroplastic [Glycine soja]
Cluster-25869.52206	19.9855	3.08062	2.6977	3.2047e-05	0.00077569	357489983	XP_003615279.1	969	Carbonic anhydrase [Medicago truncatula]
Cluster-25869.52208	22.9468	2.59362	3.1453	2.1957e-06	6.6793e-05	357489979	XP_003615277.1	1071	Carbonic anhydrase [Medicago truncatula]>gi|355516612|gb|AES98235.1| carbonic anhydrase family protein [Medicago truncatula]
Cluster-25869.52286	20.8661	4.74081	2.138	0.00013677	0.0028471	357469283	XP_003604926.1	1474	2-oxoisovalerate dehydrogenase subunit beta [Medicago truncatula]>gi|355505981|gb|AES87123.1| branched chain alpha-keto acid dehydrogenase E1 beta subunit [Medicago truncatula]
Cluster-25869.52356	34.6475	14.5802	1.2487	0.00025148	0.0049067	357483025	XP_003611799.1	1334	Two-component response regulator ARR1 [Medicago truncatula]>gi|355513134|gb|AES94757.1| myb-like DNA-binding domain, shaqkyf class protein [Medicago truncatula]
Cluster-25869.52461	49.673	3.63302	3.7732	1.5916e-13	1.1086e-11	572168594	AHF50207.1	812	temperature induced lipocalin [Medicago falcata]
Cluster-25869.52907	16.0099	2.32982	2.7807	0.00016351	0.00334	388505148	AFK40640.1	370	unknown [Medicago truncatula]>gi|657369280|gb|KEH15801.1| transmembrane protein, putative [Medicago truncatula]
Cluster-25869.52971	42.3524	4.7874	3.1451	1.2589e-10	6.8397e-09	657388711	AES89478.2	7111	MAP kinase kinase kinase [Medicago truncatula]
Cluster-25869.53023	22.9034	6.43256	1.8321	0.00022479	0.0044256	657371698	KEH17679.1	766	F-box protein PP2-A13 [Medicago truncatula]
Cluster-25869.53060	91.11	18.2628	2.3187	1.1178e-16	9.4817e-15	357501165	XP_003620871.1	1123	Caffeoyl-CoA O-methyltransferase [Medicago truncatula]>gi|355495886|gb|AES77089.1| caffeoyl-CoA 3-O-methyltransferase [Medicago truncatula]
Cluster-25869.53134	48.3885	16.057	1.5915	6.8217e-07	2.2661e-05	357496149	XP_003618363.1	1354	Cytochrome P450 [Medicago truncatula]>gi|355493378|gb|AES74581.1| cytochrome P450 family 82 protein [Medicago truncatula]
Cluster-25869.53137	36.199	9.79877	1.8853	2.4872e-06	7.512e-05	357496149	XP_003618363.1	951	Cytochrome P450 [Medicago truncatula]>gi|355493378|gb|AES74581.1| cytochrome P450 family 82 protein [Medicago truncatula]
Cluster-25869.53172	36.114	15.6323	1.208	0.00024608	0.00481	657390737	KEH32166.1	8211	endoribonuclease dicer-like protein [Medicago truncatula]
Cluster-25869.53267	44.925	9.53573	2.2361	1.0562e-08	4.6531e-07	357472661	XP_003606615.1	439	MYB transcription factor [Medicago truncatula]
Cluster-25869.5329	14.8489	0.526088	4.8189	2.385e-05	0.00059175	551674584	XP_005840047.1	1397	hypothetical protein GUITHDRAFT_64806 [Guillardia theta CCMP2712]>gi|428184211|gb|EKX53067.1| hypothetical protein GUITHDRAFT_64806 [Guillardia theta CCMP2712]
Cluster-25869.53401	47.475	21.871	1.1181	5.8503e-05	0.0013342	357479967	XP_003610269.1	2013	Protease-like protein [Medicago truncatula]>gi|355511324|gb|AES92466.1| signal peptide peptidase family protein [Medicago truncatula]
Cluster-25869.53553	32.0675	10.1362	1.6616	3.4652e-05	0.0008329	657402306	KEH41204.1	3824	ABC1/COQ8 Serine/Threonine kinase [Medicago truncatula]
Cluster-25869.53668	31.5787	10.5856	1.5768	6.5669e-05	0.0014803	502126877	XP_004499474.1	3577	PREDICTED: uncharacterized protein LOC101514915 [Cicer arietinum]
Cluster-25869.53710	18.9534	1.82027	3.3802	1.0281e-05	0.00027661	357502279	XP_003621428.1	1069	UDP-glucosyltransferase HRA25 [Medicago truncatula]
Cluster-25869.53775	192.914	39.5318	2.2869	4.2099e-33	7.7271e-31	217072802	ACJ84761.1	428	unknown [Medicago truncatula]>gi|388520629|gb|AFK48376.1| unknown [Medicago truncatula]>gi|657390304|gb|AES91159.2| gibberellin-regulated family protein [Medicago truncatula]
Cluster-25869.53972	143.295	21.4945	2.737	3.9203e-29	6.239e-27	657393019	KEH33895.1	358	hypothetical protein MTR_3g053510 [Medicago truncatula]
Cluster-25869.54035	173.575	26.1518	2.7306	7.2034e-35	1.3997e-32	357492919	XP_003616748.1	1686	Peroxidase [Medicago truncatula]>gi|355518083|gb|AES99706.1| class III peroxidase [Medicago truncatula]
Cluster-25869.54043	53.5905	19.841	1.4335	8.3053e-07	2.7292e-05	657394844	KEH35318.1	2057	beta-like galactosidase [Medicago truncatula]
Cluster-25869.54139	15.0481	1.22428	3.6196	5.9536e-05	0.0013558	657395591	KEH35865.1	300	branched-chain amino acid aminotransferase [Medicago truncatula]
Cluster-25869.54143	18.1053	2.85967	2.6625	8.2929e-05	0.0018294	657399597	AES67215.2	1041	arogenate/prephenate dehydratase [Medicago truncatula]
Cluster-25869.54154	63.6163	30.1817	1.0757	5.4072e-06	0.00015374	657395763	AES73754.2	11926	zinc finger protein, putative [Medicago truncatula]
Cluster-25869.54277	75.4001	18.0854	2.0597	1.1161e-12	7.2291e-11	358344673	XP_003636412.1	1890	hypothetical protein MTR_040s0041 [Medicago truncatula]
Cluster-25869.54283	90.4378	16.91	2.4191	3.5457e-17	3.1151e-15	357476257	XP_003608414.1	1922	Flavonol synthase/flavanone 3-hydroxylase [Medicago truncatula]>gi|355509469|gb|AES90611.1| flavonol synthase/flavanone 3-hydroxylase [Medicago truncatula]
Cluster-25869.54493	39.4138	17.887	1.1398	0.00021321	0.004226	657375477	KEH20799.1	1035	transmembrane protein, putative [Medicago truncatula]
Cluster-25869.54532	22.1915	0.254777	6.4446	2.8998e-07	1.0312e-05	657402919	KEH41788.1	893	adenine nucleotide alpha hydrolase superfamily protein [Medicago truncatula]
Cluster-25869.54611	55.1078	4.4462	3.6316	1.4699e-14	1.1064e-12	357482733	XP_003611653.1	3107	Indole-3-acetic acid-amido synthetase GH3.3 [Medicago truncatula]>gi|355512988|gb|AES94611.1| indole-3-acetic acid-amido synthetase [Medicago truncatula]
Cluster-25869.54812	43.5079	13.3777	1.7015	1.0293e-06	3.3349e-05	657394764	KEH35277.1	3290	TPX2 (targeting protein for Xklp2) family protein [Medicago truncatula]
Cluster-25869.54841	18.882	4.13355	2.1916	0.00023985	0.0046989	357480317	XP_003610444.1	1824	Arogenate dehydratase/prephenate dehydratase [Medicago truncatula]>gi|355511499|gb|AES92641.1| arogenate/prephenate dehydratase [Medicago truncatula]
Cluster-25869.54918	70.8385	19.4006	1.8684	5.5065e-11	3.0886e-09	357442059	XP_003591307.1	5078	Protein translocase subunit secA [Medicago truncatula]>gi|355480355|gb|AES61558.1| preprotein translocase subunit SecA [Medicago truncatula]
Cluster-25869.54937	49.4261	7.71546	2.6794	6.9989e-11	3.8999e-09	357486611	XP_003613593.1	1838	hypothetical protein MTR_5g038460 [Medicago truncatula]
Cluster-25869.55002	53.1017	4.50933	3.5578	6.2253e-14	4.4567e-12	139478687	ABO77632.1	685	peroxidase [Medicago truncatula]
Cluster-25869.55003	70.0893	5.93728	3.5613	6.529e-18	6.0281e-16	357464359	XP_003602461.1	584	Peroxidase [Medicago truncatula]>gi|355491509|gb|AES72712.1| horseradish peroxidase-like protein [Medicago truncatula]
Cluster-25869.55038	55.2972	19.1707	1.5283	2.0991e-07	7.6249e-06	357461275	XP_003600919.1	2258	Zinc finger CCCH domain-containing protein [Medicago truncatula]>gi|355489967|gb|AES71170.1| ARM repeat CCCH-type zinc finger protein [Medicago truncatula]
Cluster-25869.55158	89.399	37.2771	1.262	3.2915e-09	1.5467e-07	657386078	AET01031.2	1217	E3 ubiquitin-protein ligase orthrus-like protein [Medicago truncatula]
Cluster-25869.55247	57.5209	19.3074	1.5749	7.3092e-08	2.8493e-06	357518839	XP_003629708.1	1746	F-box/kelch-repeat protein [Medicago truncatula]>gi|355523730|gb|AET04184.1| F-box/kelch-repeat plant-like protein [Medicago truncatula]
Cluster-25869.55335	73.3976	30.1599	1.2831	6.2172e-08	2.4499e-06	388516729	AFK46426.1	1127	unknown [Medicago truncatula]>gi|657391519|gb|KEH32726.1| glutathione S-transferase tau 5 [Medicago truncatula]
Cluster-25869.55410	76.75	20.5174	1.9033	5.5181e-12	3.3465e-10	657405028	KEH43603.1	2345	cytochrome P450 family protein [Medicago truncatula]
Cluster-25869.55418	32.081	6.31306	2.3453	7.5452e-07	2.4901e-05	357453825	XP_003597193.1	250	hypothetical protein MTR_2g093760 [Medicago truncatula]>gi|355486241|gb|AES67444.1| transmembrane protein, putative [Medicago truncatula]
Cluster-25869.55496	44.3634	15.7826	1.491	4.5441e-06	0.00013106	357453139	XP_003596846.1	273	hypothetical protein MTR_2g086740 [Medicago truncatula]>gi|391738015|sp|G7IHF9.1|CASP4_MEDTR RecName: Full=Casparian strip membrane protein 4; Short=MtCASP4 [Medicago truncatula]>gi|355485894|gb|AES67097.1| plant integral membrane protein [Medicago truncatula]
Cluster-25869.55566	55.1182	15.7075	1.8111	1.2834e-08	5.58e-07	358348073	XP_003638074.1	1038	Ripening-related protein grip22 [Medicago truncatula]>gi|657400014|gb|KEH39363.1| Ripening related protein family [Medicago truncatula]
Cluster-25869.55645	21.911	5.32927	2.0396	0.00013534	0.0028228	357487655	XP_003614115.1	1317	hypothetical protein MTR_5g045000 [Medicago truncatula]>gi|355515450|gb|AES97073.1| glucosamine-6-phosphate isomerase/6-phosphogluconolactonase [Medicago truncatula]
Cluster-25869.56062	21.6867	3.90808	2.4723	3.0716e-05	0.00074773	657390414	KEH31935.1	1752	GDSL-like lipase/acylhydrolase [Medicago truncatula]
Cluster-25869.56085	26.7036	8.2671	1.6916	0.00013583	0.0028316	217073894	ACJ85307.1	619	unknown [Medicago truncatula]>gi|388507498|gb|AFK41815.1| unknown [Medicago truncatula]
Cluster-25869.56130	296.123	70.8716	2.0629	3.1708e-45	8.3862e-43	357462275	XP_003601419.1	3808	Primary amine oxidase [Medicago truncatula]>gi|355490467|gb|AES71670.1| copper amine oxidase, enzyme domain protein [Medicago truncatula]
Cluster-25869.56144	48.4576	4.96026	3.2882	2.777e-12	1.7267e-10	357442159	XP_003591357.1	1196	Myb-like transcription factor [Medicago truncatula]>gi|355480405|gb|AES61608.1| myb transcription factor [Medicago truncatula]
Cluster-25869.56313	18.8667	0	5.2378	1.6651e-06	5.1767e-05	--	--	--	--
Cluster-25869.56353	47.3338	19.8095	1.2567	1.7508e-05	0.00044828	657395249	KEH35613.1	2329	farnesylcysteine lyase [Medicago truncatula]
Cluster-25869.56384	60.0825	19.0985	1.6535	1.5825e-08	6.8103e-07	357454797	XP_003597679.1	1684	hypothetical protein MTR_2g100930 [Medicago truncatula]>gi|355486727|gb|AES67930.1| MYB-like transcription factor family protein [Medicago truncatula]
Cluster-25869.56453	79.3775	34.6467	1.196	6.5124e-08	2.5596e-06	657400752	KEH39865.1	1061	PPPDE thiol peptidase family protein, putative [Medicago truncatula]
Cluster-25869.56466	50.5334	21.4456	1.2366	1.1026e-05	0.00029479	657391721	KEH32872.1	5257	LRR receptor-like kinase family protein [Medicago truncatula]
Cluster-25869.56538	122.336	44.2666	1.4666	4.5997e-14	3.3147e-12	657373074	KEH18844.1	864	ubiquitin-conjugating enzyme [Medicago truncatula]
Cluster-25869.56659	16.4377	0	5.0389	8.0982e-06	0.00022189	--	--	--	--
Cluster-25869.56769	39.1064	16.9363	1.2073	0.00013683	0.0028477	358346605	XP_003637357.1	2349	Zinc finger CCHC domain-containing protein [Medicago truncatula]>gi|657381289|gb|KEH25294.1| proline-rich spliceosome-associated family protein, putative [Medicago truncatula]
Cluster-25869.56854	33.5537	6.6971	2.3249	4.7022e-07	1.6062e-05	357447265	XP_003593908.1	2119	F-box/kelch-repeat protein [Medicago truncatula]>gi|355482956|gb|AES64159.1| kelch repeat F-box protein [Medicago truncatula]
Cluster-25869.56898	72.4022	0.82671	6.4525	1.9684e-20	2.0539e-18	527209896	EPS74505.1	417	hypothetical protein M569_00222, partial [Genlisea aurea]
Cluster-25869.56929	24.6058	6.83238	1.8485	0.0001219	0.002572	657397669	KEH37369.1	1528	ATP-dependent zinc metalloprotease FTSH protein [Medicago truncatula]
Cluster-25869.56954	48.702	8.86835	2.4572	4.7003e-10	2.4126e-08	657390255	KEH31821.1	4315	LRR receptor-like kinase [Medicago truncatula]
Cluster-25869.56963	48.578	14.5448	1.7398	1.7341e-07	6.3655e-06	357448653	XP_003594602.1	1096	Reticuline oxidase-like protein [Medicago truncatula]>gi|355483650|gb|AES64853.1| FAD-binding berberine family protein [Medicago truncatula]
Cluster-25869.56965	125.513	37.5777	1.7399	4.4502e-17	3.8784e-15	388514767	AFK45445.1	1600	unknown [Medicago truncatula]
Cluster-25869.57143	154.649	44.2034	1.8068	1.7969e-21	2.0069e-19	357463179	XP_003601871.1	1892	Pectate lyase [Medicago truncatula]>gi|355490919|gb|AES72122.1| pectate lyase family protein [Medicago truncatula]
Cluster-25869.57233	169.969	21.6854	2.9705	1.8016e-36	3.7189e-34	357505741	XP_003623159.1	683	hypothetical protein MTR_7g065150 [Medicago truncatula]>gi|355498174|gb|AES79377.1| plant/T7H20-70 protein [Medicago truncatula]>gi|388492720|gb|AFK34426.1| unknown [Medicago truncatula]
Cluster-25869.57430	120.86	37.4988	1.6884	5.0869e-16	4.2162e-14	657392594	KEH33525.1	1431	late embryogenesis abundant protein [Medicago truncatula]
Cluster-25869.57475	84.0944	38.6269	1.1224	8.2961e-08	3.2012e-06	357437527	XP_003589039.1	1381	Far upstream element-binding protein [Medicago truncatula]
Cluster-25869.57569	75.9861	3.50901	4.4366	3.2707e-21	3.5847e-19	657405532	KEH44013.1	2505	nucleobase-ascorbate transporter-like protein [Medicago truncatula]
Cluster-25869.57588	17.3476	2.63721	2.7177	0.00010173	0.0021957	--	--	--	--
Cluster-25869.57623	46.6855	14.2044	1.7166	3.6605e-07	1.272e-05	657394719	KEH35249.1	2796	calmodulin-binding protein [Medicago truncatula]
Cluster-25869.57710	34.9035	13.2552	1.3968	8.8989e-05	0.0019489	357454807	XP_003597684.1	777	hypothetical protein MTR_2g101120 [Medicago truncatula]>gi|355486732|gb|AES67935.1| Avr9/Cf-9 rapidly elicited protein [Medicago truncatula]
Cluster-25869.57782	42.6659	13.1477	1.6983	1.3416e-06	4.2525e-05	388523219	AFK49662.1	621	nuclear transcription factor Y subunit B12 [Medicago truncatula]>gi|657393236|gb|KEH34078.1| nuclear transcription factor Y protein [Medicago truncatula]
Cluster-25869.57821	153.921	36.6849	2.0689	2.2104e-24	2.8683e-22	357505737	XP_003623157.1	309	hypothetical protein MTR_7g065130 [Medicago truncatula]>gi|217075624|gb|ACJ86172.1| unknown [Medicago truncatula]>gi|355498172|gb|AES79375.1| hypothetical protein MTR_7g065130 [Medicago truncatula]>gi|388500318|gb|AFK38225.1| unknown [Medicago truncatula]
Cluster-25869.57827	216.256	102.738	1.0738	5.4038e-17	4.6827e-15	657383669	AES93602.2	12805	Serine/Threonine-kinase TOR [Medicago truncatula]
Cluster-25869.57833	41.8581	12.4758	1.7464	1.169e-06	3.7523e-05	657382205	KEH26133.1	249	heavy metal-associated domain protein, putative [Medicago truncatula]
Cluster-25869.57864	57.2569	3.68262	3.9586	1.062e-15	8.6425e-14	357451821	XP_003596187.1	2177	Elongation factor EF-2 [Medicago truncatula]>gi|355485235|gb|AES66438.1| translation elongation factor EF-2 subunit [Medicago truncatula]
Cluster-25869.57939	35.6863	15.3317	1.2189	0.00024886	0.0048604	357492901	XP_003616739.1	2006	Amino acid transporter [Medicago truncatula]>gi|355518074|gb|AES99697.1| transmembrane amino acid transporter family protein [Medicago truncatula]
Cluster-25869.57957	65.6102	25.0245	1.3906	8.3597e-08	3.2225e-06	657403920	KEH42721.1	1290	electron transfer flavoprotein subunit beta [Medicago truncatula]
Cluster-25869.57972	16.2654	0	5.0237	9.0712e-06	0.00024607	657401527	KEH40505.1	7257	zinc finger CCCH domain protein, putative [Medicago truncatula]
Cluster-25869.58025	64.9564	15.7826	2.0411	4.9053e-11	2.7616e-09	--	--	--	--
Cluster-25869.58049	108.22	30.7386	1.8158	1.4419e-15	1.1622e-13	357437621	XP_003589086.1	1432	Sigma factor sigB regulation protein rsbQ [Medicago truncatula]>gi|355478134|gb|AES59337.1| sigma factor sigb regulation rsbq-like protein [Medicago truncatula]
Cluster-25869.58079	349.225	106.12	1.7185	4.8526e-44	1.253e-41	27527063	CAC82185.1	2271	ornithine aminotransferase [Medicago truncatula]
Cluster-25869.58124	44.1398	15.8435	1.4782	5.3405e-06	0.00015202	357507363	XP_003623970.1	4475	U-box domain-containing protein [Medicago truncatula]>gi|355498985|gb|AES80188.1| U-box kinase family protein [Medicago truncatula]
Cluster-25869.58133	49.4964	23.9746	1.0458	7.9312e-05	0.0017562	657375263	AET04183.2	2234	translation initiation factor eIF-2B gamma subunit [Medicago truncatula]
Cluster-25869.58149	139.751	67.8654	1.0421	3.646e-11	2.085e-09	357461813	XP_003601188.1	2430	Leucine-rich-repeat protein [Medicago truncatula]>gi|355490236|gb|AES71439.1| plant intracellular ras-group-related LRR protein [Medicago truncatula]
Cluster-25869.58278	78.3998	1.27764	5.9393	2.0662e-22	2.4102e-20	--	--	--	--
Cluster-25869.58379	67.639	19.3165	1.808	3.0615e-10	1.594e-08	657405803	KEH44244.1	4200	Serine/Threonine kinase domain protein [Medicago truncatula]
Cluster-25869.58397	64.1669	19.0166	1.7546	1.603e-09	7.8776e-08	357475637	XP_003608104.1	295	hypothetical protein MTR_4g087660 [Medicago truncatula]
Cluster-25869.58415	34.155	0.0330684	10.012	1.6246e-07	5.9782e-06	657395003	AES72498.2	2734	PPR containing plant-like protein [Medicago truncatula]
Cluster-25869.58442	38.4575	16.7852	1.1961	0.00016882	0.0034338	657390898	AES91892.2	3266	glyoxysomal fatty acid beta-oxidation MFP-A protein [Medicago truncatula]
Cluster-25869.58567	41.8581	8.49257	2.3012	2.1465e-08	9.0433e-07	357443595	XP_003592075.1	606	Ethylene-responsive transcription factor ERF110 [Medicago truncatula]>gi|355481123|gb|AES62326.1| AP2 domain class transcription factor [Medicago truncatula]
Cluster-25869.58596	33.242	9.84537	1.7555	1.3993e-05	0.00036664	357441349	XP_003590952.1	1448	Calcium-dependent protein kinase [Medicago truncatula]>gi|355480000|gb|AES61203.1| phosphoenolpyruvate carboxylase-related kinase [Medicago truncatula]
Cluster-25869.58603	34.5265	3.41957	3.3358	3.0715e-09	1.4486e-07	657397615	KEH37331.1	1700	type II superfamily restriction endonuclease [Medicago truncatula]
Cluster-25869.58610	56.157	25.1019	1.1617	7.855e-06	0.00021577	357463009	XP_003601786.1	959	REF/SRPP-like protein [Medicago truncatula]>gi|355490834|gb|AES72037.1| rubber elongation factor protein [Medicago truncatula]>gi|388508766|gb|AFK42449.1| unknown [Medicago truncatula]
Cluster-25869.58639	47.3913	21.2269	1.1587	4.1414e-05	0.00097936	388523067	AFK49595.1	824	unknown [Medicago truncatula]
Cluster-25869.58642	43.0191	19.7659	1.122	0.00012653	0.0026535	357464343	XP_003602453.1	1269	Cytochrome P450 [Medicago truncatula]>gi|355491501|gb|AES72704.1| cytochrome P450 family protein [Medicago truncatula]
Cluster-25869.58673	80.1872	36.0265	1.1543	1.0337e-07	3.9114e-06	657383725	AES93777.2	6287	insulinase (peptidase family M16) [Medicago truncatula]
Cluster-25869.58819	82.4329	32.3169	1.3509	3.4526e-09	1.6194e-07	358347084	XP_003637592.1	2323	6-phosphofructokinase [Medicago truncatula]>gi|657391506|gb|KEH32713.1| 6-phosphofructokinase [Medicago truncatula]
Cluster-25869.58823	32.4599	9.85739	1.7194	2.1916e-05	0.00054769	657372803	KEH18590.1	1525	purine transporter, putative [Medicago truncatula]
Cluster-25869.58957	36.6677	9.49514	1.9492	1.4129e-06	4.4546e-05	828305829	XP_004496909.2	1613	PREDICTED: uncharacterized protein LOC101500430 [Cicer arietinum]
Cluster-25869.59004	71.9836	28.2585	1.349	3.4535e-08	1.4143e-06	190609941	BAG49071.1	649	30S ribosomal protein S16 [Medicago truncatula]>gi|388507996|gb|AFK42064.1| unknown [Medicago truncatula]>gi|388521249|gb|AFK48686.1| unknown [Medicago truncatula]>gi|657404013|gb|KEH42785.1| 30S ribosomal S16-like protein [Medicago truncatula]
Cluster-25869.59252	119.929	25.1042	2.2562	6.0631e-21	6.5415e-19	657403121	KEH41982.1	727	casparian strip membrane protein [Medicago truncatula]
Cluster-25869.59258	56.2267	12.4247	2.178	2.6366e-10	1.3803e-08	358343539	XP_003635858.1	950	HVA22-like protein i [Medicago truncatula]>gi|657379925|gb|KEH24204.1| TB2/DP1, HVA22 family protein [Medicago truncatula]
Cluster-25869.59316	43.2165	20.3311	1.0879	0.000161	0.0032993	357474283	XP_003607426.1	2586	4-coumarate CoA ligase [Medicago truncatula]
Cluster-25869.59318	27.3758	0.82671	5.0494	8.4211e-09	3.7645e-07	357508419	XP_003624498.1	655	Light-regulated protein [Medicago truncatula]>gi|217071172|gb|ACJ83946.1| unknown [Medicago truncatula]>gi|355499513|gb|AES80716.1| light-regulated protein, putative [Medicago truncatula]>gi|388498860|gb|AFK37496.1| unknown [Medicago truncatula]
Cluster-25869.59336	122.274	9.6199	3.668	1.5189e-30	2.522e-28	657389944	KEH31567.1	1347	expansin-B1-like protein [Medicago truncatula]
Cluster-25869.59393	79.7442	16.5342	2.2699	1.6101e-14	1.2083e-12	657380285	KEH24489.1	1661	nicotianamine synthase-like protein [Medicago truncatula]
Cluster-25869.59454	41.1248	3.45715	3.5724	3.813e-11	2.1723e-09	593330075	XP_007138464.1	161	hypothetical protein PHAVU_009G211300g, partial [Phaseolus vulgaris]>gi|561011551|gb|ESW10458.1| hypothetical protein PHAVU_009G211300g, partial [Phaseolus vulgaris]
Cluster-25869.59457	58.5316	19.6975	1.5712	5.85e-08	2.3172e-06	657396181	KEH36297.1	2728	GDP-fucose O-fucosyltransferase-like protein [Medicago truncatula]
Cluster-25869.59516	59.9456	25.7783	1.2175	2.0847e-06	6.3695e-05	657388183	KEH30155.1	1527	ENTH/VHS family protein [Medicago truncatula]
Cluster-25869.59670	150.84	14.7485	3.3544	2.2191e-35	4.4019e-33	357484535	XP_003612555.1	2063	Protein kinase 2B [Medicago truncatula]>gi|355513890|gb|AES95513.1| tyrosine kinase family protein [Medicago truncatula]
Cluster-25869.59671	40.9017	0	6.3541	2.9551e-12	1.833e-10	357484535	XP_003612555.1	1447	Protein kinase 2B [Medicago truncatula]>gi|355513890|gb|AES95513.1| tyrosine kinase family protein [Medicago truncatula]
Cluster-25869.59688	19.2486	3.382	2.5088	7.7165e-05	0.0017131	357490413	XP_003615494.1	3265	Lectin-domain containing receptor kinase A4.2 [Medicago truncatula]>gi|355516829|gb|AES98452.1| lectin-like receptor kinase, putative [Medicago truncatula]
Cluster-25869.59782	64.5897	10.5969	2.6077	1.7461e-13	1.2124e-11	657405511	KEH43992.1	945	tubulin alpha-6 chain, putative [Medicago truncatula]
Cluster-25869.59806	167.31	24.8013	2.754	6.6745e-34	1.2522e-31	657388630	KEH30526.1	933	disease resistance-responsive, dirigent domain protein [Medicago truncatula]
Cluster-25869.5983	16.1322	0	5.0119	9.9039e-06	0.00026742	835944374	XP_012700015.1	397	PREDICTED: LOW QUALITY PROTEIN: uncharacterized protein LOC105914005 [Setaria italica]
Cluster-25869.59873	65.2008	13.1522	2.3096	2.5413e-12	1.5854e-10	357481861	XP_003611216.1	2187	Multidrug and toxin extrusion protein [Medicago truncatula]>gi|355512551|gb|AES94174.1| MATE efflux family protein [Medicago truncatula]
Cluster-25869.59908	114.881	46.8219	1.2949	9.9502e-12	5.912e-10	357446613	XP_003593582.1	1528	hypothetical protein MTR_2g013780 [Medicago truncatula]>gi|355482630|gb|AES63833.1| DUF506 family protein [Medicago truncatula]
Cluster-25869.59910	132.785	57.6435	1.2039	2.2784e-12	1.4249e-10	--	--	--	--
Cluster-25869.60005	131.807	22.6218	2.5426	2.3038e-25	3.1619e-23	657386071	AET00984.2	1887	caffeic acid O-methyltransferase [Medicago truncatula]
Cluster-25869.60019	191.569	88.7586	1.1099	9.0977e-16	7.4434e-14	657405000	KEH43575.1	1728	protease-associated (PA) RING/U-box zinc finger protein [Medicago truncatula]
Cluster-25869.60062	20.3644	0.703455	4.8554	7.3439e-07	2.4321e-05	657385503	KEH28241.1	403	GASA/GAST/Snakin [Medicago truncatula]
Cluster-25869.60147	64.773	21.4945	1.5914	9.1408e-09	4.0646e-07	357495567	XP_003618072.1	1905	E3 ubiquitin-protein ligase UHRF1 [Medicago truncatula]
Cluster-25869.60208	54.7931	10.288	2.413	5.6871e-11	3.1852e-09	357467431	XP_003604000.1	1632	S-norcoclaurine synthase [Medicago truncatula]>gi|355493048|gb|AES74251.1| 2OG-Fe(II) oxygenase family oxidoreductase [Medicago truncatula]
Cluster-25869.60237	43.0582	20.6678	1.0589	0.00020918	0.0041569	357466759	XP_003603664.1	3170	Poly(rC)-binding protein [Medicago truncatula]>gi|355492712|gb|AES73915.1| RNA-binding KH domain protein [Medicago truncatula]
Cluster-25869.60367	44.2113	11.3582	1.9607	1.0828e-07	4.0851e-06	357465529	XP_003603049.1	1410	ABSCISIC ACID-INSENSITIVE 5-like protein [Medicago truncatula]>gi|355492097|gb|AES73300.1| ABA response element-binding factor [Medicago truncatula]
Cluster-25869.60384	85.9318	30.9295	1.4742	2.2936e-10	1.2124e-08	657388109	KEH30094.1	909	disease resistance-responsive, dirigent domain protein [Medicago truncatula]
Cluster-25869.60473	77.6971	32.7069	1.2483	4.2335e-08	1.7171e-06	657395266	AES72939.2	2388	cyclin-dependent kinase [Medicago truncatula]
Cluster-25869.60483	121.247	53.9616	1.1679	4.471e-11	2.5283e-09	357490593	XP_003615584.1	3431	Cell division protease ftsH-like protein [Medicago truncatula]>gi|355516919|gb|AES98542.1| ATP-dependent zinc metalloprotease FTSH protein [Medicago truncatula]
Cluster-25869.60487	27.8646	5.41119	2.3644	3.6933e-06	0.00010816	657375453	KEH20775.1	470	hypothetical protein MTR_8g089830 [Medicago truncatula]
Cluster-25869.60489	41.0203	18.5078	1.1482	0.00014839	0.0030623	657375712	AET04919.2	2871	glutamyl-tRNA(Gln) amidotransferase subunit A-like protein [Medicago truncatula]
Cluster-25869.60541	42.1178	13.8752	1.6019	3.3148e-06	9.794e-05	357474027	XP_003607298.1	2502	Aminotransferase y4uB [Medicago truncatula]>gi|355508353|gb|AES89495.1| gamma-aminobutyrate transaminase [Medicago truncatula]
Cluster-25869.60542	131.914	35.2013	1.9059	1.5456e-19	1.549e-17	357474027	XP_003607298.1	2502	Aminotransferase y4uB [Medicago truncatula]>gi|355508353|gb|AES89495.1| gamma-aminobutyrate transaminase [Medicago truncatula]
Cluster-25869.60573	12.4046	0	4.6328	0.00012095	0.0025562	357515297	XP_003627937.1	271	hypothetical protein MTR_8g040260 [Medicago truncatula]>gi|355521959|gb|AET02413.1| hypothetical protein MTR_8g040260 [Medicago truncatula]
Cluster-25869.60640	27.0091	7.74101	1.8029	7.1229e-05	0.0015939	357490305	XP_003615440.1	2727	aarF domain-containing protein kinase, putative [Medicago truncatula]>gi|355516775|gb|AES98398.1| ABC1 family kinase [Medicago truncatula]
Cluster-25869.60687	36.2362	8.34226	2.1189	5.6258e-07	1.9061e-05	357508871	XP_003624724.1	339	hypothetical protein MTR_7g086770 [Medicago truncatula]>gi|124360451|gb|ABN08461.1| hypothetical protein MtrDRAFT_AC157472g30v2 [Medicago truncatula]>gi|355499739|gb|AES80942.1| transmembrane protein, putative [Medicago truncatula]>gi|388496272|gb|AFK36202.1| unknown [Medicago truncatula]
Cluster-25869.60692	50.3519	22.0957	1.1883	1.8038e-05	0.00046044	657399436	KEH38876.1	5630	DUF2146 family protein [Medicago truncatula]
Cluster-25869.60730	186.803	9.46959	4.3021	3.3868e-49	9.9603e-47	357483221	XP_003611897.1	1730	Membrane protein, putative [Medicago truncatula]>gi|355513232|gb|AES94855.1| PQ-loop protein/transmembrane family protein [Medicago truncatula]
Cluster-25869.60737	45.4022	4.43417	3.356	9.6784e-12	5.764e-10	357518817	XP_003629697.1	942	Non-specific lipid-transfer protein-like protein [Medicago truncatula]>gi|355523719|gb|AET04173.1| protease inhibitor/seed storage/LTP family protein [Medicago truncatula]>gi|388493684|gb|AFK34908.1| unknown [Medicago truncatula]
Cluster-25869.60750	41.1346	9.22759	2.1563	7.5384e-08	2.9281e-06	357518839	XP_003629708.1	1738	F-box/kelch-repeat protein [Medicago truncatula]>gi|355523730|gb|AET04184.1| F-box/kelch-repeat plant-like protein [Medicago truncatula]
Cluster-25869.60827	14.6118	1.06345	3.7803	6.2215e-05	0.0014096	357501503	XP_003621040.1	1069	Leucyl-tRNA synthetase [Medicago truncatula]
Cluster-25869.60892	48.4576	14.8056	1.7106	2.3227e-07	8.3888e-06	357511109	XP_003625843.1	2633	Signal recognition particle 54 kDa protein [Medicago truncatula]>gi|355500858|gb|AES82061.1| signal recognition particle 54 kDa protein [Medicago truncatula]
Cluster-25869.60940	136.451	65.9865	1.0481	5.3359e-11	2.9973e-09	657390088	KEH31676.1	2484	cytochrome P450 family protein [Medicago truncatula]
Cluster-25869.61081	103.148	8.34226	3.6281	7.1253e-26	9.9586e-24	357443039	XP_003591797.1	2022	Xyloglucan-specific endoglucanase inhibitor protein [Medicago truncatula]>gi|355480845|gb|AES62048.1| xyloglucanase-specific endoglucanase inhibitor protein [Medicago truncatula]
Cluster-25869.61155	30.3089	5.18573	2.5471	5.9053e-07	1.9912e-05	--	--	--	--
Cluster-25869.61179	49.8001	4.82799	3.3667	9.2709e-13	6.0512e-11	357520829	XP_003630703.1	1973	Pectinesterase [Medicago truncatula]>gi|355524725|gb|AET05179.1| pectinesterase [Medicago truncatula]
Cluster-25869.61240	52.6067	11.9151	2.1425	1.3425e-09	6.6445e-08	657378943	AES80719.2	5039	glycoside hydrolase family 38 amino-terminal domain protein [Medicago truncatula]
Cluster-25869.61309	29.253	9.32304	1.6497	8.1806e-05	0.0018056	502138326	XP_004503363.1	834	PREDICTED: protein XAP5 CIRCADIAN TIMEKEEPER [Cicer arietinum]
Cluster-25869.61495	92.1329	30.205	1.6089	5.3993e-12	3.2818e-10	357482461	XP_003611517.1	2413	Cysteine desulfurase [Medicago truncatula]>gi|355512852|gb|AES94475.1| cysteine desulfurase-like protein [Medicago truncatula]
Cluster-25869.61613	34.0364	12.7764	1.4136	9.7692e-05	0.00212	357483557	XP_003612065.1	2172	Mannan endo-1,4-beta-mannosidase [Medicago truncatula]>gi|355513400|gb|AES95023.1| mannan endo-1,4-beta-mannosidase-like protein [Medicago truncatula]
Cluster-25869.61647	56.5237	23.0727	1.2927	1.8416e-06	5.6792e-05	357479693	XP_003610132.1	2521	Mitochondrial chaperone BCS1 [Medicago truncatula]>gi|355511187|gb|AES92329.1| P-loop nucleoside triphosphate hydrolase superfamily protein [Medicago truncatula]
Cluster-25869.61811	38.7416	3.382	3.5179	1.6914e-10	9.0921e-09	--	--	--	--
Cluster-25869.61822	230.381	28.526	3.0137	2.4375e-49	7.1965e-47	571443008	XP_006575970.1	1118	PREDICTED: uncharacterized protein LOC100803389 [Glycine max]
Cluster-25869.61846	20.0509	4.51083	2.1522	0.00017607	0.0035631	357512653	XP_003626615.1	1243	Caffeic acid 3-O-methyltransferase [Medicago truncatula]
Cluster-25869.61882	78.5673	23.0457	1.7694	1.9872e-11	1.1572e-09	657385503	KEH28241.1	445	GASA/GAST/Snakin [Medicago truncatula]
Cluster-25869.62007	70.2115	6.46337	3.4413	1.3485e-17	1.2243e-15	357475807	XP_003608189.1	242	hypothetical protein MTR_4g090520 [Medicago truncatula]
Cluster-25869.62082	44.5467	9.69506	2.2	1.5846e-08	6.8153e-07	657403769	KEH42610.1	731	WRKY transcription factor [Medicago truncatula]
Cluster-25869.62096	88.7739	26.6103	1.7382	1.6547e-12	1.0539e-10	657385675	AES99834.2	3668	E3 ubiquitin-protein ligase COP1 [Medicago truncatula]
Cluster-25869.62140	70.8837	28.6342	1.3077	7.552e-08	2.9319e-06	657404693	KEH43316.1	1949	NAC transcription factor-like protein [Medicago truncatula]
Cluster-25869.62166	33.7663	11.7122	1.5276	5.0186e-05	0.0011662	357490225	XP_003615400.1	2132	Sucrose transport protein [Medicago truncatula]>gi|355516735|gb|AES98358.1| sucrose transporter [Medicago truncatula]>gi|390627124|gb|AFM28288.1| SUT4-1 [Medicago truncatula]
Cluster-25869.62216	72.167	31.7908	1.1827	3.0635e-07	1.0823e-05	--	--	--	--
Cluster-25869.62237	31.286	9.91	1.6586	4.3955e-05	0.001034	357507597	XP_003624087.1	329	hypothetical protein MTR_7g079110 [Medicago truncatula]>gi|355499102|gb|AES80305.1| heavy metal transport/detoxification superfamily protein [Medicago truncatula]>gi|388505394|gb|AFK40763.1| unknown [Medicago truncatula]
Cluster-25869.62251	140.362	24.1249	2.5406	6.9345e-27	1.0119e-24	357480089	XP_003610330.1	2318	BTB/POZ domain-containing protein KCTD6 [Medicago truncatula]>gi|355511385|gb|AES92527.1| potassium channel tetramerization domain protein [Medicago truncatula]
Cluster-25869.62310	98.2314	26.8944	1.8689	1.146e-14	8.712e-13	357446689	XP_003593620.1	275	Auxin-repressed protein [Medicago truncatula]>gi|355482668|gb|AES63871.1| auxin-repressed/dormancy-associated protein [Medicago truncatula]
Cluster-25869.62330	25.1827	7.12624	1.8212	0.0001151	0.0024468	502167151	XP_004514067.1	2388	PREDICTED: probable flavin-containing monooxygenase 1 [Cicer arietinum]
Cluster-25869.62345	94.0431	3.00622	4.9673	1.5161e-26	2.1913e-24	357440667	XP_003590611.1	866	Non-specific lipid-transfer protein [Medicago truncatula]>gi|355479659|gb|AES60862.1| Lipid transfer protein [Medicago truncatula]>gi|388492756|gb|AFK34444.1| unknown [Medicago truncatula]
Cluster-25869.62391	45.2281	14.9484	1.5972	1.5011e-06	4.7014e-05	657378647	AES80003.2	12620	WD-40 repeat protein/beige protein [Medicago truncatula]
Cluster-25869.62447	92.2405	38.8494	1.2475	2.3766e-09	1.1378e-07	217072882	ACJ84801.1	1674	unknown [Medicago truncatula]>gi|657396037|gb|KEH36184.1| wound-responsive family protein [Medicago truncatula]
Cluster-25869.62498	466.183	170.002	1.4553	1.1291e-48	3.2702e-46	357502731	XP_003621654.1	1497	Disease resistance response protein [Medicago truncatula]>gi|355496669|gb|AES77872.1| disease resistance response/dirigent-like protein [Medicago truncatula]
Cluster-25869.62508	53.5484	8.21975	2.7037	9.5396e-12	5.6857e-10	657375488	KEH20810.1	276	zeatin O-glucosyltransferase-like protein [Medicago truncatula]
Cluster-25869.62529	165.059	44.2485	1.8993	5.7874e-24	7.2985e-22	357509145	XP_003624861.1	3427	Alpha-L-arabinofuranosidase [Medicago truncatula]>gi|296882314|gb|ADH83380.1| alpha-L-arabinofuranosidase [Medicago truncatula]>gi|355499876|gb|AES81079.1| alpha-L-arabinofuranosidase [Medicago truncatula]
Cluster-25869.62647	31.9197	0	5.9964	5.3393e-10	2.7314e-08	357448941	XP_003594746.1	3184	Aldehyde dehydrogenase 22A1 [Medicago truncatula]>gi|124359955|gb|ABN07971.1| Aldehyde dehydrogenase [Medicago truncatula]>gi|355483794|gb|AES64997.1| NAD-dependent aldehyde dehydrogenase family protein [Medicago truncatula]
Cluster-25869.62792	22.0974	3.261	2.7605	1.0089e-05	0.00027214	357478629	XP_003609600.1	528	Monothiol glutaredoxin-S2 [Medicago truncatula]>gi|357478631|ref|XP_003609601.1| Monothiol glutaredoxin-S2 [Medicago truncatula]>gi|357478633|ref|XP_003609602.1| Monothiol glutaredoxin-S2 [Medicago truncatula]>gi|355510655|gb|AES91797.1| monothiol glutaredoxin-S2 protein [Medicago truncatula]>gi|355510656|gb|AES91798.1| monothiol glutaredoxin-S2 protein [Medicago truncatula]>gi|355510657|gb|AES91…
Cluster-25869.62802	41.1248	17.5864	1.2255	7.973e-05	0.0017649	357472565	XP_003606567.1	2273	Kinase-like protein [Medicago truncatula]>gi|355507622|gb|AES88764.1| receptor-like kinase theseus protein [Medicago truncatula]>gi|657388091|gb|KEH30082.1| receptor-like kinase theseus protein [Medicago truncatula]
Cluster-25869.62818	19.2834	2.65675	2.8596	2.8554e-05	0.00069868	357491539	XP_003616057.1	2609	Protein kinase-like protein [Medicago truncatula]>gi|355517392|gb|AES99015.1| LRR receptor-like kinase [Medicago truncatula]
Cluster-25869.62848	42.8938	18.9166	1.1811	8.0228e-05	0.0017739	388513173	AFK44648.1	1529	unknown [Medicago truncatula]>gi|657389389|gb|KEH31105.1| epoxide hydrolase [Medicago truncatula]
Cluster-25869.62849	35.9338	11.4462	1.6505	1.2605e-05	0.00033303	388513173	AFK44648.1	1528	unknown [Medicago truncatula]>gi|657389389|gb|KEH31105.1| epoxide hydrolase [Medicago truncatula]
Cluster-25869.62851	106.862	41.8608	1.3521	1.69e-11	9.902e-10	357465529	XP_003603049.1	1600	ABSCISIC ACID-INSENSITIVE 5-like protein [Medicago truncatula]>gi|355492097|gb|AES73300.1| ABA response element-binding factor [Medicago truncatula]
Cluster-25869.63127	32.081	1.57826	4.3453	9.3062e-10	4.6728e-08	657403888	KEH42689.1	1480	cellulose synthase-like protein D3 [Medicago truncatula]
Cluster-25869.63145	94.9597	28.4088	1.741	2.6878e-13	1.8378e-11	388501326	AFK38729.1	731	unknown [Medicago truncatula]>gi|657395689|gb|AES73593.2| plant/F18G18-20 protein [Medicago truncatula]
Cluster-25869.63185	33.8531	9.46959	1.8379	7.0218e-06	0.00019556	388517715	AFK46919.1	750	unknown [Medicago truncatula]
Cluster-25869.63208	32.7874	13.2274	1.3096	0.00025189	0.0049121	550600244	AGX84978.1	1934	putative class V chitinase [Medicago truncatula]
Cluster-25869.63262	32.5283	11.9745	1.4417	0.00011722	0.0024884	734382331	KHN23606.1	374	Eukaryotic peptide chain release factor subunit 1-3 [Glycine soja]
Cluster-25869.63293	80.7219	19.0143	2.0859	1.2691e-13	8.8931e-12	388495902	AFK36017.1	795	unknown [Medicago truncatula]>gi|657375722|gb|KEH20959.1| TPR repeat region family protein [Medicago truncatula]
Cluster-25869.6331	13.5657	1.20249	3.4959	0.00016186	0.0033116	727467767	XP_010515776.1	1633	PREDICTED: bifunctional enolase 2/transcriptional activator-like [Camelina sativa]
Cluster-25869.63313	70.5782	29.6113	1.2531	1.6469e-07	6.0484e-06	657394368	AES71447.2	1754	copper amine oxidase, enzyme domain protein [Medicago truncatula]
Cluster-25869.63328	45.7078	20.1417	1.1823	4.6349e-05	0.0010853	--	--	--	--
Cluster-25869.63408	36.8938	14.9559	1.3027	0.00010844	0.0023208	357510525	XP_003625551.1	2678	Ankyrin repeat-containing protein [Medicago truncatula]>gi|355500566|gb|AES81769.1| ankyrin repeat plant protein [Medicago truncatula]
Cluster-25869.63409	98.4648	44.5822	1.1431	4.5529e-09	2.1005e-07	388504470	AFK40301.1	584	unknown [Medicago truncatula]
Cluster-25869.63413	30.5038	7.34194	2.0548	6.1806e-06	0.00017353	571443008	XP_006575970.1	1118	PREDICTED: uncharacterized protein LOC100803389 [Glycine max]
Cluster-25869.63551	208.985	62.9803	1.7304	3.1625e-27	4.6684e-25	388510466	AFK43299.1	846	unknown [Medicago truncatula]
Cluster-25869.63591	60.9844	14.2044	2.1021	1.0109e-10	5.5399e-09	357476969	XP_003608770.1	3908	Translation elongation factor EF-G [Medicago truncatula]>gi|355509825|gb|AES90967.1| translation elongation factor EF protein [Medicago truncatula]
Cluster-25869.63633	42.0029	19.0842	1.1381	0.00013387	0.002796	657389277	KEH30993.1	2516	cytochrome P450 family protein [Medicago truncatula]
Cluster-25869.63637	39.9136	18.3951	1.1176	0.00022984	0.0045181	357511061	XP_003625819.1	1862	1-acyl-sn-glycerol-3-phosphate acyltransferase [Medicago truncatula]>gi|355500834|gb|AES82037.1| phospholipid/glycerol acyltransferase family protein [Medicago truncatula]
Cluster-25869.63641	120.914	37.6965	1.6815	5.8249e-16	4.8122e-14	657403111	KEH41972.1	4258	LETM1-like protein [Medicago truncatula]
Cluster-25869.63682	35.0526	8.90442	1.9769	2.0302e-06	6.2256e-05	657391026	AES92079.2	2295	ABC transporter B family protein [Medicago truncatula]
Cluster-25869.63696	30.4311	4.86707	2.6444	3.627e-07	1.2609e-05	357486677	XP_003613626.1	502	Hypothetical protein MTR_5g038850 [Medicago truncatula]>gi|355514961|gb|AES96584.1| hypothetical protein MTR_5g038850 [Medicago truncatula]
Cluster-25869.63699	1116.97	101.234	3.4638	2.1776e-255	7.2116e-252	357479287	XP_003609929.1	5463	Lysine-ketoglutarate reductase/saccharopine dehydrogenase [Medicago truncatula]>gi|355510984|gb|AES92126.1| lysine-ketoglutarate reductase/saccharopine dehydrogenase [Medicago truncatula]
Cluster-25869.63714	100.582	7.81617	3.6858	1.7472e-25	2.4242e-23	357483967	XP_003612270.1	772	Senescence-associated protein DIN1 [Medicago truncatula]>gi|217071246|gb|ACJ83983.1| unknown [Medicago truncatula]>gi|355513605|gb|AES95228.1| rhodanese-related sulfurtransferase [Medicago truncatula]>gi|388495624|gb|AFK35878.1| unknown [Medicago truncatula]
Cluster-25869.63730	67.6377	0.676399	6.6438	5.258e-19	5.1281e-17	14487954	AAK63815.1	756	early light inducible protein [Medicago sativa]
Cluster-25869.63896	27.1925	3.90808	2.7987	8.3986e-07	2.7575e-05	657403819	KEH42639.1	1979	F-box GID2-like protein [Medicago truncatula]
[truncated: 845 more rows]

## Sheet: SD_24 VS SD_0 Down
Gene_id	SDL_24_readcount	SDL_0_readcount	log2.Fold_change.	p.value	q.value.Storey.et.al..2003.	NR GI	NR ID	NR Score	NR Description
[truncated: 1,948 more rows]

[truncated: 2 more sheets: SD_1 and SD_24 VS SD_0 Up, SD_1 and SD_24 VS SD_0 Down]
