# Supplementary material for: Transcriptional profiling reveals that a MYB transcription factor MsMYB4 contributes to the salinity stress response of alfalfa
Source: PLoS One. 2018 Sep 25;13(9):e0204033. doi: 10.1371/journal.pone.0204033 (PMC6155508; doi:10.1371/journal.pone.0204033)
Supplement: S4 Table — (XLS) [file pone.0204033.s006.xls]

## Sheet: DL_1 VS DL_0
GO_accession	Description	Term_type	Over_represented_pValue	Corrected_pValue	DEG_item	DEG_list	Bg_item	Bg_list
GO:0055114	oxidation-reduction process	biological_process	1.0717e-12	6.1525e-09	169	776	5405	63262
GO:0044262	cellular carbohydrate metabolic process	biological_process	2.1635e-10	2.0701e-07	40	776	957	63262
GO:0001101	response to acid chemical	biological_process	5.7635e-08	3.6765e-05	9	776	66	63262
GO:0005984	disaccharide metabolic process	biological_process	1.7822e-07	8.5261e-05	27	776	612	63262
GO:0009415	response to water	biological_process	1.1889e-06	0.00045502	6	776	38	63262
GO:0044264	cellular polysaccharide metabolic process	biological_process	1.956e-06	0.00070185	26	776	689	63262
GO:0005976	polysaccharide metabolic process	biological_process	2.539e-06	0.00077554	27	776	750	63262
GO:0006073	cellular glucan metabolic process	biological_process	2.5667e-06	0.00077554	25	776	646	63262
GO:0044042	glucan metabolic process	biological_process	2.5667e-06	0.00077554	25	776	646	63262
GO:0006629	lipid metabolic process	biological_process	4.1721e-06	0.0011406	65	776	2370	63262
GO:0006347	Flavonol synthase process	biological_process	3.8141e-05	0.0030663	65	776	2479	63262
GO:0044710	single-organism metabolic process	biological_process	4.7162e-06	0.0012307	263	776	14932	63262
GO:1901700	response to oxygen-containing compound	biological_process	6.5803e-06	0.0015741	8	776	90	63262
GO:0009311	oligosaccharide metabolic process	biological_process	8.1163e-06	0.0018638	27	776	724	63262
GO:0005992	trehalose biosynthetic process	biological_process	1.4016e-05	0.0029803	7	776	56	63262
GO:0006355	regulation of transcription, DNA-templated	biological_process	1.5489e-05	0.0030663	102	776	4947	63262
GO:1903506	regulation of nucleic acid-templated transcription	biological_process	1.5489e-05	0.0030663	102	776	4947	63262
GO:2001141	regulation of RNA biosynthetic process	biological_process	1.8039e-05	0.0034522	102	776	4975	63262
GO:0051252	regulation of RNA metabolic process	biological_process	2.7572e-05	0.0051061	108	776	5398	63262
GO:0034637	cellular carbohydrate biosynthetic process	biological_process	3.7546e-05	0.0062562	15	776	321	63262
GO:0006351	transcription, DNA-templated	biological_process	3.8141e-05	0.0062562	119	776	6111	63262
GO:0097659	nucleic acid-templated transcription	biological_process	3.8141e-05	0.0062562	119	776	6111	63262
GO:0019219	regulation of nucleobase-containing compound metabolic process	biological_process	4.0801e-05	0.0065066	108	776	5453	63262
GO:0032774	RNA biosynthetic process	biological_process	6.4012e-05	0.0096709	119	776	6184	63262
GO:0008152	metabolic process	biological_process	6.6452e-05	0.0097821	504	776	34195	63262

## Sheet: SD_1 VS SD_0
GO_accession	Description	Term_type	Over_represented_pValue	Corrected_pValue	DEG_item	DEG_list	Bg_item	Bg_list
GO:0055114	oxidation-reduction process	biological_process	6.3744e-09	7.319e-06	81	1207	5405	63262
GO:0044262	cellular carbohydrate metabolic process	biological_process	1.6888e-08	1.3851e-05	48	1207	957	63262
GO:0008152	metabolic process	biological_process	1.2769e-07	9.1637e-05	785	1207	34195	63262
GO:0006629	lipid metabolic process	biological_process	6.8953e-07	0.00027969	94	1207	2370	63262
GO:0001101	response to acid chemical	biological_process	1.8523e-06	0.00053171	9	1207	66	63262
GO:0006073	cellular glucan metabolic process	biological_process	2.6089e-06	0.00068081	33	1207	646	63262
GO:0044042	glucan metabolic process	biological_process	2.6089e-06	0.00068081	33	1207	646	63262
GO:0009311	oligosaccharide metabolic process	biological_process	8.1163e-06	0.0018638	27	776	724	63262
GO:0034637	cellular carbohydrate biosynthetic process	biological_process	3.7546e-05	0.0062562	15	776	321	63262
GO:0044264	cellular polysaccharide metabolic process	biological_process	2.8461e-06	0.00071041	34	1207	689	63262
GO:0008610	lipid biosynthetic process	biological_process	9.6701e-06	0.0019827	54	1207	1242	63262
GO:0006629	lipid metabolic process	biological_process	4.1721e-06	0.0011406	65	776	2370	63262
GO:0009415	response to water	biological_process	1.3571e-05	0.0025684	6	1207	38	63262
GO:0005976	polysaccharide metabolic process	biological_process	1.3869e-05	0.0025684	34	1207	750	63262
GO:0045229	external encapsulating structure organization	biological_process	4.4702e-05	0.0073324	14	1207	213	63262
GO:0044710	single-organism metabolic process	biological_process	5.5247e-05	0.0088103	382	1207	14932	63262

## Sheet: DL_24 VS DL_0
GO_accession	Description	Term_type	Over_represented_pValue	Corrected_pValue	DEG_item	DEG_list	Bg_item	Bg_list
GO:0055114	oxidation-reduction process	biological_process	4.3516e-38	2.4983e-34	404	2335	5405	63262
GO:0044710	single-organism metabolic process	biological_process	7.0269e-30	8.0683e-27	855	2335	14932	63262
GO:0008152	metabolic process	biological_process	8.9495e-16	4.6708e-13	1526	2335	34195	63262
GO:0006629	lipid metabolic process	biological_process	1.7436e-14	7.15e-12	186	2335	2370	63262
GO:0006804	obsolete peroxidase reaction	biological_process	6.6343e-14	2.3805e-11	44	2335	310	63262
GO:0005975	carbohydrate metabolic process	biological_process	2.3023e-13	7.343e-11	213	2335	3122	63262
GO:0044699	single-organism process	biological_process	3.4952e-12	1.0153e-09	1202	2335	26317	63262
GO:0044262	cellular carbohydrate metabolic process	biological_process	5.8117e-12	1.5166e-09	84	2335	957	63262
GO:0006979	response to oxidative stress	biological_process	1.9395e-11	4.6394e-09	49	2335	380	63262
GO:0071554	cell wall organization or biogenesis	biological_process	3.815e-11	8.1117e-09	47	2335	444	63262
GO:0008610	lipid biosynthetic process	biological_process	4.6821e-11	9.269e-09	105	2335	1242	63262
GO:0044255	cellular lipid metabolic process	biological_process	2.2788e-10	4.2201e-08	134	2335	1704	63262
GO:0044723	single-organism carbohydrate metabolic process	biological_process	1.3789e-09	2.4738e-07	132	2335	1879	63262
GO:0044281	small molecule metabolic process	biological_process	2.2876e-09	3.9798e-07	386	2335	7177	63262
GO:0006633	fatty acid biosynthetic process	biological_process	3.0085e-09	5.0799e-07	40	2335	342	63262
GO:0044711	single-organism biosynthetic process	biological_process	4.3503e-09	6.9375e-07	246	2335	4181	63262
GO:0046271	phenylpropanoid catabolic process	biological_process	6.1318e-09	8.8375e-07	9	2335	13	63262
GO:0046274	lignin catabolic process	biological_process	6.1318e-09	8.8375e-07	9	2335	13	63262
GO:0043436	oxoacid metabolic process	biological_process	6.695e-09	9.3746e-07	242	2335	4019	63262
GO:0006082	organic acid metabolic process	biological_process	7.8695e-09	1.0757e-06	242	2335	4024	63262
GO:0019752	carboxylic acid metabolic process	biological_process	1.0855e-08	1.4163e-06	239	2335	3990	63262
GO:0016053	organic acid biosynthetic process	biological_process	1.2205e-08	1.5232e-06	94	2335	1216	63262
GO:0046394	carboxylic acid biosynthetic process	biological_process	1.2205e-08	1.5232e-06	94	2335	1216	63262
GO:0009698	phenylpropanoid metabolic process	biological_process	1.3573e-08	1.6579e-06	12	2335	27	63262
GO:0006631	fatty acid metabolic process	biological_process	2.0417e-08	2.3443e-06	42	2335	387	63262
GO:0032787	monocarboxylic acid metabolic process	biological_process	8.323e-08	8.6876e-06	87	2335	1207	63262
GO:0009808	lignin metabolic process	biological_process	1.4682e-07	1.4788e-05	9	2335	18	63262
GO:1901565	organonitrogen compound catabolic process	biological_process	2.2768e-07	2.2536e-05	56	2335	607	63262
GO:0072330	monocarboxylic acid biosynthetic process	biological_process	2.3447e-07	2.2815e-05	49	2335	526	63262
GO:0009308	amine metabolic process	biological_process	3.2874e-07	2.8226e-05	50	2335	542	63262
GO:0031407	oxylipin metabolic process	biological_process	3.2918e-07	2.8226e-05	9	2335	33	63262
GO:0031408	oxylipin biosynthetic process	biological_process	3.2918e-07	2.8226e-05	9	2335	33	63262
GO:0006694	steroid biosynthetic process	biological_process	3.2941e-07	2.8226e-05	40	2335	364	63262
GO:0006347	Flavonol synthase process	biological_process	1.3573e-08	6.9375e-07	124	2335	2481	63262
GO:0006118	obsolete electron transport	biological_process	3.7661e-07	3.1796e-05	75	2335	1092	63262
GO:0006026	aminoglycan catabolic process	biological_process	4.3523e-07	3.6213e-05	20	2335	127	63262
GO:0008202	steroid metabolic process	biological_process	4.8734e-07	3.9969e-05	40	2335	371	63262
GO:0042430	indole-containing compound metabolic process	biological_process	6.1821e-07	4.8087e-05	36	2335	342	63262
GO:0045229	external encapsulating structure organization	biological_process	6.1984e-07	4.8087e-05	24	2335	213	63262
GO:0009664	plant-type cell wall organization	biological_process	7.4504e-07	5.628e-05	12	2335	74	63262
GO:0071669	plant-type cell wall organization or biogenesis	biological_process	7.4504e-07	5.628e-05	12	2335	74	63262
GO:0006073	cellular glucan metabolic process	biological_process	8.4901e-07	6.079e-05	52	2335	646	63262
GO:0044042	glucan metabolic process	biological_process	8.4901e-07	6.079e-05	52	2335	646	63262
GO:0006032	chitin catabolic process	biological_process	8.5769e-07	6.079e-05	10	2335	44	63262
GO:0046348	amino sugar catabolic process	biological_process	8.5769e-07	6.079e-05	10	2335	44	63262
GO:1901072	glucosamine-containing compound catabolic process	biological_process	8.5769e-07	6.079e-05	10	2335	44	63262
GO:0005984	disaccharide metabolic process	biological_process	1.059e-06	7.4141e-05	51	2335	612	63262
GO:0016998	cell wall macromolecule catabolic process	biological_process	1.1235e-06	7.7712e-05	13	2335	83	63262
GO:0071555	cell wall organization	biological_process	1.2074e-06	8.2517e-05	23	2335	205	63262
GO:0006568	tryptophan metabolic process	biological_process	1.2793e-06	8.54e-05	33	2335	304	63262
GO:0006586	indolalkylamine metabolic process	biological_process	1.2793e-06	8.54e-05	33	2335	304	63262
GO:0009072	aromatic amino acid family metabolic process	biological_process	1.3526e-06	8.9256e-05	42	2335	445	63262
GO:0044264	cellular polysaccharide metabolic process	biological_process	2.0368e-06	0.00012993	53	2335	689	63262
GO:0005976	polysaccharide metabolic process	biological_process	2.2216e-06	0.00014016	56	2335	750	63262
GO:0042537	benzene-containing compound metabolic process	biological_process	2.2515e-06	0.0001405	24	2335	179	63262
GO:0009812	flavonoid metabolic process	biological_process	3.6427e-06	0.0002156	35	2335	8	63262
GO:0009813	flavonoid biosynthetic process	biological_process	3.6427e-06	0.0002156	12	2335	8	63262
GO:0009074	aromatic amino acid family catabolic process	biological_process	4.0797e-06	0.00023658	10	2335	31	63262
GO:0044283	small molecule biosynthetic process	biological_process	5.77e-06	0.00032798	109	2335	1681	63262
GO:0042546	cell wall biogenesis	biological_process	1.3666e-05	0.00074719	21	2335	193	63262
GO:0009063	cellular amino acid catabolic process	biological_process	1.5676e-05	0.00084107	35	2335	346	63262
GO:1901606	alpha-amino acid catabolic process	biological_process	1.767e-05	0.0009393	34	2335	334	63262
GO:0006200	obsolete ATP catabolic process	biological_process	2.1404e-05	0.0011171	15	2335	108	63262
GO:0019521	D-gluconate metabolic process	biological_process	2.2636e-05	0.00115	15	2335	99	63262
GO:0019520	aldonic acid metabolic process	biological_process	2.3866e-05	0.0012019	15	2335	100	63262
GO:0044282	small molecule catabolic process	biological_process	2.5246e-05	0.0012603	37	2335	384	63262
GO:1901136	carbohydrate derivative catabolic process	biological_process	2.9758e-05	0.0014728	23	2335	201	63262
GO:0016054	organic acid catabolic process	biological_process	3.2243e-05	0.0015662	36	2335	373	63262
GO:0046395	carboxylic acid catabolic process	biological_process	3.2243e-05	0.0015662	36	2335	373	63262
GO:0009765	photosynthesis, light harvesting	biological_process	4.2983e-05	0.0020394	35	2335	15	63262
GO:0034754	cellular hormone metabolic process	biological_process	2.32e-05	0.0011099	26	2771	202	63262
GO:0042445	hormone metabolic process	biological_process	0.00011209	0.0042617	22	2335	203	63262
GO:0042436	indole-containing compound catabolic process	biological_process	4.7484e-05	0.0021636	5	2335	10	63262
GO:0046218	indolalkylamine catabolic process	biological_process	4.7484e-05	0.0021636	5	2335	10	63262
GO:0006576	cellular biogenic amine metabolic process	biological_process	5.0374e-05	0.0022594	41	2335	491	63262
GO:0044106	cellular amine metabolic process	biological_process	5.0374e-05	0.0022594	41	2335	491	63262
GO:0052547	regulation of peptidase activity	biological_process	5.2876e-05	0.0023532	9	2335	70	63262
GO:0006022	aminoglycan metabolic process	biological_process	6.0096e-05	0.0026539	27	2335	288	63262
GO:0052548	regulation of endopeptidase activity	biological_process	6.7822e-05	0.0029498	8	2335	55	63262
GO:1901135	carbohydrate derivative metabolic process	biological_process	8.6222e-05	0.0036148	170	2335	3122	63262
GO:0034754	cellular hormone metabolic process	biological_process	9.481e-05	0.0039159	22	2335	202	63262
GO:0010466	negative regulation of peptidase activity	biological_process	0.00010176	0.0039765	8	2335	60	63262
GO:0008207	C21-steroid hormone metabolic process	biological_process	0.00010182	0.0039765	21	2335	188	63262
GO:0008209	androgen metabolic process	biological_process	0.00010182	0.0039765	21	2335	188	63262
GO:0008210	estrogen metabolic process	biological_process	0.00010182	0.0039765	21	2335	188	63262
GO:0005982	starch metabolic process	biological_process	0.00010893	0.0041971	42	2335	559	63262
GO:0005985	sucrose metabolic process	biological_process	0.00010893	0.0041971	42	2335	559	63262
GO:0010817	regulation of hormone levels	biological_process	0.00011209	0.0042617	22	2335	203	63262
GO:0010951	negative regulation of endopeptidase activity	biological_process	0.00012438	0.0046671	7	2335	45	63262
GO:0019566	arabinose metabolic process	biological_process	0.00013578	0.0049968	6	2335	19	63262
GO:0046373	L-arabinose metabolic process	biological_process	0.00013578	0.0049968	6	2335	19	63262
GO:0006520	cellular amino acid metabolic process	biological_process	0.00015785	0.005772	175	2335	3118	63262
GO:1901071	glucosamine-containing compound metabolic process	biological_process	0.00017042	0.006077	10	2335	79	63262
GO:0034637	cellular carbohydrate biosynthetic process	biological_process	0.0002055	0.0072825	27	2335	321	63262
GO:0009311	oligosaccharide metabolic process	biological_process	0.00023345	0.0081723	51	2335	724	63262
GO:1901605	alpha-amino acid metabolic process	biological_process	0.00024114	0.0083902	157	2335	2764	63262
GO:0044036	cell wall macromolecule metabolic process	biological_process	0.00025566	0.0087887	18	2335	201	63262

## Sheet: SD_24 VS SD_0
GO_accession	Description	Term_type	Over_represented_pValue	Corrected_pValue	DEG_item	DEG_list	Bg_item	Bg_list
GO:0055114	oxidation-reduction process	biological_process	6.0032e-38	3.4464e-34	231	2771	5405	63262
GO:0044710	single-organism metabolic process	biological_process	2.9667e-29	4.258e-26	986	2771	14932	63262
GO:0008152	metabolic process	biological_process	1.2116e-20	8.6946e-18	1826	2771	34195	63262
GO:0006629	lipid metabolic process	biological_process	5.5227e-15	2.2647e-12	214	2771	2370	63262
GO:0044262	cellular carbohydrate metabolic process	biological_process	2.223e-14	7.09e-12	101	2771	957	63262
GO:0008610	lipid biosynthetic process	biological_process	1.3395e-13	3.845e-11	127	2771	1242	63262
GO:0005975	carbohydrate metabolic process	biological_process	1.4979e-13	4.0949e-11	245	2771	3122	63262
GO:0045229	external encapsulating structure organization	biological_process	1.8865e-13	4.9229e-11	37	2771	213	63262
GO:0044711	single-organism biosynthetic process	biological_process	5.3188e-12	1.1744e-09	300	2771	4181	63262
GO:0016053	organic acid biosynthetic process	biological_process	2.3565e-11	4.6651e-09	116	2771	1216	63262
GO:0046394	carboxylic acid biosynthetic process	biological_process	2.3565e-11	4.6651e-09	116	2771	1216	63262
GO:0044281	small molecule metabolic process	biological_process	3.0148e-11	5.7693e-09	460	2771	7177	63262
GO:0044699	single-organism process	biological_process	1.7218e-10	2.8243e-08	1394	2771	26317	63262
GO:0006073	cellular glucan metabolic process	biological_process	3.1703e-10	4.919e-08	68	2771	646	63262
GO:0044042	glucan metabolic process	biological_process	3.1703e-10	4.919e-08	68	2771	646	63262
GO:0006804	obsolete peroxidase reaction	biological_process	9.5993e-10	1.3441e-07	41	2771	310	63262
GO:0043436	oxoacid metabolic process	biological_process	9.9375e-10	1.3479e-07	283	2771	4019	63262
GO:0044264	cellular polysaccharide metabolic process	biological_process	1.1238e-09	1.4663e-07	69	2771	689	63262
GO:0006082	organic acid metabolic process	biological_process	1.1941e-09	1.5234e-07	283	2771	4024	63262
GO:0019752	carboxylic acid metabolic process	biological_process	2.0593e-09	2.463e-07	279	2771	3990	63262
GO:0042546	cell wall biogenesis	biological_process	2.7878e-09	3.1382e-07	1	2771	193	63262
GO:0006633	fatty acid biosynthetic process	biological_process	4.4256e-09	4.7938e-07	44	2771	342	63262
GO:0005976	polysaccharide metabolic process	biological_process	4.9074e-09	5.1719e-07	71	2771	750	63262
GO:0006118	obsolete electron transport	biological_process	4.9548e-09	5.1719e-07	92	2771	1092	63262
GO:0044255	cellular lipid metabolic process	biological_process	6.0223e-09	6.0656e-07	147	2771	1704	63262
GO:0044723	single-organism carbohydrate metabolic process	biological_process	7.0901e-09	6.899e-07	148	2771	1879	63262
GO:0044283	small molecule biosynthetic process	biological_process	1.0383e-08	9.9348e-07	136	2771	1681	63262
GO:0005984	disaccharide metabolic process	biological_process	1.1158e-08	1.0501e-06	63	2771	612	63262
GO:0006694	steroid biosynthetic process	biological_process	2.5692e-08	2.2692e-06	47	2771	364	63262
GO:0008202	steroid metabolic process	biological_process	4.0349e-08	3.4065e-06	47	2771	371	63262
GO:0006631	fatty acid metabolic process	biological_process	4.4569e-08	3.7083e-06	46	2771	387	63262
GO:0006979	response to oxidative stress	biological_process	5.2692e-08	4.3215e-06	14	2771	380	63262
GO:0006347	Flavonol synthase process	biological_process	4.0046e-07	5.4973e-05	37	2771	1789	63262
GO:0072330	monocarboxylic acid biosynthetic process	biological_process	7.8629e-08	6.1837e-06	56	2771	526	63262
GO:1901565	organonitrogen compound catabolic process	biological_process	4.0046e-07	2.9475e-05	62	2771	607	63262
GO:0032787	monocarboxylic acid metabolic process	biological_process	7.5647e-07	5.4973e-05	96	2771	1207	63262
GO:0030243	cellulose metabolic process	biological_process	9.4412e-07	6.7752e-05	22	2771	153	63262
GO:0031407	oxylipin metabolic process	biological_process	1.4157e-06	9.6759e-05	9	2771	33	63262
GO:0031408	oxylipin biosynthetic process	biological_process	1.4157e-06	9.6759e-05	9	2771	33	63262
GO:0034637	cellular carbohydrate biosynthetic process	biological_process	1.5617e-06	0.00010475	36	2771	321	63262
GO:0030244	cellulose biosynthetic process	biological_process	1.5692e-06	0.00010475	20	2771	136	63262
GO:0005982	starch metabolic process	biological_process	2.5168e-06	0.00016055	53	2771	559	63262
GO:0005985	sucrose metabolic process	biological_process	2.5168e-06	0.00016055	53	2771	559	63262
GO:0006011	UDP-glucose metabolic process	biological_process	2.8781e-06	0.0001796	19	2771	122	63262
GO:0009072	aromatic amino acid family metabolic process	biological_process	3.8614e-06	0.00023583	46	2771	445	63262
GO:0009311	oligosaccharide metabolic process	biological_process	3.9814e-06	0.0002406	65	2771	724	63262
GO:0006026	aminoglycan catabolic process	biological_process	6.2751e-06	0.0003714	20	2771	127	63262
GO:0006520	cellular amino acid metabolic process	biological_process	7.5301e-06	0.00043667	211	2771	3118	63262
GO:1901605	alpha-amino acid metabolic process	biological_process	1.0312e-05	0.00058038	190	2771	2764	63262
GO:0019521	D-gluconate metabolic process	biological_process	1.1326e-05	0.00062522	17	2771	99	63262
GO:0019520	aldonic acid metabolic process	biological_process	1.202e-05	0.00065721	17	2771	100	63262
GO:0006480	N-terminal protein amino acid methylation	biological_process	1.3728e-05	0.00073658	10	2771	34	63262
GO:0009225	nucleotide-sugar metabolic process	biological_process	1.744e-05	0.00092708	20	2771	148	63262
GO:0006568	tryptophan metabolic process	biological_process	1.8835e-05	0.00098216	34	2771	304	63262
GO:0006586	indolalkylamine metabolic process	biological_process	1.8835e-05	0.00098216	34	2771	304	63262
GO:0009074	aromatic amino acid family catabolic process	biological_process	1.899e-05	0.00098216	10	2771	31	63262
GO:0008207	C21-steroid hormone metabolic process	biological_process	2.0627e-05	0.0010036	25	2771	188	63262
GO:0008209	androgen metabolic process	biological_process	2.0627e-05	0.0010036	25	2771	188	63262
GO:0008210	estrogen metabolic process	biological_process	2.0627e-05	0.0010036	25	2771	188	63262
GO:0009308	amine metabolic process	biological_process	2.2858e-05	0.0011027	51	2771	542	63262
GO:0010817	regulation of hormone levels	biological_process	2.825e-05	0.0013294	26	2771	203	63262
GO:0031365	N-terminal protein amino acid modification	biological_process	2.8757e-05	0.0013422	10	2771	37	63262
GO:0009063	cellular amino acid catabolic process	biological_process	3.2013e-05	0.0014822	38	2771	346	63262
GO:0052547	regulation of peptidase activity	biological_process	3.3224e-05	0.0015259	10	2771	70	63262
GO:0052548	regulation of endopeptidase activity	biological_process	3.4027e-05	0.0015504	9	2771	55	63262
GO:0042537	benzene-containing compound metabolic process	biological_process	3.9549e-05	0.0017878	24	2771	179	63262
GO:0010951	negative regulation of endopeptidase activity	biological_process	5.0197e-05	0.0022223	8	2771	45	63262
GO:0051273	beta-glucan metabolic process	biological_process	5.0322e-05	0.0022223	23	2771	192	63262
GO:0010466	negative regulation of peptidase activity	biological_process	5.3192e-05	0.0023311	9	2771	60	63262
GO:0009250	glucan biosynthetic process	biological_process	5.9147e-05	0.0024968	23	2771	195	63262
GO:0008652	cellular amino acid biosynthetic process	biological_process	7.051e-05	0.0029341	61	2771	728	63262
GO:0016054	organic acid catabolic process	biological_process	7.5703e-05	0.0031044	39	2771	373	63262
GO:0046395	carboxylic acid catabolic process	biological_process	7.5703e-05	0.0031044	39	2771	373	63262
GO:1901607	alpha-amino acid biosynthetic process	biological_process	9.2782e-05	0.0037778	59	2771	700	63262
GO:0051274	beta-glucan biosynthetic process	biological_process	9.7051e-05	0.0039237	21	2771	175	63262
GO:0044282	small molecule catabolic process	biological_process	0.00013675	0.005452	39	2771	384	63262
GO:1901136	carbohydrate derivative catabolic process	biological_process	0.00015276	0.0060481	24	2771	201	63262
GO:1901606	alpha-amino acid catabolic process	biological_process	0.00015799	0.0061701	35	2771	334	63262
GO:0009064	glutamine family amino acid metabolic process	biological_process	0.00017782	0.0068514	35	2771	380	63262
GO:0006022	aminoglycan metabolic process	biological_process	0.00018442	0.0070583	29	2771	288	63262
GO:0006536	glutamate metabolic process	biological_process	0.00019216	0.0072883	13	2771	72	63262
GO:0006032	chitin catabolic process	biological_process	0.00019551	0.0072883	8	2771	44	63262
GO:0046348	amino sugar catabolic process	biological_process	0.00019551	0.0072883	8	2771	44	63262
GO:1901072	glucosamine-containing compound catabolic process	biological_process	0.00019551	0.0072883	8	2771	44	63262
GO:0006032	chitin catabolic process	biological_process	0.00019551	0.0072883	8	2771	44	63262
GO:0006576	cellular biogenic amine metabolic process	biological_process	0.00027564	0.0098903	44	2771	491	63262
GO:0044106	cellular amine metabolic process	biological_process	0.00027564	0.0098903	44	2771	491	63262
