# Supplementary material for: Transcriptional profiling reveals that a MYB transcription factor MsMYB4 contributes to the salinity stress response of alfalfa
Source: PLoS One. 2018 Sep 25;13(9):e0204033. doi: 10.1371/journal.pone.0204033 (PMC6155508; doi:10.1371/journal.pone.0204033)
Supplement: S5 Table — (XLS) [file pone.0204033.s007.xls]

## Sheet: Sheet1
TF_id	gene_id	Name ID	sample_readcount(HD_0)	sample_readcount(HD_1)	sample_readcount(HD_24)	sample_readcount(SDL_0)	sample_readcount(SDL_1)	sample_readcount(SDL_24)	sample_fpkm(HD_0)	sample_fpkm(HD_1)	sample_fpkm(HD_24)	sample_fpkm(SDL_0)	sample_fpkm(SDL_1)	sample_fpkm(SDL_24)	NR GI	NR ID	NR Score	NR Description	UP_DOWN_REGULATION(SDL_1vsSDL_0)	log2ratio(SDL_1vsSDL_0)	q value(SDL_1vsSDL_0)	UP_DOWN_REGULATION(SDL_24vsSDL_0)	log2ratio(SDL_24vsSDL_0)	q value(SDL_24vsSDL_0)	UP_DOWN_REGULATION(HD_1vsHD_0)	log2ratio(HD_1vsHD_0)	q value(HD_1vsHD_0)	UP_DOWN_REGULATION(HD_24vsHD_0)	log2ratio(HD_24vsHD_0)	q value(HD_24vsHD_0)	UP_DOWN_REGULATION(HD_0vsSDL_0)	log2ratio(HD_0vsSDL_0)	q value(HD_0vsSDL_0)	UP_DOWN_REGULATION(HD_1vsSDL_1)	log2ratio(HD_1vsSDL_1)	q value(HD_1vsSDL_1)	UP_DOWN_REGULATION(HD_24vsSDL_24)	log2ratio(HD_24vsSDL_24)	q value(HD_24vsSDL_24)
MYB	Cluster-25869.109939		0	0	0	7.53	5.4	0	0	0	0	0.43	0.3	0	657395412	KEH35728.1	1933	myb-like DNA-binding domain protein [Medicago truncatula]	FALSE	-0.6761	0.99998	FALSE	NA	NA	FALSE	NA	NA	FALSE	NA	NA	FALSE	NA	NA	FALSE	NA	NA	FALSE	NA	NA
MYB	Cluster-25869.120117		1	1	0	1	1	0	0.47	0.36	0	0.46	0.43	0	657392536	AES69919.2	587	R2R3-myb transcription factor [Medicago truncatula]	FALSE	-0.19641	0.99998	FALSE	NA	NA	FALSE	-0.4218	0.99997	FALSE	NA	NA	FALSE	0.016815	0.99996	FALSE	-0.28	0.99983	FALSE	NA	NA
MYB	Cluster-25869.12969		56.1	61.53	59.36	4.75	6.82	15.33	2.62	2.21	1.97	0.22	0.31	0.71	657370555	KEH16657.1	1344	myb transcription factor [Medicago truncatula]	FALSE	0.32543	0.99998	FALSE	1.3918	0.99951	FALSE	-0.28851	0.99997	FALSE	-0.53449	0.99951	FALSE	3.5788	0.99996	FALSE	2.8934	0.99983	FALSE	1.4777	0.99999
MYB	Cluster-25869.15571		10.9	15.46	14.98	4.48	23.18	0	0.62	0.67	0.6	0.25	1.26	0	657396297	KEH36383.1	1596	myb-like DNA-binding domain protein [Medicago truncatula]	FALSE	2.1749	0.99998	FALSE	NA	NA	FALSE	0.082416	0.99997	FALSE	-0.15728	0.99951	FALSE	1.2996	0.99996	FALSE	-0.86434	0.99983	FALSE	NA	NA
MYB	Cluster-25869.17077		0	0	149	0	4	101	0	0	8.99	0	0.33	8.58	357492141	XP_003616359.1	1280	Transcription factor MYB113 [Medicago truncatula]>gi|355517694|gb|AES99317.1| R2R3-myb transcription factor [Medicago truncatula]	FALSE	NA	NA	FALSE	3.6257	0.11442	FALSE	NA	NA	FALSE	3.8015	0.12671	FALSE	NA	NA	FALSE	NA	NA	FALSE	0.085544	0.99999
MYB	Cluster-25869.17771		73	126.93	59.57	25.83	49.52	7.12	5.06	6.76	2.93	1.75	3.3	0.49	657379544	KEH23924.1	1177	myb transcription factor [Medicago truncatula]	FALSE	0.74255	0.99998	FALSE	-2.1576	0.99951	FALSE	0.37627	0.99997	FALSE	-0.9093	0.99951	FALSE	1.5157	0.99996	FALSE	1.078	0.99983	FALSE	2.5892	0.99999
MYB	Cluster-25869.19491		33.78	16.65	45.18	32.35	14.01	22.46	1.95	0.74	1.84	1.82	0.78	1.29	657395412	KEH35728.1	1932	myb-like DNA-binding domain protein [Medicago truncatula]	FALSE	-1.4037	0.99998	FALSE	-0.82496	0.99951	FALSE	-1.4424	0.99997	FALSE	-0.19647	0.99951	FALSE	0.079218	0.99996	FALSE	-0.030933	0.99983	FALSE	0.53291	0.99999
MYB	Cluster-25869.23112		1.7	10.09	8.67	6	11.44	7	0.16	0.71	0.56	0.53	1	0.63	357467291	XP_003603930.1	391	DnaJ homolog subfamily C member [Medicago truncatula]>gi|355492978|gb|AES74181.1| MYB family transcription factor [Medicago truncatula]	FALSE	0.73464	0.99998	FALSE	-0.076156	0.99951	FALSE	2.1475	0.99997	FALSE	1.7345	0.99951	FALSE	-1.8026	0.99996	FALSE	-0.46116	0.99983	FALSE	-0.16674	0.99999
MYB	Cluster-25869.23708		79	30	13	24	29	14	7.21	2.1	0.84	2.14	2.53	1.27	657380580	KEH24693.1	1068	myb transcription factor [Medicago truncatula]	FALSE	0.076609	0.99998	FALSE	-1.0762	0.99951	FALSE	-1.8187	0.99997	FALSE	-3.2193	0.40837	FALSE	1.7356	0.99996	FALSE	-0.23109	0.99983	FALSE	-0.58233	0.99999
MYB	Cluster-25869.26129		6	15	30	5	22	23	1.17	2.26	4.14	0.96	4.07	4.5	657390587	KEH32088.1	564	MYB-like transcription factor family protein [Medicago truncatula]	FALSE	1.9411	0.99998	FALSE	1.9031	0.99951	FALSE	0.90013	0.99997	FALSE	1.7059	0.99951	FALSE	0.27985	0.99996	FALSE	-0.83254	0.99983	FALSE	-0.092084	0.99999
MYB	Cluster-25869.33246		50.65	86.67	187.51	63.85	90.56	121.14	4.29	5.64	11.23	5.28	7.34	10.21	357482493	XP_003611533.1	1149	Myb transcription factor-like protein [Medicago truncatula]>gi|355512868|gb|AES94491.1| myb transcription factor [Medicago truncatula]	FALSE	0.30778	0.99998	FALSE	0.62537	0.99951	FALSE	0.35317	0.99997	FALSE	1.2723	0.81345	FALSE	-0.31731	0.99996	FALSE	-0.34334	0.99983	FALSE	0.15488	0.99999
MYB	Cluster-25869.38585		2.98	0	18.9	7	3	16	0.18	0	0.82	0.42	0.18	0.97	357481691	XP_003611131.1	235	Myb [Medicago truncatula]>gi|355512466|gb|AES94089.1| myb transcription factor [Medicago truncatula]	FALSE	-1.4188	0.99998	FALSE	0.8941	0.99951	FALSE	NA	NA	FALSE	2.049	0.99951	FALSE	-1.2152	0.99996	FALSE	NA	NA	FALSE	-0.2351	0.99999
MYB	Cluster-25869.39871		61.97	317.65	256.64	155.99	298.55	177.02	4.61	18.15	13.52	11.34	21.3	13.11	657395305	KEH35662.1	1247	myb transcription factor [Medicago truncatula]	FALSE	0.74011	0.96755	FALSE	-0.11609	0.99951	FALSE	1.936	0.16664	FALSE	1.4341	0.41419	FALSE	-1.315	0.99996	FALSE	-0.19053	0.99983	FALSE	0.060421	0.99999
MYB	Cluster-25869.44769		22.3	109.53	34.84	19.09	13.76	0	1.39	5.25	1.54	1.17	0.83	0	357491981	XP_003616278.1	1186	P-type R2R3 Myb protein [Medicago truncatula]>gi|355517613|gb|AES99236.1| myb transcription factor [Medicago truncatula]	FALSE	-0.66875	0.99998	FALSE	NA	NA	FALSE	1.8744	0.99997	FALSE	0.027716	0.99951	FALSE	0.24104	0.99996	FALSE	2.7128	0.89659	FALSE	NA	NA
MYB	Cluster-25869.45909		10.43	11.22	0	34.56	10.95	19.9	1.06	0.88	0	3.43	1.06	2.01	657389418	AES90380.2	879	bromodomain protein [Medicago truncatula]	FALSE	-1.8546	0.99998	FALSE	-1.0949	0.99951	FALSE	-0.31646	0.99997	FALSE	NA	NA	FALSE	-1.7115	0.99996	FALSE	-0.24486	0.99983	FALSE	NA	NA
MYB	Cluster-25869.45910		44.77	57.26	65.38	29.26	35.58	34.43	4.47	4.39	4.61	2.85	3.39	3.42	657389418	AES90380.2	879	bromodomain protein [Medicago truncatula]	FALSE	0.085727	0.99998	FALSE	-0.063812	0.99951	FALSE	-0.0668	0.99997	FALSE	-0.069667	0.99951	FALSE	0.63042	0.99996	FALSE	0.40646	0.99983	FALSE	0.44977	0.99999
MYB1	Cluster-25869.52939	MsMYB1	32	70.46	429.34	22.41	29.31	207.98	1.73	2.92	93.22	1.18	1.52	11.16	657387942	KEH29971.1	1407	myb transcription factor [Medicago truncatula]	FALSE	0.19084	0.99998	FALSE	2.9157	0.010835	FALSE	0.71694	0.99997	UP	3.13	0.001006	FALSE	0.53074	0.99996	FALSE	0.98541	0.99983	FALSE	0.57026	0.99999
MYB	Cluster-25869.58685		17.08	22.46	25.35	26.46	56.57	33.43	2.12	2.15	2.23	3.21	6.7	4.14	357490639	XP_003615607.1	215	Myb [Medicago truncatula]>gi|355516942|gb|AES98565.1| myb transcription factor [Medicago truncatula]	FALSE	0.89981	0.99998	FALSE	0.038782	0.99951	FALSE	-0.026746	0.99997	FALSE	-0.046307	0.99951	FALSE	-0.61469	0.99996	FALSE	-1.6127	0.99983	FALSE	-0.87457	0.99999
MYB	Cluster-25869.60690		21.73	37.77	158.34	19.88	81.71	89.78	1.38	1.84	7.13	1.24	4.99	5.68	357472661	XP_003606615.1	445	MYB transcription factor [Medicago truncatula]	FALSE	1.8428	0.99998	FALSE	1.8765	0.48979	FALSE	0.37576	0.99997	FALSE	2.2493	0.35716	FALSE	0.14519	0.99996	FALSE	-1.3933	0.99983	FALSE	0.34315	0.99999
MYB	Cluster-25869.60765		76.88	186.89	246.32	37.2	120.36	254.32	2.25	4.19	5.1	1.06	3.39	7.39	657372635	KEH18465.1	3433	myb transcription factor [Medicago truncatula]	FALSE	1.4976	0.9381	FALSE	2.4747	0.0076655	FALSE	0.85971	0.99997	FALSE	1.0639	0.79395	FALSE	1.0641	0.99996	FALSE	0.35484	0.99983	FALSE	-0.52152	0.99999
MYB	Cluster-25869.78315	MsMYB2	14	43	340	13	23	299	0.89	2.09	15.27	0.81	1.4	18.87	657398741	KEH38294.1	1355	myb transcription factor [Medicago truncatula]	FALSE	0.62671	0.99998	UP	4.225	0.00012536	FALSE	1.1971	0.99997	UP	3.9861	0.0016477	FALSE	0.12373	0.99996	FALSE	0.6227	0.99983	FALSE	-0.29002	0.99999
MYB	Cluster-25869.65192		111.73	383.9	190.04	211.88	537.66	832.76	4.61	12.17	5.56	8.55	21.37	34.2	357454797	XP_003597679.1	1669	hypothetical protein MTR_2g100930 [Medicago truncatula]>gi|355486727|gb|AES67930.1| MYB-like transcription factor family protein [Medicago truncatula]	FALSE	1.147	0.057088	UP	1.6761	5.89e-06	FALSE	1.3589	0.40282	FALSE	0.1503	0.99951	FALSE	-0.90642	0.99996	FALSE	-0.76596	0.75417	DOWN	-2.607	2.28e-07
MYB	Cluster-25869.66032		495.53	580.78	691.49	453.19	458.36	418.86	23.25	20.92	22.99	20.79	20.69	19.55	657373037	KEH18807.1	1521	myb transcription factor [Medicago truncatula]	FALSE	-0.18004	0.99998	FALSE	-0.4122	0.99951	FALSE	-0.19278	0.99997	FALSE	-0.13525	0.99951	FALSE	0.14567	0.99996	FALSE	0.061513	0.99983	FALSE	0.24783	0.99999
MYB	Cluster-25869.64652	MsMYB3	37	139.98	101.83	304.09	34.46	37.32	2.51	7.29	4.89	20.15	2.24	2.52	657371574	KEH17561.1	1224	myb-related transcription factor [Medicago truncatula]	DOWN	-3.3379	0.0023871	DOWN	-3.325	0.0016232	FALSE	1.4978	0.99997	FALSE	0.84458	0.99951	FALSE	-3.0221	0.0058289	FALSE	1.7422	0.99983	FALSE	0.97273	0.99999
MYB	Cluster-25869.67743		381	388	630	325	287	362	23.83	18.64	27.91	19.87	17.24	22.53	657400217	AES67812.2	1242	MYB transcription factor MYB91 [Medicago truncatula]	FALSE	-0.3758	0.99998	FALSE	-0.143	0.99951	FALSE	-0.39553	0.99997	FALSE	0.10958	0.99951	FALSE	0.24617	0.99996	FALSE	0.15501	0.99983	FALSE	0.32395	0.99999
MYB	Cluster-25869.6913		0.5	17	2	0	15	1	0.25	6.67	0.71	0	6.94	0.51	357475965	XP_003608268.1	491	R2R3-MYB transcription factor [Medicago truncatula]>gi|355509323|gb|AES90465.1| myb transcription factor [Medicago truncatula]	FALSE	NA	NA	FALSE	NA	NA	FALSE	4.6657	0.99997	FALSE	1.384	0.99951	FALSE	NA	NA	FALSE	-0.099426	0.99983	FALSE	0.52459	0.99999
MYB	Cluster-25869.69559		506	880	519	770	603	394	20.75	27.7	15.09	30.87	23.81	16.08	357486371	XP_003613473.1	1224	DIV1B protein [Medicago truncatula]>gi|355514808|gb|AES96431.1| MYB-like transcription factor family protein [Medicago truncatula]	FALSE	-0.54911	0.99998	FALSE	-1.2652	0.06023	FALSE	0.37657	0.99997	FALSE	-0.57939	0.99951	FALSE	-0.58891	0.99996	FALSE	0.26535	0.99983	FALSE	-0.077874	0.99999
MYB	Cluster-25869.70911		628	902	994	675	736	751	15.2	16.75	17.06	15.97	17.18	18.07	657394846	AES72308.2	3781	SWI/SNF complex protein [Medicago truncatula]	FALSE	-0.071591	0.99998	FALSE	-0.14462	0.99951	FALSE	0.10057	0.99997	FALSE	0.046497	0.99951	FALSE	-0.087308	0.99996	FALSE	0.013424	0.99983	FALSE	-0.07098	0.99999
MYB	Cluster-25869.71971		884	1222	2351	962	952	1343	37.65	39.95	70.97	40.05	39.03	56.9	357492559	XP_003616568.1	1441	DnaJ homolog subfamily C member [Medicago truncatula]>gi|355517903|gb|AES99526.1| MYB transcription factor MYB51 [Medicago truncatula]	FALSE	-0.21148	0.99998	FALSE	0.1828	0.26609	FALSE	0.04533	0.99997	FALSE	0.79517	0.0012097	FALSE	-0.10518	0.99996	FALSE	0.080213	0.99983	FALSE	0.3324	0.99999
MYB	Cluster-25869.72524		15.99	128.55	79.26	41.1	143.11	95.89	0.56	3.43	1.96	1.4	4.8	3.32	357473831	XP_003607200.1	789	Myb-like transcription factor [Medicago truncatula]>gi|355508255|gb|AES89397.1| myb transcription factor [Medicago truncatula]	FALSE	1.6035	0.65614	FALSE	0.92369	0.98639	FALSE	2.5853	0.6952	FALSE	1.6934	0.99951	FALSE	-1.3452	0.99996	FALSE	-0.43479	0.99983	FALSE	-0.7502	0.99999
MYB	Cluster-25869.49535	MsMYB4	110	857	856	99	677	845	6.46	38.63	35.59	5.68	38.18	49.36	357479753	XP_003610162.1	1476	R2R3-MYB transcription factor [Medicago truncatula]>gi|355511217|gb|AES92359.1| myb transcription factor [Medicago truncatula]	UP	2.5772	1.56e-06	UP	2.7949	6.91e-10	UP	2.54	6.71e-06	UP	2.3441	1.54e-05	FALSE	0.16882	0.99996	FALSE	0.060141	0.99983	FALSE	-0.45675	0.99999
MYB	Cluster-25869.72524		15.99	128.55	79.26	41.1	143.11	95.89	0.56	3.43	1.96	1.4	4.8	3.32	357473831	XP_003607200.1	789	Myb-like transcription factor [Medicago truncatula]>gi|355508255|gb|AES89397.1| myb transcription factor [Medicago truncatula]	FALSE	1.6035	0.65614	FALSE	0.92369	0.98639	FALSE	2.5853	0.6952	FALSE	1.6934	0.99951	FALSE	-1.3452	0.99996	FALSE	-0.43479	0.99983	FALSE	-0.7502	0.99999
MYB	Cluster-25869.73070		191.74	270.92	286.3	346.36	319.28	258.53	4.04	4.38	4.28	7.14	6.5	5.42	657401318	KEH40296.1	4870	transcription repressor MYB5 [Medicago truncatula]	FALSE	-0.31386	0.99998	FALSE	-0.72049	0.99951	FALSE	0.07692	0.99997	FALSE	-0.037608	0.99951	FALSE	-0.83631	0.99996	FALSE	-0.51695	0.99983	FALSE	-0.32822	0.99999
MYB	Cluster-25869.73092		925	729	884	800	599	682	23.19	14.02	15.72	19.61	14.48	17	357451009	XP_003595781.1	2736	Bromodomain protein [Medicago truncatula]>gi|357451019|ref|XP_003595786.1| Bromodomain protein [Medicago truncatula]>gi|355484829|gb|AES66032.1| DNA-binding bromodomain protein, putative [Medicago truncatula]	FALSE	-0.61385	0.99998	FALSE	-0.52878	0.99951	FALSE	-0.76533	0.33733	FALSE	-0.68139	0.4712	FALSE	0.22627	0.99996	FALSE	0.0033649	0.99983	FALSE	-0.10114	0.99999
MYB	Cluster-25869.73876		84	162	108	90	167	90	3.18	4.7	2.9	3.33	6.08	3.39	657373072	KEH18842.1	2267	ARID/bright DNA-binding domain protein [Medicago truncatula]	FALSE	0.69544	0.99998	FALSE	-0.29855	0.99951	FALSE	0.52574	0.99997	FALSE	-0.25341	0.99951	FALSE	-0.082721	0.99996	FALSE	-0.32385	0.99983	FALSE	-0.21238	0.99999
MYB	Cluster-25869.75255		144.02	81.28	108.71	42.89	97.53	159.25	4.26	1.84	2.28	1.24	2.78	4.68	657372636	KEH18466.1	3382	myb transcription factor [Medicago truncatula]	FALSE	0.9888	0.99998	FALSE	1.594	0.24117	FALSE	-1.2471	0.99997	FALSE	-1.0218	0.99951	FALSE	1.7644	0.81051	FALSE	-0.54294	0.99983	FALSE	-1.0262	0.99999
MYB	Cluster-25869.75474		201.9	289	302.07	122.34	123.68	133.06	9.11	10.01	9.66	5.4	5.37	5.97	657370555	KEH16657.1	1505	myb transcription factor [Medicago truncatula]	FALSE	-0.18069	0.99998	FALSE	-0.17737	0.99951	FALSE	0.095633	0.99997	FALSE	-0.034743	0.99951	FALSE	0.73956	0.99996	FALSE	0.94446	0.99983	FALSE	0.70739	0.99999
MYB	Cluster-25869.42256	MsMYB5	38	224.54	453.66	80.59	241.69	204.02	2.19	9.93	18.52	4.54	13.38	11.7	657400050	KEH39399.1	1398	myb transcription factor [Medicago truncatula]	FALSE	1.3881	0.3373	FALSE	1.0415	0.38381	FALSE	2.1411	0.32546	UP	2.9616	0.00094833	FALSE	-1.0678	0.99996	FALSE	-0.38618	0.99983	FALSE	0.67749	0.99999
MYB	Cluster-25869.81769		38.17	95.14	18.21	112.83	141.29	17.32	2.02	3.86	0.68	5.83	7.18	0.91	657404479	KEH43172.1	1710	myb transcription factor MYB64 [Medicago truncatula]	FALSE	0.1281	0.99998	FALSE	-3.0022	0.21758	FALSE	0.89582	0.99997	FALSE	-1.6837	0.99951	FALSE	-1.5468	0.99996	FALSE	-0.85053	0.99983	FALSE	-0.40312	0.99999
MYB	Cluster-25869.86148		151	204	270	144	200	197	7.76	8.05	9.83	7.23	9.88	10.07	657400905	KEH39973.1	1388	myb transcription factor [Medicago truncatula]	FALSE	0.27752	0.99998	FALSE	0.15358	0.99951	FALSE	0.012225	0.99997	FALSE	0.22243	0.99951	FALSE	0.085295	0.99996	FALSE	-0.25143	0.99983	FALSE	-0.020649	0.99999
MYB	Cluster-25869.86354		245	390	245	237	197	285	21.23	25.97	15.03	20.07	16.35	24.6	657390993	KEH32365.1	1409	myb transcription factor [Medicago truncatula]	FALSE	-0.4631	0.99998	FALSE	-0.032474	0.99951	FALSE	0.2489	0.99997	FALSE	-0.61598	0.99951	FALSE	0.06471	0.99996	FALSE	0.70528	0.99983	FALSE	-0.69359	0.99999
MYB	Cluster-25869.65678	MsMYB6	33	56	695	34	37	516	2.04	2.66	30.48	2.06	2.2	31.8	657394266	KEH34935.1	1587	myb transcription factor [Medicago truncatula]	FALSE	-0.074419	0.99998	UP	3.6252	2.78e-07	FALSE	0.34116	0.99997	UP	3.7805	7.73e-07	FALSE	-0.026254	0.99996	FALSE	0.3179	0.99983	FALSE	-0.045771	0.99999
MYB	Cluster-25869.90962		93.05	80.44	72.08	79	62.61	56.7	3.34	2.22	1.83	2.77	2.16	2.02	657372810	KEH18597.1	1454	myb-like DNA-binding domain protein [Medicago truncatula]	FALSE	-0.53187	0.99998	FALSE	-0.77705	0.99951	FALSE	-0.63189	0.99997	FALSE	-0.98439	0.99951	FALSE	0.25297	0.99996	FALSE	0.081522	0.99983	FALSE	-0.12916	0.99999
MYB	Cluster-25869.95660		56.63	188.44	103.09	192.37	42.49	39.65	3.69	9.42	4.75	12.24	2.65	2.57	657371577	KEH17564.1	1226	myb-related transcription factor [Medicago truncatula]	FALSE	-2.3751	0.17822	FALSE	-2.577	0.084711	FALSE	1.3127	0.99997	FALSE	0.24828	0.99951	FALSE	-1.7474	0.54491	FALSE	1.8689	0.80108	FALSE	0.9031	0.99999
MYB	Cluster-25869.66726	MsMYB7	161	490	705	170	274	603	11.73	27.43	36.38	12.11	19.16	43.76	357520271	XP_003630424.1	730	Myb-like transcription factor [Medicago truncatula]>gi|355524446|gb|AET04900.1| myb transcription factor [Medicago truncatula]	FALSE	0.49223	0.99998	UP	1.5281	0.00056606	FALSE	1.1839	0.36571	FALSE	1.5146	0.0092444	FALSE	-0.061659	0.99996	FALSE	0.55861	0.99983	FALSE	-0.24995	0.99999
MYB	Cluster-25869.98115		7.85	54.78	65.91	28.83	68.92	95.98	0.25	1.36	1.51	0.91	2.15	3.09	657396364	KEH36418.1	1646	PHD-finger protein [Medicago truncatula]	FALSE	1.0609	0.99998	FALSE	1.4366	0.65205	FALSE	2.3811	0.99997	FALSE	2.4537	0.99951	FALSE	-1.86	0.99996	FALSE	-0.61127	0.99983	FALSE	-1.0176	0.99999
MYB	Cluster-25869.98222		67.52	329.13	77.79	43.53	251.2	10.54	3.82	14.31	3.12	2.41	13.67	0.59	357491981	XP_003616278.1	1272	P-type R2R3 Myb protein [Medicago truncatula]>gi|355517613|gb|AES99236.1| myb transcription factor [Medicago truncatula]	FALSE	2.3323	0.035242	FALSE	-2.3447	0.99951	FALSE	1.8635	0.17504	FALSE	-0.41171	0.99951	FALSE	0.65012	0.99996	FALSE	0.10982	0.99983	FALSE	2.4083	0.99999
MYB	Cluster-25869.99174		4	4	0	15	3	17	1.35	1.04	0	4.95	0.94	5.76	657390231	KEH31797.1	799	myb transcription factor [Medicago truncatula]	FALSE	-2.5183	0.99998	FALSE	-0.11798	0.99951	FALSE	-0.4218	0.99997	FALSE	NA	NA	FALSE	-1.8901	0.99996	FALSE	0.13504	0.99983	FALSE	NA	NA
MYB	Cluster-26545.0		2	0	4.33	8	0	0	0.32	0	0.49	1.26	0	0	657387540	KEH29653.1	325	myb transcription factor [Medicago truncatula]	FALSE	NA	NA	FALSE	NA	NA	FALSE	NA	NA	FALSE	0.49838	0.99951	FALSE	-1.9832	0.99996	FALSE	NA	NA	FALSE	NA	NA
MYB	Cluster-4361.0		0	0	0	2.82	6.51	0.94	0	0	0	1.09	2.38	0.37	357438339	XP_003589445.1	588	Myb-like protein J [Medicago truncatula]>gi|357516819|ref|XP_003628698.1| Myb-like protein J [Medicago truncatula]>gi|355522720|gb|AET03174.1| myb-like transcription factor family protein [Medicago truncatula]	FALSE	1.0106	0.99998	FALSE	-1.8835	0.99951	FALSE	NA	NA	FALSE	NA	NA	FALSE	NA	NA	FALSE	NA	NA	FALSE	NA	NA
MYB	Cluster-9065.0		0	2	2.41	2	0	21.8	0	0.13	0.14	0.16	0	1.83	357496399	XP_003618488.1	1435	MYB family transcription factor-like protein [Medicago truncatula]>gi|355493503|gb|AES74706.1| R2R3-myb transcription factor [Medicago truncatula]	FALSE	NA	NA	FALSE	3.1477	0.99951	FALSE	NA	NA	FALSE	NA	NA	FALSE	NA	NA	FALSE	NA	NA	FALSE	-3.6526	0.99999
MYB	Cluster-13519.0		0	0	9.97	6	0	10.28	0	0	0.89	0.74	0	1.29	657389143	KEH30894.1	782	myb transcription factor [Medicago truncatula]	FALSE	NA	NA	FALSE	0.47826	0.99951	FALSE	NA	NA	FALSE	NA	NA	FALSE	NA	NA	FALSE	NA	NA	FALSE	-0.51959	0.99999
MYB	Cluster-13519.1		11	4	16.03	0	5	41.72	1.3	0.36	1.34	0	0.56	4.9	657389143	KEH30894.1	883	myb transcription factor [Medicago truncatula]	FALSE	NA	NA	FALSE	NA	NA	FALSE	-1.8812	0.99997	FALSE	-0.072714	0.99951	FALSE	NA	NA	FALSE	-0.60193	0.99983	FALSE	-1.8554	0.99999
MYB	Cluster-23164.0		3	0	5.73	4.15	0	1.87	0.31	0	0.42	0.42	0	0.19	357438339	XP_003589445.1	1441	Myb-like protein J [Medicago truncatula]>gi|357516819|ref|XP_003628698.1| Myb-like protein J [Medicago truncatula]>gi|355522720|gb|AET03174.1| myb-like transcription factor family protein [Medicago truncatula]	FALSE	NA	NA	FALSE	-1.4486	0.99951	FALSE	NA	NA	FALSE	0.31759	0.99951	FALSE	-0.45133	0.99996	FALSE	NA	NA	FALSE	1.1401	0.99999
MYB	Cluster-24235.0		2	0	11.13	0	0	9.37	0.14	0	0.56	0	0	0.66	357496399	XP_003618488.1	988	MYB family transcription factor-like protein [Medicago truncatula]>gi|355493503|gb|AES74706.1| R2R3-myb transcription factor [Medicago truncatula]	FALSE	NA	NA	FALSE	NA	NA	FALSE	NA	NA	FALSE	1.8604	0.99951	FALSE	NA	NA	FALSE	NA	NA	FALSE	-0.22708	0.99999
MYB	Cluster-25869.100699		116	172	299	96	128	253	6.67	7.59	12.17	5.39	7.07	14.47	657386683	KEH28952.1	1588	myb transcription factor [Medicago truncatula]	FALSE	0.21863	0.99998	FALSE	1.0995	0.22194	FALSE	0.14649	0.99997	FALSE	0.75004	0.99951	FALSE	0.28983	0.99996	FALSE	0.14627	0.99983	FALSE	-0.2344	0.99999
MYB	Cluster-25869.105957		14.8	25.82	25.09	12.59	7.05	9.45	0.83	1.11	1	0.69	0.38	0.53	357467285	XP_003603927.1	1672	Telomeric repeat-binding factor [Medicago truncatula]>gi|355492975|gb|AES74178.1| myb-like DNA-binding domain protein [Medicago truncatula]	FALSE	-1.033	0.99998	FALSE	-0.71244	0.99951	FALSE	0.3811	0.99997	FALSE	0.14553	0.99951	FALSE	0.25013	0.99996	FALSE	1.5928	0.99983	FALSE	0.93331	0.99999
MYB	Cluster-25869.108483		3.15	6.45	75.97	0	0	4.72	0.26	0.4	4.37	0	0	0.38	357451361	XP_003595957.1	1498	Transcription factor Myb [Medicago truncatula]>gi|355485005|gb|AES66208.1| myb transcription factor [Medicago truncatula]	FALSE	NA	NA	FALSE	NA	NA	FALSE	0.61215	0.99997	FALSE	3.976	0.54348	FALSE	NA	NA	FALSE	NA	NA	FALSE	3.5332	0.99999
MYB	Cluster-25869.13650		8.03	24.28	6.21	2.43	6.8	12.53	0.6	1.39	0.33	0.18	0.49	0.93	657380453	KEH24596.1	1042	myb transcription factor [Medicago truncatula]	FALSE	1.2882	0.99998	FALSE	2.0678	0.99951	FALSE	1.1745	0.99997	FALSE	-0.98679	0.99951	FALSE	1.7413	0.99996	FALSE	1.5562	0.99983	FALSE	-1.4881	0.99999
MYB	Cluster-25869.17083		8.62	3.42	9.56	3.56	3.18	10.97	0.56	0.17	0.44	0.23	0.2	0.71	657397358	KEH37110.1	1059	myb transcription factor [Medicago truncatula]	FALSE	-0.35926	0.99998	FALSE	1.3251	0.99951	FALSE	-1.7555	0.99997	FALSE	-0.46666	0.99951	FALSE	1.2926	0.99996	FALSE	-0.17503	0.99983	FALSE	-0.67389	0.99999
MYB	Cluster-25869.17084		0	5.03	20.18	8.54	6.6	10.63	0	0.37	1.37	0.8	0.61	1.02	657397358	KEH37110.1	1023	myb transcription factor [Medicago truncatula]	FALSE	-0.56818	0.99998	FALSE	0.017285	0.99951	FALSE	NA	NA	FALSE	NA	NA	FALSE	NA	NA	FALSE	-0.67191	0.99983	FALSE	0.44937	0.99999
MYB	Cluster-25869.19400		1	2	0	0	3	1	0.2	0.32	0	0	0.58	0.2	657396010	KEH36157.1	467	MYB family transcription factor [Medicago truncatula]	FALSE	NA	NA	FALSE	NA	NA	FALSE	0.5782	0.99997	FALSE	NA	NA	FALSE	NA	NA	FALSE	-0.86496	0.99983	FALSE	NA	NA
MYB	Cluster-25869.27913		57.73	309.96	214.38	32	173.07	130.74	3.59	14.79	9.44	1.94	10.33	8.09	357491777	XP_003616176.1	1443	MYB transcription factor [Medicago truncatula]>gi|355517511|gb|AES99134.1| myb transcription factor [Medicago truncatula]	FALSE	2.2388	0.17778	FALSE	1.732	0.30091	FALSE	2.0029	0.15577	FALSE	1.2768	0.69151	FALSE	0.86806	0.99996	FALSE	0.56073	0.99983	FALSE	0.23806	0.99999
MYB	Cluster-25869.35392		64.13	24.4	122.17	121.89	8.48	66.07	1.61	0.47	2.18	3	0.21	1.65	657375562	KEH20871.1	2949	myb-like DNA-binding domain protein [Medicago truncatula]	FALSE	-4.0418	0.13103	FALSE	-1.1821	0.99951	FALSE	-1.8159	0.99997	FALSE	0.31383	0.99951	FALSE	-0.90969	0.99996	FALSE	1.2447	0.99983	FALSE	0.41141	0.99999
MYB	Cluster-25869.35394		35.14	43.88	50.72	66.34	58.22	0	0.85	0.81	0.87	1.56	1.35	0	657375562	KEH20871.1	3011	myb-like DNA-binding domain protein [Medicago truncatula]	FALSE	-0.38477	0.99998	FALSE	NA	NA	FALSE	-0.10135	0.99997	FALSE	-0.086544	0.99951	FALSE	-0.89995	0.99996	FALSE	-0.68795	0.99983	FALSE	NA	NA
MYB	Cluster-25869.35395		85.73	85.12	118.92	27.12	83.77	109.99	2.59	1.98	2.55	0.8	2.44	3.31	657375562	KEH20871.1	2873	myb-like DNA-binding domain protein [Medicago truncatula]	FALSE	1.4307	0.99998	FALSE	1.7214	0.41342	FALSE	-0.4321	0.99997	FALSE	-0.14387	0.99951	FALSE	1.6773	0.99996	FALSE	-0.25693	0.99983	FALSE	-0.36279	0.99999
MYB	Cluster-25869.35790		1	5	2	0	44	2	0.09	0.34	0.12	0	3.71	0.18	357461941	XP_003601252.1	1458	Myb [Medicago truncatula]>gi|355490300|gb|AES71503.1| transcription factor MYB98 [Medicago truncatula]	FALSE	NA	NA	FALSE	NA	NA	FALSE	1.9001	0.99997	FALSE	0.38402	0.99951	FALSE	NA	NA	FALSE	-3.4175	0.99983	FALSE	-0.47541	0.99999
MYB	Cluster-25869.35859		29	116	45	12.13	66.12	36	1.68	5.15	1.84	0.69	3.68	2.07	357511587	XP_003626082.1	1659	R2R3-MYB transcription factor [Medicago truncatula]>gi|217074302|gb|ACJ85511.1| unknown [Medicago truncatula]>gi|355501097|gb|AES82300.1| myb transcription factor MYB64 [Medicago truncatula]>gi|388518419|gb|AFK47271.1| unknown [Medicago truncatula]	FALSE	2.2501	0.99998	FALSE	1.2709	0.99951	FALSE	1.5782	0.99997	FALSE	0.017888	0.99951	FALSE	1.2743	0.99996	FALSE	0.53097	0.99983	FALSE	-0.15348	0.99999
MYB	Cluster-25869.41233		126.62	375.98	229.12	105.71	179.71	146.2	4.89	11.15	6.28	3.99	6.69	5.62	357465011	XP_003602787.1	2438	SWI/SNF complex subunit SMARCC2 [Medicago truncatula]>gi|355491835|gb|AES73038.1| SWI/SNF complex protein [Medicago truncatula]	FALSE	0.56915	0.99998	FALSE	0.16928	0.99951	FALSE	1.1484	0.71401	FALSE	0.23961	0.99951	FALSE	0.27721	0.99996	FALSE	0.78499	0.99983	FALSE	0.17275	0.99999
MYB	Cluster-25869.41915		68.02	98.11	101.35	15.71	107.6	83.89	4.32	4.78	4.56	0.97	6.56	5.3	657395412	KEH35728.1	1932	myb-like DNA-binding domain protein [Medicago truncatula]	FALSE	2.5795	0.41234	FALSE	2.1183	0.44934	FALSE	0.10665	0.99997	FALSE	-0.040669	0.99951	FALSE	2.1311	0.99996	FALSE	-0.4132	0.99983	FALSE	-0.20264	0.99999
MYB	Cluster-25869.43164		102.31	100.04	105.89	72.18	70.41	18.58	4.61	3.46	3.38	3.18	3.05	0.83	657397358	KEH37110.1	1179	myb transcription factor [Medicago truncatula]	FALSE	-0.23223	0.99998	FALSE	-2.2564	0.77553	FALSE	-0.45417	0.99997	FALSE	-0.56637	0.99951	FALSE	0.52009	0.99996	FALSE	0.22673	0.99983	FALSE	2.0353	0.99999
MYB	Cluster-25869.90891	MsMYB8	73	301	592	168	234	208	5.32	16.85	30.55	11.97	16.36	15.09	657390093	KEH31681.1	1117	myb transcription factor [Medicago truncatula]	FALSE	0.28164	0.99998	FALSE	0.0095736	0.99951	FALSE	1.622	0.3924	UP	2.4036	0.00056466	FALSE	-1.1857	0.99996	FALSE	0.083257	0.99983	FALSE	1.0336	0.63431
MYB	Cluster-25869.5250		0	26	0	2	83	4	0	2.62	0	0.26	10.35	0.52	657401126	KEH40146.1	494	MYB family transcription factor [Medicago truncatula]	FALSE	5.1786	0.27988	FALSE	0.70145	0.99951	FALSE	NA	NA	FALSE	NA	NA	FALSE	NA	NA	FALSE	-1.9546	0.99983	FALSE	NA	NA
MYB	Cluster-25869.55295		6	5	1	4	5	5	3.54	2.3	0.41	2.3	2.68	2.98	657374180	KEH19783.1	364	myb transcription factor [Medicago truncatula]	FALSE	0.12552	0.99998	FALSE	0.023379	0.99951	FALSE	-0.68483	0.99997	FALSE	-3.2009	0.99951	FALSE	0.60178	0.99996	FALSE	-0.28	0.99983	FALSE	-2.7973	0.99999
MYB	Cluster-25869.96870	MsMYB9	146.77	881.01	87.43	151.95	540.9	79	8.22	37.9	3.47	8.32	29.12	4.4	357460865	XP_003600714.1	1222	P-type R2R3 Myb protein [Medicago truncatula]>gi|355489762|gb|AES70965.1| myb transcription factor [Medicago truncatula]	UP	1.6354	0.0041833	FALSE	-1.2422	0.99951	UP	2.1638	5.14e-05	FALSE	-1.3633	0.88234	FALSE	-0.033225	0.99996	FALSE	0.4238	0.99983	FALSE	-0.32914	0.99999
MYB	Cluster-25869.66071		267.41	339.22	563.95	104.6	59.39	432.36	9.71	9.45	14.52	3.71	2.08	15.62	357518389	XP_003629483.1	2055	Cyclin-D-binding Myb-like transcription factor [Medicago truncatula]>gi|355523505|gb|AET03959.1| Myb transcription factor-like protein [Medicago truncatula]	FALSE	-1.013	0.99998	UP	1.7488	0.0023728	FALSE	-0.078628	0.99997	FALSE	0.46053	0.99951	FALSE	1.371	0.5193	FALSE	2.2339	0.093261	FALSE	-0.092078	0.99999
MYB	Cluster-25869.67252		151	181	203	113	104	167	9.43	8.69	8.98	6.9	6.24	10.39	657372847	KEH18617.1	1222	myb transcription factor [Medicago truncatula]	FALSE	-0.31615	0.99998	FALSE	0.26498	0.99951	FALSE	-0.16035	0.99997	FALSE	-0.18905	0.99951	FALSE	0.43504	0.99996	FALSE	0.51941	0.99983	FALSE	-0.19378	0.99999
MYB	Cluster-25869.72067		451	566	1201	603	372	670	46.67	45.03	87.92	60.99	36.8	69.1	657389843	KEH31491.1	1123	myb transcription factor [Medicago truncatula]	FALSE	-0.89326	0.67191	FALSE	-0.14655	0.99951	FALSE	-0.094121	0.99997	FALSE	0.79705	0.057419	FALSE	-0.40222	0.99996	FALSE	0.3255	0.99983	FALSE	0.36659	0.99999
MYB	Cluster-25869.72164		135.23	380.32	253.88	254.88	443.81	194.24	2.58	5.57	3.44	4.76	8.18	3.69	657404353	KEH43077.1	5753	always EARLY-like protein [Medicago truncatula]	FALSE	0.60371	0.83768	FALSE	-0.69053	0.99951	FALSE	1.07	0.84081	FALSE	0.29275	0.99951	FALSE	-0.89759	0.99996	FALSE	-0.50273	0.99983	FALSE	-0.089106	0.99999
MYB	Cluster-25869.76720		210.47	437.53	439.87	559.55	538.87	399.87	9.65	15.4	14.29	25.08	23.78	18.24	388518265	AFK47194.1	1498	unknown [Medicago truncatula]	FALSE	-0.25074	0.99998	FALSE	-0.78328	0.96825	FALSE	0.63397	0.99997	FALSE	0.44748	0.99951	FALSE	-1.3938	0.054925	FALSE	-0.58055	0.99983	FALSE	-0.33787	0.99999
MYB	Cluster-25869.38018	MsMYB10	9	591	182	4	409	233	0.72	36.41	10.33	0.31	31.44	18.61	357440907	XP_003590731.1	1187	MYB-related transcription factor-like protein [Medicago truncatula]>gi|355479779|gb|AES60982.1| myb transcription factor [Medicago truncatula]	UP	6.4795	6.18e-06	UP	5.5656	0.00076125	UP	5.6153	8.97e-07	UP	3.7219	0.066477	FALSE	1.1867	0.99996	FALSE	0.25106	0.99983	FALSE	-0.8318	0.99999
MYB	Cluster-25869.77315		2045	2781	3455	2167	2628	2944	24.72	25.79	29.63	25.61	30.69	35.38	358349062	XP_003638559.1	8211	Nuclear receptor corepressor [Medicago truncatula]>gi|657404946|gb|AES62202.2| Myb DNA-binding domain protein [Medicago truncatula]	FALSE	0.081857	0.99998	FALSE	0.14353	0.039269	FALSE	0.021707	0.99997	FALSE	0.1406	0.84633	FALSE	-0.066783	0.99996	FALSE	-0.19836	0.99983	FALSE	-0.2445	0.99999
MYB	Cluster-25869.77597		368.27	619.31	1100.72	854.43	592.62	694.56	8.42	10.87	17.85	19.1	13.07	15.79	388518265	AFK47194.1	1376	unknown [Medicago truncatula]	FALSE	-0.72426	0.82158	FALSE	-0.59741	0.99951	FALSE	0.3281	0.99997	FALSE	0.96363	0.024963	FALSE	-1.1974	0.02122	FALSE	-0.21644	0.99983	FALSE	0.18886	0.99999
MYB	Cluster-25869.78022		418.41	753.41	1226.85	618.36	658.53	894.43	11.65	16.09	24.21	16.82	17.67	24.75	357518389	XP_003629483.1	2141	Cyclin-D-binding Myb-like transcription factor [Medicago truncatula]>gi|355523505|gb|AET03959.1| Myb transcription factor-like protein [Medicago truncatula]	FALSE	-0.10561	0.99998	FALSE	0.23397	0.40813	FALSE	0.42672	0.99997	FALSE	0.93599	0.017804	FALSE	-0.54671	0.99996	FALSE	-0.085812	0.99983	FALSE	-0.019494	0.99999
MYB	Cluster-25869.78023		353.76	560.69	872.34	323.77	283.48	747.54	20.47	24.91	35.75	18.31	15.76	43.04	357518389	XP_003629483.1	1230	Cyclin-D-binding Myb-like transcription factor [Medicago truncatula]>gi|355523505|gb|AET03959.1| Myb transcription factor-like protein [Medicago truncatula]	FALSE	-0.38813	0.99998	FALSE	0.90863	0.0086576	FALSE	0.24264	0.99997	FALSE	0.68614	0.29096	FALSE	0.14462	0.99996	FALSE	0.70396	0.99983	FALSE	-0.25267	0.99999
MYB	Cluster-25869.79574		335.72	425.63	314.05	242.19	275.06	276.74	10.57	10.29	7.01	7.46	8.35	8.67	357505649	XP_003623113.1	2939	Myb-related protein 3R-1 [Medicago truncatula]>gi|355498128|gb|AES79331.1| myb transcription factor [Medicago truncatula]>gi|657378086|gb|KEH22881.1| myb transcription factor [Medicago truncatula]	FALSE	-0.012803	0.99998	FALSE	-0.10616	0.99951	FALSE	-0.079454	0.99997	FALSE	-0.71225	0.99951	FALSE	0.48793	0.99996	FALSE	0.34986	0.99983	FALSE	-0.29295	0.99999
MYB	Cluster-25869.79575		126.12	137.76	110.08	164.6	209.73	149.9	4.57	3.83	2.83	5.83	7.32	5.4	357505649	XP_003623113.1	2855	Myb-related protein 3R-1 [Medicago truncatula]>gi|355498128|gb|AES79331.1| myb transcription factor [Medicago truncatula]>gi|657378086|gb|KEH22881.1| myb transcription factor [Medicago truncatula]	FALSE	0.15316	0.99998	FALSE	-0.43351	0.99951	FALSE	-0.29444	0.99997	FALSE	-0.81223	0.99951	FALSE	-0.36735	0.99996	FALSE	-0.88637	0.99983	FALSE	-0.92086	0.99999
MYB	Cluster-25869.79576		109.96	86.44	85.07	36.08	15.59	38.64	4.19	2.53	2.3	1.34	0.57	1.46	357505649	XP_003623113.1	2673	Myb-related protein 3R-1 [Medicago truncatula]>gi|355498128|gb|AES79331.1| myb transcription factor [Medicago truncatula]>gi|657378086|gb|KEH22881.1| myb transcription factor [Medicago truncatula]	FALSE	-1.407	0.99998	FALSE	-0.19965	0.99951	FALSE	-0.769	0.99997	FALSE	-0.98624	0.99951	FALSE	1.6245	0.99996	FALSE	2.1911	0.99983	FALSE	0.66314	0.99999
MYB	Cluster-25869.79851		118.02	126.27	136.22	81.2	117.57	127.01	4.37	3.59	3.57	2.94	4.19	4.67	357462513	XP_003601538.1	2889	Histone acetyltransferase complex component [Medicago truncatula]>gi|357469929|ref|XP_003605249.1| Histone acetyltransferase complex component [Medicago truncatula]>gi|355490586|gb|AES71789.1| transcriptional adapter ADA2a [Medicago truncatula]	FALSE	0.33756	0.99998	FALSE	0.34684	0.99951	FALSE	-0.32432	0.99997	FALSE	-0.40908	0.99951	FALSE	0.55629	0.99996	FALSE	-0.17701	0.99983	FALSE	-0.37442	0.99999
MYB	Cluster-25869.81481		309	441	540	285	418	424	8.35	9.14	10.35	7.53	10.89	11.39	657393669	KEH34478.1	2657	myb-like DNA-binding domain protein [Medicago truncatula]	FALSE	0.35613	0.99998	FALSE	0.27455	0.84565	FALSE	0.091376	0.99997	FALSE	0.18937	0.99951	FALSE	0.13346	0.99996	FALSE	-0.20272	0.99983	FALSE	-0.12652	0.99999
MYB	Cluster-25869.81483		90.41	216.75	372.38	92.82	121.41	323	4.69	8.63	13.68	4.7	6.05	16.66	357485141	XP_003612858.1	1561	Myb-like transcription factor [Medicago truncatula]>gi|355514193|gb|AES95816.1| myb transcription factor [Medicago truncatula]	FALSE	0.19097	0.99998	FALSE	1.5005	0.031934	FALSE	0.83968	0.99997	FALSE	1.4262	0.18035	FALSE	-0.021138	0.99996	FALSE	0.55615	0.99983	FALSE	-0.27017	0.99999
MYB	Cluster-25869.83600		2	8	15	12	3	0	0.5	1.55	2.65	2.94	0.71	0	803433974	BAR45571.1	588	MYB transcriptional factor [Populus tremula x Populus tremuloides]	FALSE	-2.1964	0.99998	FALSE	NA	NA	FALSE	1.5782	0.99997	FALSE	2.2909	0.99951	FALSE	-2.5681	0.99996	FALSE	1.135	0.99983	FALSE	NA	NA
MYB	Cluster-25869.83743		214.41	267.15	58.38	231.22	246.48	85	10.23	9.78	1.97	10.78	11.31	4.03	357498459	XP_003619518.1	1309	MYB transcription factor [Medicago truncatula]>gi|355494533|gb|AES75736.1| myb transcription factor [Medicago truncatula]	FALSE	-0.10421	0.99998	FALSE	-1.7423	0.27946	FALSE	-0.10452	0.99997	FALSE	-2.4928	0.054355	FALSE	-0.092079	0.99996	FALSE	-0.16382	0.99983	FALSE	-1.0174	0.99999
MYB	Cluster-25869.85680		194.98	382.73	298.78	188.8	243.43	226.99	7.26	10.94	7.89	6.87	8.73	8.41	357462513	XP_003601538.1	2889	Histone acetyltransferase complex component [Medicago truncatula]>gi|357469929|ref|XP_003605249.1| Histone acetyltransferase complex component [Medicago truncatula]>gi|355490586|gb|AES71789.1| transcriptional adapter ADA2a [Medicago truncatula]	FALSE	0.17024	0.99998	FALSE	-0.032779	0.99951	FALSE	0.55121	0.99997	FALSE	-0.00022708	0.99951	FALSE	0.063282	0.99996	FALSE	0.37282	0.99983	FALSE	-0.078958	0.99999
MYB	Cluster-25869.85857		4	10	1	0	5	0	2.08	4.04	0.36	0	2.38	0	567862612	XP_006423960.1	226	hypothetical protein CICLE_v10028398mg [Citrus clementina]>gi|557525894|gb|ESR37200.1| hypothetical protein CICLE_v10028398mg [Citrus clementina]	FALSE	NA	NA	FALSE	NA	NA	FALSE	0.90013	0.99997	FALSE	-2.616	0.99951	FALSE	NA	NA	FALSE	0.72	0.99983	FALSE	NA	NA
MYB	Cluster-25869.87534		37.12	75	72.13	40.39	42.69	66	2.15	3.33	2.96	2.29	2.38	3.8	657394625	AES71732.2	1186	myb-like DNA-binding domain protein [Medicago truncatula]	FALSE	-0.11651	0.99998	FALSE	0.40992	0.99951	FALSE	0.5929	0.99997	FALSE	0.34242	0.99951	FALSE	-0.10499	0.99996	FALSE	0.53299	0.99983	FALSE	-0.34728	0.99999
MYB	Cluster-25869.90660		156.92	171.07	275.33	138.52	126.53	197.23	7.09	5.93	8.82	6.12	5.5	8.87	357476493	XP_003608532.1	1276	MYB transcription factor MYB85 [Medicago truncatula]>gi|355509587|gb|AES90729.1| MYB transcription factor [Medicago truncatula]	FALSE	-0.32702	0.99998	FALSE	0.21124	0.99951	FALSE	-0.29724	0.99997	FALSE	0.19515	0.99951	FALSE	0.19675	0.99996	FALSE	0.15511	0.99983	FALSE	0.0058702	0.99999
MYB	Cluster-25869.91143		61.59	191.25	379.62	111.18	46.59	252	3.1	7.4	13.56	5.48	2.26	12.64	357485141	XP_003612858.1	1561	Myb-like transcription factor [Medicago truncatula]>gi|355514193|gb|AES95816.1| myb transcription factor [Medicago truncatula]	FALSE	-1.4512	0.99998	FALSE	0.88198	0.37254	FALSE	1.2129	0.99997	FALSE	2.0078	0.035861	FALSE	-0.83531	0.99996	FALSE	1.7574	0.89913	FALSE	0.11572	0.99999
MYB	Cluster-25869.98858		18.86	66.26	56.83	7.1	26.68	13.25	0.88	2.38	1.89	0.32	1.2	0.62	357491777	XP_003616176.1	959	MYB transcription factor [Medicago truncatula]>gi|355517511|gb|AES99134.1| myb transcription factor [Medicago truncatula]	FALSE	1.7135	0.99998	FALSE	0.60155	0.99951	FALSE	1.391	0.99997	FALSE	0.97534	0.99951	FALSE	1.4263	0.99996	FALSE	1.0324	0.99983	FALSE	1.6252	0.99999
MYB	Cluster-26697.0		2	0	3.5	16	2	16	0.21	0	0.26	1.66	0.2	1.7	657370900	KEH16942.1	975	myb transcription factor, partial [Medicago truncatula]	FALSE	-3.1964	0.99998	FALSE	-0.29855	0.99951	FALSE	NA	NA	FALSE	0.19137	0.99951	FALSE	-2.9832	0.99996	FALSE	NA	NA	FALSE	-2.6681	0.99999
MYB	Cluster-28641.0		3	18	4.27	2.04	14.49	9.19	0.31	1.42	0.31	0.2	1.42	0.94	357438339	XP_003589445.1	1266	Myb-like protein J [Medicago truncatula]>gi|357516819|ref|XP_003628698.1| Myb-like protein J [Medicago truncatula]>gi|355522720|gb|AET03174.1| myb-like transcription factor family protein [Medicago truncatula]	FALSE	2.632	0.99998	FALSE	1.8729	0.99951	FALSE	2.1632	0.99997	FALSE	-0.10671	0.99951	FALSE	0.57321	0.99996	FALSE	0.032941	0.99983	FALSE	-1.5812	0.99999
MYB	Cluster-29953.0		42.6	41.49	139.62	16.59	4.15	77.12	3.41	2.55	7.91	1.3	0.32	6.14	630156647	AHY94990.1	1404	MYB2 [Medicago sativa]	FALSE	-2.1955	0.99998	FALSE	1.9182	0.58182	FALSE	-0.45989	0.99997	FALSE	1.0966	0.99951	FALSE	1.3774	0.99996	FALSE	3.0416	0.99983	FALSE	0.38092	0.99999
MYB	Cluster-31548.0		11	3	5	4	3	0	2.71	0.57	0.87	0.96	0.69	0	--	--	--	--	FALSE	-0.61145	0.99998	FALSE	NA	NA	FALSE	-2.2963	0.99997	FALSE	-1.7535	0.99951	FALSE	1.4762	0.99996	FALSE	-0.28	0.99983	FALSE	NA	NA
MYB	Cluster-32023.0		0	4	8	2	15	14	0	0.21	0.38	0.13	0.98	0.95	149728070	ABR28345.1	1682	MYB transcription factor MYB112 [Medicago truncatula]	FALSE	2.7105	0.99998	FALSE	2.5088	0.99951	FALSE	NA	NA	FALSE	NA	NA	FALSE	NA	NA	FALSE	-2.1869	0.99983	FALSE	-1.2828	0.99999
MYB	Cluster-20132.0		11	10	1	7	15	3	3.01	2.11	0.19	1.87	3.85	0.82	657405203	KEH43720.1	741	myb transcription factor [Medicago truncatula]	FALSE	0.90313	0.99998	FALSE	-1.5209	0.99951	FALSE	-0.5593	0.99997	FALSE	-4.0754	0.99951	FALSE	0.66889	0.99996	FALSE	-0.86496	0.99983	FALSE	-2.0604	0.99999
MYB	Cluster-25869.105958		0	0	7.41	18.33	0	16.94	0	0	0.29	0.99	0	0.93	357467285	XP_003603927.1	1666	Telomeric repeat-binding factor [Medicago truncatula]>gi|355492975|gb|AES74178.1| myb-like DNA-binding domain protein [Medicago truncatula]	FALSE	NA	NA	FALSE	-0.41232	0.99951	FALSE	NA	NA	FALSE	NA	NA	FALSE	NA	NA	FALSE	NA	NA	FALSE	-1.6683	0.99999
MYB	Cluster-25869.108482		1.1	1.85	32.65	2.12	2.17	6.09	0.07	0.09	1.53	0.14	0.14	0.4	357451361	XP_003595957.1	1269	Transcription factor Myb [Medicago truncatula]>gi|355485005|gb|AES66208.1| myb transcription factor [Medicago truncatula]	FALSE	-0.16278	0.99998	FALSE	1.2238	0.99951	FALSE	0.32823	0.99997	FALSE	4.2755	0.99951	FALSE	-0.92975	0.99996	FALSE	-0.51017	0.99983	FALSE	1.9472	0.99999
MYB	Cluster-25869.109307		2	4	149	0	1	85	0.16	0.24	8.37	0	0.08	6.72	357481065	XP_003610818.1	1553	Myb-like transcription factor [Medicago truncatula]	FALSE	NA	NA	FALSE	3.3769	0.20521	FALSE	0.5782	0.99997	FALSE	5.6032	0.081637	FALSE	NA	NA	FALSE	1.72	0.99983	FALSE	0.33436	0.99999
MYB	Cluster-25869.110131		60	93.83	97.13	48.65	77.48	45	4.81	5.77	5.51	3.81	5.95	3.59	657395588	KEH35862.1	1035	myb transcription factor [Medicago truncatula]	FALSE	0.47497	0.99998	FALSE	-0.41106	0.99951	FALSE	0.22329	0.99997	FALSE	0.07897	0.99951	FALSE	0.31934	0.99996	FALSE	-0.0037726	0.99983	FALSE	0.63458	0.99999
MYB	Cluster-25869.110665		4.75	0.69	15.3	2.88	5.97	0	0.39	0.04	0.89	0.23	0.47	0	357451361	XP_003595957.1	1023	Transcription factor Myb [Medicago truncatula]>gi|355485005|gb|AES66208.1| myb transcription factor [Medicago truncatula]	FALSE	0.85525	0.99998	FALSE	NA	NA	FALSE	-3.2051	0.99997	FALSE	1.0715	0.99951	FALSE	0.73867	0.99996	FALSE	-3.3931	0.99983	FALSE	NA	NA
MYB	Cluster-25869.12141		19.33	45.84	85.66	17.83	33.05	51.99	1.06	1.92	3.32	0.95	1.74	2.83	357505677	XP_003623127.1	1706	MYB-related transcription factor PHAN1 [Medicago truncatula]>gi|91178142|gb|ABE27306.1| phantastica protein [Medicago truncatula]>gi|355498142|gb|AES79345.1| myb transcription factor [Medicago truncatula]	FALSE	0.69393	0.99998	FALSE	1.2454	0.99951	FALSE	0.82397	0.99997	FALSE	1.5318	0.99951	FALSE	0.13335	0.99996	FALSE	0.19196	0.99983	FALSE	0.24497	0.99999
MYB	Cluster-25869.15062		21.67	28.16	54.34	10.17	10.95	18.01	1.24	1.24	2.21	0.57	0.6	1.03	357505677	XP_003623127.1	1712	MYB-related transcription factor PHAN1 [Medicago truncatula]>gi|91178142|gb|ABE27306.1| phantastica protein [Medicago truncatula]>gi|355498142|gb|AES79345.1| myb transcription factor [Medicago truncatula]	FALSE	-0.089798	0.99998	FALSE	0.52593	0.99951	FALSE	-0.043848	0.99997	FALSE	0.71033	0.99951	FALSE	1.1082	0.99996	FALSE	1.0827	0.99983	FALSE	1.1178	0.99999
MYB	Cluster-25869.21243		128	183	278	81	177	238	5.62	6.17	8.65	3.48	7.48	10.39	357467183	XP_003603876.1	2112	SWI/SNF complex subunit SMARCC2 [Medicago truncatula]>gi|355492924|gb|AES74127.1| SWI/SNF complex subunit SWI3B-like protein [Medicago truncatula]	FALSE	0.93135	0.99998	FALSE	1.2564	0.17625	FALSE	0.093904	0.99997	FALSE	0.50296	0.99951	FALSE	0.67696	0.99996	FALSE	-0.2319	0.99983	FALSE	-0.25129	0.99999
MYB	Cluster-25869.31907		2.94	4.54	44.7	0	9.83	12.15	0.22	0.26	2.36	0	0.7	0.9	388520141	AFK48132.1	505	unknown [Medicago truncatula]	FALSE	NA	NA	FALSE	NA	NA	FALSE	0.20508	0.99997	FALSE	3.3104	0.99951	FALSE	NA	NA	FALSE	-1.3945	0.99983	FALSE	1.4039	0.99999
MYB	Cluster-25869.33243		85.09	141.25	173.16	79.58	102.46	135.9	7.05	9	10.16	6.45	8.14	11.22	357482493	XP_003611533.1	1141	Myb transcription factor-like protein [Medicago truncatula]>gi|355512868|gb|AES94491.1| myb transcription factor [Medicago truncatula]	FALSE	0.16817	0.99998	FALSE	0.47352	0.99951	FALSE	0.30939	0.99997	FALSE	0.40906	0.99951	FALSE	0.1134	0.99996	FALSE	0.18319	0.99983	FALSE	-0.12585	0.99999
MYB	Cluster-25869.33244		62.26	125.08	160.33	49.57	64.98	42.95	5.07	7.83	9.24	3.94	5.07	3.48	357482493	XP_003611533.1	1186	Myb transcription factor-like protein [Medicago truncatula]>gi|355512868|gb|AES94491.1| myb transcription factor [Medicago truncatula]	FALSE	0.19412	0.99998	FALSE	-0.50536	0.99951	FALSE	0.58468	0.99997	FALSE	0.74868	0.99951	FALSE	0.34565	0.99996	FALSE	0.66479	0.99983	FALSE	1.4249	0.99999
MYB	Cluster-25869.34838		63.64	165.24	24.68	47.72	107.28	56.46	4.2	8.37	1.15	3.08	6.79	3.71	657379544	KEH23924.1	1185	myb transcription factor [Medicago truncatula]	FALSE	0.97231	0.99998	FALSE	-0.055914	0.99951	FALSE	0.95476	0.99997	FALSE	-1.9826	0.99951	FALSE	0.43215	0.99996	FALSE	0.34318	0.99983	FALSE	-1.6693	0.99999
MYB	Cluster-25869.34839		34	80.12	51.32	97.89	105.02	39.16	2.38	4.31	2.55	6.7	7.06	2.73	657379544	KEH23924.1	1185	myb transcription factor [Medicago truncatula]	FALSE	-0.094979	0.99998	FALSE	-1.6203	0.94699	FALSE	0.81483	0.99997	FALSE	-0.021998	0.99951	FALSE	-1.5088	0.99996	FALSE	-0.67043	0.99983	FALSE	-0.085272	0.99999
MYB	Cluster-25869.38857		5.3	5.9	6.72	0	17.89	7.67	0.3	0.25	0.27	0	0.96	0.43	357467285	XP_003603927.1	1640	Telomeric repeat-binding factor [Medicago truncatula]>gi|355492975|gb|AES74178.1| myb-like DNA-binding domain protein [Medicago truncatula]	FALSE	NA	NA	FALSE	NA	NA	FALSE	-0.26707	0.99997	FALSE	-0.27352	0.99951	FALSE	NA	NA	FALSE	-1.8804	0.99983	FALSE	-0.66618	0.99999
MYB	Cluster-25869.56144	MsMYB11	112	577	725	66	355	793	7.42	29.34	34	4.27	22.56	52.27	357442159	XP_003591357.1	1196	Myb-like transcription factor [Medicago truncatula]>gi|355480405|gb|AES61608.1| myb transcription factor [Medicago truncatula]	FALSE	2.2309	0.0063484	UP	3.2882	1.73e-10	FALSE	1.9433	0.0085071	UP	2.0785	0.0003968	FALSE	0.77978	0.99996	FALSE	0.42075	0.99983	FALSE	-0.60475	0.96328
MYB	Cluster-25869.52039		5.37	19.58	13.08	23.54	2.05	4.03	0.92	2.58	1.58	3.93	0.33	0.69	657371577	KEH17564.1	696	myb-related transcription factor [Medicago truncatula]	FALSE	-3.7178	0.99998	FALSE	-2.8448	0.99951	FALSE	1.4446	0.99997	FALSE	0.66838	0.99951	FALSE	-2.1153	0.99996	FALSE	2.9757	0.99983	FALSE	1.2231	0.99999
MYB	Cluster-25869.5988		8.42	34.28	14.67	1.85	18.18	26.68	0.47	1.46	0.58	0.1	0.97	1.47	657371571	KEH17558.1	985	myb transcription factor [Medicago truncatula]	FALSE	3.1003	0.99998	FALSE	3.5516	0.94099	FALSE	1.6037	0.99997	FALSE	0.18499	0.99951	FALSE	2.2031	0.99996	FALSE	0.63502	0.99983	FALSE	-1.3383	0.99999
MYB	Cluster-25869.61894		428.09	674.87	979.22	331.93	424.16	751.51	7.62	9.21	12.36	5.77	7.28	13.29	657390864	AES91832.2	5859	always EARLY-like protein [Medicago truncatula]	FALSE	0.15732	0.99998	FALSE	0.88036	0.010326	FALSE	0.2349	0.99997	FALSE	0.57773	0.38752	FALSE	0.38385	0.99996	FALSE	0.39	0.99983	FALSE	-0.093572	0.99999
MYB	Cluster-25869.61895		41.16	15.13	29.78	21.17	90.52	0	0.73	0.21	0.37	0.37	1.55	0	657390864	AES91832.2	5859	always EARLY-like protein [Medicago truncatula]	FALSE	1.8998	0.93351	FALSE	NA	NA	FALSE	-1.8656	0.99997	FALSE	-1.0829	0.99951	FALSE	0.97604	0.99996	FALSE	-2.8608	0.72186	FALSE	NA	NA
MYB	Cluster-25869.65421		51.07	132.55	189.81	118.84	147.22	140.17	1.91	3.81	5.04	4.35	5.31	5.23	357486695	XP_003613635.1	2125	Myb-related protein B [Medicago truncatula]>gi|87241137|gb|ABD32995.1| Homeodomain-related [Medicago truncatula]>gi|355514970|gb|AES96593.1| myb transcription factor [Medicago truncatula]	FALSE	0.11254	0.99998	FALSE	-0.060392	0.99951	FALSE	0.95419	0.99997	FALSE	1.278	0.79652	FALSE	-1.2017	0.99996	FALSE	-0.43143	0.99983	FALSE	-0.038034	0.99999
MYB	Cluster-25869.68825		157.05	322.11	265.98	120	154.3	124.31	7.24	11.4	8.69	5.41	6.84	5.7	657373037	KEH18807.1	1521	myb transcription factor [Medicago truncatula]	FALSE	0.16629	0.99998	FALSE	-0.24764	0.99951	FALSE	0.61453	0.99997	FALSE	0.14411	0.99951	FALSE	0.405	0.99996	FALSE	0.78182	0.99983	FALSE	0.62196	0.99999
MYB	Cluster-25869.6901		49.46	34.17	19.35	29.51	14.35	15.68	4.98	2.64	1.38	2.9	1.38	1.57	657400898	KEH39966.1	1202	myb transcription factor [Medicago truncatula]	FALSE	-1.2366	0.99998	FALSE	-1.2108	0.99951	FALSE	-0.95533	0.99997	FALSE	-1.9699	0.99951	FALSE	0.76187	0.99996	FALSE	0.97168	0.99983	FALSE	-0.172	0.99999
MYB	Cluster-25869.69326		5468	6815	793	5746	7101	797	380.37	364.15	39.06	390.69	474.01	55.2	358346346	XP_003637230.1	1074	DnaJ homolog subfamily C member [Medicago truncatula]>gi|657405846|gb|KEH44287.1| MYB-like transcription factor family protein [Medicago truncatula]	FALSE	0.10905	0.086684	DOWN	-3.1485	2.8e-60	FALSE	-0.1041	0.99997	DOWN	-3.4016	4.49e-67	FALSE	-0.05473	0.99996	FALSE	-0.33931	0.0073378	FALSE	-0.48267	0.99999
MYB	Cluster-25869.70486		2628	6155	10296	2412	4475	7640	128.66	231.35	357.19	115.43	210.72	372.17	357476795	XP_003608683.1	1393	MYB domain containing transcription factor [Medicago truncatula]>gi|149727895|gb|ABR28336.1| MYB transcription factor MYB48 [Medicago truncatula]>gi|355509738|gb|AES90880.1| MYB-like transcription factor family protein [Medicago truncatula]	FALSE	0.69525	2.13e-08	UP	1.3648	5.3e-43	FALSE	0.806	2.07e-08	UP	1.3541	9.25e-34	FALSE	0.14055	0.99996	FALSE	0.17987	0.99983	FALSE	-0.044973	0.99999
MYB	Cluster-25869.73586		369.05	482.48	510.34	291.16	311.64	280.27	7.26	7.29	7.12	5.6	5.92	5.48	657380444	KEH24587.1	4523	cell division control protein, putative [Medicago truncatula]	FALSE	-0.098341	0.99998	FALSE	-0.35354	0.99951	FALSE	-0.035143	0.99997	FALSE	-0.14834	0.99951	FALSE	0.35882	0.99996	FALSE	0.35059	0.99983	FALSE	0.38923	0.99999
MYB	Cluster-25869.74174		812	1061	1261	784	1011	1030	19.42	19.47	21.39	18.33	23.33	24.5	357447981	XP_003594266.1	2702	Histone acetyltransferase complex component [Medicago truncatula]>gi|355483314|gb|AES64517.1| transcriptional adapter ADA2a [Medicago truncatula]	FALSE	0.17045	0.99998	FALSE	0.09517	0.68276	FALSE	-0.035923	0.99997	FALSE	0.019032	0.99951	FALSE	0.067441	0.99996	FALSE	-0.21036	0.99983	FALSE	-0.18349	0.99999
MYB	Cluster-25869.76987		225.42	262.69	484.87	326.27	316.6	373.68	8.1	7.24	12.35	11.46	10.95	13.35	357518389	XP_003629483.1	2055	Cyclin-D-binding Myb-like transcription factor [Medicago truncatula]>gi|355523505|gb|AET03959.1| Myb transcription factor-like protein [Medicago truncatula]	FALSE	-0.23981	0.99998	FALSE	-0.10281	0.99951	FALSE	-0.20105	0.99997	FALSE	0.489	0.99951	FALSE	-0.51664	0.99996	FALSE	-0.5493	0.99983	FALSE	-0.099618	0.99999
MYB	Cluster-25869.80257		673	1173	1258	766	888	1098	16.55	22.13	21.94	18.41	21.06	26.84	357440365	XP_003590460.1	2207	hypothetical protein MTR_1g063940 [Medicago truncatula]>gi|355479508|gb|AES60711.1| myb transcription factor [Medicago truncatula]	FALSE	0.016806	0.99998	FALSE	0.22091	0.30694	FALSE	0.37973	0.99997	FALSE	0.28647	0.98864	FALSE	-0.16992	0.99996	FALSE	0.12157	0.99983	FALSE	-0.27916	0.99999
MYB	Cluster-25869.80882		55.73	0	89.4	25.48	26.78	27.37	2.09	0	2.38	0.93	0.97	1.02	357508905	XP_003624741.1	1482	Myb-like protein A [Medicago truncatula]>gi|124360471|gb|ABN08481.1| Homeodomain-related [Medicago truncatula]>gi|355499756|gb|AES80959.1| myb transcription factor [Medicago truncatula]	FALSE	-0.12462	0.99998	FALSE	-0.19532	0.99951	FALSE	NA	NA	FALSE	0.065836	0.99951	FALSE	1.1459	0.99996	FALSE	NA	NA	FALSE	1.2323	0.99999
MYB	Cluster-25869.83825		219.26	178.08	271.7	213.64	149.72	102.47	4.87	3.03	4.28	4.64	3.21	2.26	657401318	KEH40296.1	4832	transcription repressor MYB5 [Medicago truncatula]	FALSE	-0.70932	0.99998	FALSE	-1.3585	0.66896	FALSE	-0.72191	0.99997	FALSE	-0.30661	0.99951	FALSE	0.054276	0.99996	FALSE	-0.029739	0.99983	FALSE	0.9314	0.99999
MYB	Cluster-25869.87053		6.24	18.87	38.35	16.19	11.12	14.21	0.54	1.25	2.33	1.36	0.92	1.22	357490581	XP_003615578.1	580	DnaJ homolog subfamily C member [Medicago truncatula]>gi|355516913|gb|AES98536.1| MYB transcription factor MYB51 [Medicago truncatula]	FALSE	-0.73836	0.99998	FALSE	-0.48675	0.99951	FALSE	1.1747	0.99997	FALSE	2.0036	0.99951	FALSE	-1.3587	0.99996	FALSE	0.48294	0.99983	FALSE	0.95691	0.99999
MYB	Cluster-25869.87054		8.6	14.25	51.95	84.14	77.63	57.91	0.62	0.79	2.65	5.92	5.36	4.15	357490581	XP_003615578.1	981	DnaJ homolog subfamily C member [Medicago truncatula]>gi|355516913|gb|AES98536.1| MYB transcription factor MYB51 [Medicago truncatula]	FALSE	-0.31259	0.99998	FALSE	-0.83753	0.99951	FALSE	0.30676	0.99997	FALSE	1.9787	0.99951	FALSE	-3.2736	0.64864	FALSE	-2.7257	0.97929	FALSE	-0.6321	0.99999
MYB	Cluster-25869.87055		45.04	56.86	48.95	22.71	39.22	15.06	3.38	3.28	2.6	1.67	2.82	1.13	357490581	XP_003615578.1	1036	DnaJ homolog subfamily C member [Medicago truncatula]>gi|355516913|gb|AES98536.1| MYB transcription factor MYB51 [Medicago truncatula]	FALSE	0.59185	0.99998	FALSE	-0.89115	0.99951	FALSE	-0.085589	0.99997	FALSE	-0.49588	0.99951	FALSE	1.0047	0.99996	FALSE	0.25583	0.99983	FALSE	1.2252	0.99999
MYB	Cluster-25869.88987		0	13.22	0	2.96	1.48	0	0	0.68	0	0.19	0.1	0	357491777	XP_003616176.1	893	MYB transcription factor [Medicago truncatula]>gi|355517511|gb|AES99134.1| myb transcription factor [Medicago truncatula]	FALSE	-1.1964	0.99998	FALSE	NA	NA	FALSE	NA	NA	FALSE	NA	NA	FALSE	NA	NA	FALSE	2.8791	0.99983	FALSE	NA	NA
MYB	Cluster-25869.89986		22	32	18	36	9	22	4.03	4.51	2.33	6.44	1.56	4.02	217072426	ACJ84573.1	527	unknown [Medicago truncatula]>gi|388502710|gb|AFK39421.1| unknown [Medicago truncatula]>gi|388515611|gb|AFK45867.1| unknown [Medicago truncatula]	FALSE	-2.1964	0.99998	FALSE	-1.009	0.99951	FALSE	0.11877	0.99997	FALSE	-0.90549	0.99951	FALSE	-0.69368	0.99996	FALSE	1.5501	0.99983	FALSE	-0.76492	0.99999
MYB	Cluster-25869.95048		33.21	96.17	30.8	67.13	57.62	44.72	1.03	2.3	0.68	2.04	1.73	1.38	357505649	XP_003623113.1	2521	Myb-related protein 3R-1 [Medicago truncatula]>gi|355498128|gb|AES79331.1| myb transcription factor [Medicago truncatula]>gi|657378086|gb|KEH22881.1| myb transcription factor [Medicago truncatula]	FALSE	-0.4168	0.99998	FALSE	-0.88459	0.99951	FALSE	1.1122	0.99997	FALSE	-0.72467	0.99951	FALSE	-0.99853	0.99996	FALSE	0.45902	0.99983	FALSE	-1.0134	0.99999
MYB	Cluster-25869.95048		33.21	96.17	30.8	67.13	57.62	44.72	1.03	2.3	0.68	2.04	1.73	1.38	357505649	XP_003623113.1	2521	Myb-related protein 3R-1 [Medicago truncatula]>gi|355498128|gb|AES79331.1| myb transcription factor [Medicago truncatula]>gi|657378086|gb|KEH22881.1| myb transcription factor [Medicago truncatula]	FALSE	-0.4168	0.99998	FALSE	-0.88459	0.99951	FALSE	1.1122	0.99997	FALSE	-0.72467	0.99951	FALSE	-0.99853	0.99996	FALSE	0.45902	0.99983	FALSE	-1.0134	0.99999
MYB	Cluster-25869.95246		207.55	185.58	68.24	170.88	133.09	149.15	7.68	5.27	1.79	6.18	4.74	5.49	357508905	XP_003624741.1	1468	Myb-like protein A [Medicago truncatula]>gi|124360471|gb|ABN08481.1| Homeodomain-related [Medicago truncatula]>gi|355499756|gb|AES80959.1| myb transcription factor [Medicago truncatula]	FALSE	-0.55699	0.99998	FALSE	-0.49477	0.99951	FALSE	-0.58321	0.99997	FALSE	-2.2208	0.10556	FALSE	0.29729	0.99996	FALSE	0.19964	0.99983	FALSE	-1.6035	0.99999
MYB	Cluster-25869.95601		114	1265	2112	253	1403	1277	4.08	34.78	53.63	8.86	48.41	45.5	657383060	KEH26846.1	2145	myb transcription factor [Medicago truncatula]	UP	2.2749	4.87e-12	UP	2.037	4.07e-11	UP	3.0502	1.04e-10	UP	3.5955	3.91e-20	FALSE	-1.1333	0.99996	FALSE	-0.42938	0.72979	FALSE	0.25044	0.99999
MYB	Cluster-25869.96178		53.09	62.67	127.59	62.11	92.89	93.64	1.92	1.74	3.27	2.2	3.24	3.37	657391800	KEH32923.1	2618	myb transcription factor [Medicago truncatula]	FALSE	0.38429	0.99998	FALSE	0.29375	0.99951	FALSE	-0.18246	0.99997	FALSE	0.64902	0.99951	FALSE	-0.20957	0.99996	FALSE	-0.84775	0.99983	FALSE	-0.029094	0.99999
MYB	Cluster-33080.0		2	1	1	0	0	0	1.44	0.56	0.5	0	0	0	357461835	XP_003601199.1	249	MYB transcription factor MYB160 [Medicago truncatula]>gi|355490247|gb|AES71450.1| myb transcription factor [Medicago truncatula]	FALSE	NA	NA	FALSE	NA	NA	FALSE	-1.4218	0.99997	FALSE	-1.616	0.99951	FALSE	NA	NA	FALSE	NA	NA	FALSE	NA	NA
MYB	Cluster-13615.1		1	3	11	3	2	22	0.12	0.29	0.97	0.37	0.24	2.74	357481691	XP_003611131.1	996	Myb [Medicago truncatula]>gi|355512466|gb|AES94089.1| myb transcription factor [Medicago truncatula]	FALSE	-0.78137	0.99998	FALSE	2.5759	0.99951	FALSE	1.1632	0.99997	FALSE	2.8434	0.99951	FALSE	-1.5681	0.99996	FALSE	0.30496	0.99983	FALSE	-1.4754	0.99999
MYB	Cluster-19567.0		11	4	8.38	2	0	0	1.83	0.51	0.98	0.32	0	0	657387540	KEH29653.1	334	myb transcription factor [Medicago truncatula]	FALSE	NA	NA	FALSE	NA	NA	FALSE	-1.8812	0.99997	FALSE	-1.0085	0.99951	FALSE	2.4762	0.99996	FALSE	NA	NA	FALSE	NA	NA
MYB	Cluster-20105.0		8	30	6	16	18	16	1.35	3.91	0.72	2.64	2.89	2.7	657396015	KEH36162.1	387	MYB family transcription factor [Medicago truncatula]	FALSE	-0.026485	0.99998	FALSE	-0.29855	0.99951	FALSE	1.4851	0.99997	FALSE	-1.031	0.99951	FALSE	-0.98319	0.99996	FALSE	0.45697	0.99983	FALSE	-1.8905	0.99999
MYB	Cluster-25869.109817		30.43	9.29	25.18	30.17	15.7	7.47	2.88	0.68	1.69	2.8	1.42	0.71	357508905	XP_003624741.1	806	Myb-like protein A [Medicago truncatula]>gi|124360471|gb|ABN08481.1| Homeodomain-related [Medicago truncatula]>gi|355499756|gb|AES80959.1| myb transcription factor [Medicago truncatula]	FALSE	-1.1388	0.99998	FALSE	-2.3125	0.99951	FALSE	-2.1335	0.99997	FALSE	-0.8892	0.99951	FALSE	0.029195	0.99996	FALSE	-1.037	0.99983	FALSE	1.2777	0.99999
MYB	Cluster-25869.114332		43.29	32.14	19.18	28.46	24.43	35	3.97	2.27	1.25	2.55	2.15	3.2	357508905	XP_003624741.1	785	Myb-like protein A [Medicago truncatula]>gi|124360471|gb|ABN08481.1| Homeodomain-related [Medicago truncatula]>gi|355499756|gb|AES80959.1| myb transcription factor [Medicago truncatula]	FALSE	-0.41669	0.99998	FALSE	-0.00012943	0.99951	FALSE	-0.85146	0.99997	FALSE	-1.7904	0.99951	FALSE	0.62191	0.99996	FALSE	0.11572	0.99983	FALSE	-1.3432	0.99999
MYB	Cluster-25869.11906		3	4	0	4	6	0	0.64	0.65	0	0.83	1.2	0	357461835	XP_003601199.1	951	MYB transcription factor MYB160 [Medicago truncatula]>gi|355490247|gb|AES71450.1| myb transcription factor [Medicago truncatula]	FALSE	0.38855	0.99998	FALSE	NA	NA	FALSE	-0.0067583	0.99997	FALSE	NA	NA	FALSE	-0.39822	0.99996	FALSE	-0.86496	0.99983	FALSE	NA	NA
MYB	Cluster-25869.12770		5.92	4.96	5.09	0.37	1.47	3.01	0.88	0.57	0.54	0.05	0.21	0.45	217074890	ACJ85805.1	279	unknown [Medicago truncatula]	FALSE	1.7938	0.99998	FALSE	2.7256	0.99951	FALSE	-0.67705	0.99997	FALSE	-0.83392	0.99951	FALSE	4.0168	0.99996	FALSE	1.4745	0.99983	FALSE	0.28249	0.99999
MYB	Cluster-25869.15263		0	0	240.78	0	0	136.04	0	0	4.51	0	0	3.58	657380598	AES82836.2	3278	late elongated hypocotyl-like protein [Medicago truncatula]	FALSE	NA	NA	FALSE	4.0554	0.031588	FALSE	NA	NA	FALSE	4.4939	0.011181	FALSE	NA	NA	FALSE	NA	NA	FALSE	0.34827	0.99999
MYB	Cluster-25869.15264		40	0	265.22	14.04	13.98	190.96	1	0	4.7	0.34	0.34	4.74	657380598	AES82836.2	3278	late elongated hypocotyl-like protein [Medicago truncatula]	FALSE	-0.20259	0.99998	FALSE	3.4671	0.0087623	FALSE	NA	NA	FALSE	2.1131	0.11279	FALSE	1.5273	0.99996	FALSE	NA	NA	FALSE	-0.0014935	0.99999
MYB	Cluster-25869.34646		8	152	1	4	123	8	1.04	15.22	0.09	0.51	15.25	1.04	657396544	KEH36504.1	547	myb transcription factor [Medicago truncatula]	FALSE	4.7461	0.085712	FALSE	0.70145	0.99951	FALSE	3.8261	0.19622	FALSE	-3.616	0.99951	FALSE	1.0168	0.99996	FALSE	0.025415	0.99983	FALSE	-3.4754	0.99999
MYB	Cluster-25869.40337		64.97	91.72	94.79	73.57	65.2	72.47	5.35	5.8	5.52	5.92	5.14	5.94	657380453	KEH24596.1	1076	myb transcription factor [Medicago truncatula]	FALSE	-0.37066	0.99998	FALSE	-0.32028	0.99975	FALSE	0.075667	0.99997	FALSE	-0.071023	0.99951	FALSE	-0.16253	0.99996	FALSE	0.21237	0.99983	FALSE	-0.088062	0.99999
MYB	Cluster-25869.41094		17.54	36.7	21.25	26.68	32.16	17.27	1.16	1.86	1	1.73	2.04	1.14	657383994	KEH27497.1	551	MYB transcription factor [Medicago truncatula]>gi|657383995|gb|KEH27498.1| MYB transcription factor [Medicago truncatula]	FALSE	0.073099	0.99998	FALSE	-0.92604	0.99951	FALSE	0.64334	0.99997	FALSE	-0.33917	0.99951	FALSE	-0.5883	0.99996	FALSE	-0.089485	0.99983	FALSE	-0.17622	0.99999
MYB	Cluster-25869.43167		20	19	25	21	22	16	9.82	7.25	8.58	10.06	9.91	7.91	357520075	XP_003630326.1	686	Telomeric repeat-binding factor [Medicago truncatula]	FALSE	-0.1293	0.99998	FALSE	-0.69087	0.99951	FALSE	-0.4958	0.99997	FALSE	-0.29406	0.99951	FALSE	-0.053574	0.99996	FALSE	-0.4915	0.99983	FALSE	0.16844	0.99999
MYB	Cluster-25869.45908		14.8	35.52	27.62	15.18	23.47	13.67	1.92	3.54	2.53	1.92	2.9	1.77	657389418	AES90380.2	523	bromodomain protein [Medicago truncatula]	FALSE	0.43224	0.99998	FALSE	-0.44971	0.99951	FALSE	0.84124	0.99997	FALSE	0.28413	0.99951	FALSE	-0.01976	0.99996	FALSE	0.31782	0.99983	FALSE	0.53929	0.99999
MYB	Cluster-25869.47997		6.57	4.33	19.31	13.96	13.51	3.76	0.55	0.28	1.15	1.14	1.09	0.31	657397358	KEH37110.1	1032	myb transcription factor [Medicago truncatula]	FALSE	-0.24368	0.99998	FALSE	-2.191	0.99951	FALSE	-1.0233	0.99997	FALSE	0.9394	0.99951	FALSE	-1.0705	0.99996	FALSE	-1.9216	0.99983	FALSE	1.8851	0.99999
MYB	Cluster-25869.49579		71	228	178	69	213	153	2.4	5.92	4.27	2.28	6.94	5.15	657373503	KEH19184.1	2751	myb transcription factor [Medicago truncatula]	FALSE	1.4298	0.40953	FALSE	0.85031	0.75396	FALSE	1.2613	0.99997	FALSE	0.71	0.99951	FALSE	0.058038	0.99996	FALSE	-0.18182	0.99983	FALSE	-0.25707	0.99999
MYB	Cluster-25869.51126		399.77	1043.68	510.12	348.12	897.19	384.76	7.71	15.43	6.97	6.56	16.69	7.37	657404357	AES61372.2	5698	always EARLY-like protein [Medicago truncatula]	UP	1.1694	0.002412	FALSE	-0.15417	0.99951	FALSE	0.96264	0.086268	FALSE	-0.26432	0.99951	FALSE	0.2164	0.99996	FALSE	-0.061804	0.99983	FALSE	-0.068535	0.99999
MYB	Cluster-25869.51574		421.85	451.04	540.84	382.28	300.44	317.71	20.89	17.15	18.98	18.51	14.31	15.66	657383994	KEH27497.1	1133	MYB transcription factor [Medicago truncatula]>gi|657383995|gb|KEH27498.1| MYB transcription factor [Medicago truncatula]	FALSE	-0.54396	0.99998	FALSE	-0.56547	0.99951	FALSE	-0.32527	0.99997	FALSE	-0.25751	0.99951	FALSE	0.15892	0.99996	FALSE	0.30618	0.99983	FALSE	0.29208	0.99999
MYB	Cluster-25869.53264		66.14	144.43	278.19	71.94	198.75	159.45	4.58	7.69	13.65	4.87	13.21	11	357472661	XP_003606615.1	247	MYB transcription factor [Medicago truncatula]	FALSE	1.2697	0.62405	FALSE	0.84969	0.72505	FALSE	0.70498	0.99997	FALSE	1.4565	0.3396	FALSE	-0.10446	0.99996	FALSE	-0.74058	0.99983	FALSE	0.32755	0.99999
MYB	Cluster-25869.53761		111.37	181.72	155.43	124.56	162.18	138.25	7.56	9.48	7.48	8.27	10.57	9.35	657379544	KEH23924.1	1185	myb transcription factor [Medicago truncatula]	FALSE	0.18435	0.99998	FALSE	-0.14811	0.99951	FALSE	0.28456	0.99997	FALSE	-0.13508	0.99951	FALSE	-0.14467	0.99996	FALSE	-0.11588	0.99983	FALSE	-0.30643	0.99999
MYB	Cluster-25869.56065		5.4	4.51	51.38	4.41	9.85	38.88	0.41	0.26	2.77	0.33	0.72	2.94	630156647	AHY94990.1	1462	MYB2 [Medicago sativa]	FALSE	0.96294	0.99998	FALSE	2.8416	0.8057	FALSE	-0.68163	0.99997	FALSE	2.6342	0.99951	FALSE	0.309	0.99996	FALSE	-1.407	0.99983	FALSE	-0.073234	0.99999
MYB	Cluster-25869.60787		142.16	169.46	254.48	159.05	214.29	242.59	5.2	4.76	6.6	5.69	7.55	8.83	657378362	KEH23148.1	1611	MYB transcription factor MYB51 [Medicago truncatula]	FALSE	0.23367	0.99998	FALSE	0.31049	0.99951	FALSE	-0.16837	0.99997	FALSE	0.22405	0.99951	FALSE	-0.14515	0.99996	FALSE	-0.61862	0.99983	FALSE	-0.40638	0.99999
MYB	Cluster-25869.63495		242.84	373.54	207.52	226.95	360.71	136.41	8.74	10.32	5.29	7.98	12.5	4.88	657378362	KEH23148.1	1613	MYB transcription factor MYB51 [Medicago truncatula]	FALSE	0.47206	0.99998	FALSE	-1.033	0.99951	FALSE	0.19946	0.99997	FALSE	-0.84274	0.99951	FALSE	0.11445	0.99996	FALSE	-0.22957	0.99983	FALSE	0.12989	0.99999
MYB	Cluster-25869.65325		507.32	1063.72	1444.39	809.18	806.92	618.37	11.7	18.82	23.62	18.24	17.95	14.18	388518265	AFK47194.1	1377	unknown [Medicago truncatula]	FALSE	-0.20044	0.99998	FALSE	-0.68654	0.99951	FALSE	0.64635	0.57204	FALSE	0.89351	0.010555	FALSE	-0.65675	0.74159	FALSE	0.11862	0.99983	FALSE	0.74851	0.27795
MYB	Cluster-25869.65422		186.93	458.45	429.19	192.16	324.78	352.83	5.26	9.9	8.56	5.29	8.81	9.87	357486695	XP_003613635.1	2259	Myb-related protein B [Medicago truncatula]>gi|87241137|gb|ABD32995.1| Homeodomain-related [Medicago truncatula]>gi|355514970|gb|AES96593.1| myb transcription factor [Medicago truncatula]	FALSE	0.56075	0.99998	FALSE	0.57812	0.4668	FALSE	0.87247	0.99997	FALSE	0.58313	0.99951	FALSE	-0.022995	0.99996	FALSE	0.2173	0.99983	FALSE	-0.19277	0.99999
MYB	Cluster-25869.69393		93.67	87.7	139.22	184.54	72.47	161.68	1.81	1.3	1.9	3.48	1.35	3.1	657380444	KEH24587.1	4523	cell division control protein, putative [Medicago truncatula]	FALSE	-1.5449	0.79268	FALSE	-0.48934	0.99951	FALSE	-0.51681	0.99997	FALSE	-0.044277	0.99951	FALSE	-0.96146	0.99996	FALSE	-0.004805	0.99983	FALSE	-0.69119	0.99999
MYB	Cluster-25869.72058		10.2	6.24	9.47	23.41	0	6.65	0.66	0.31	0.43	1.47	0	0.43	657395412	KEH35728.1	1931	myb-like DNA-binding domain protein [Medicago truncatula]	FALSE	NA	NA	FALSE	-2.1142	0.99951	FALSE	-1.1307	0.99997	FALSE	-0.72312	0.99951	FALSE	-1.1817	0.99996	FALSE	NA	NA	FALSE	0.034597	0.99999
MYB	Cluster-25869.75475		19.63	43.24	92.01	50.73	53.45	151.45	0.91	1.54	3.02	2.3	2.38	6.97	657370555	KEH16657.1	1497	myb transcription factor [Medicago truncatula]	FALSE	-0.12106	0.99998	FALSE	1.2794	0.42336	FALSE	0.71751	0.99997	FALSE	1.6127	0.99951	FALSE	-1.353	0.99996	FALSE	-0.58582	0.99983	FALSE	-1.1944	0.99999
MYB	Cluster-25869.76018		406	562	755	360	453	625	12.42	13.19	16.38	10.77	13.36	19.02	657381697	KEH25659.1	3202	Myb DNA-binding domain protein [Medicago truncatula]	FALSE	0.1351	0.99998	FALSE	0.49731	0.21657	FALSE	0.047295	0.99997	FALSE	0.27901	0.99951	FALSE	0.1903	0.99996	FALSE	0.031061	0.99983	FALSE	-0.20279	0.99999
MYB	Cluster-25869.7707		7.54	17.83	8.65	7.49	6.65	7.32	0.81	1.48	0.66	0.79	0.68	0.79	657400898	KEH39966.1	1108	myb transcription factor [Medicago truncatula]	FALSE	-0.36802	0.99998	FALSE	-0.33167	0.99951	FALSE	0.81987	0.99997	FALSE	-0.41785	0.99951	FALSE	0.026414	0.99996	FALSE	1.1429	0.99983	FALSE	-0.23456	0.99999
MYB	Cluster-25869.77619		21	32	33	21	33	32	2.66	3.11	2.95	2.6	3.98	4.04	657404506	KEH43191.1	1360	DNA methyltransferase 1-associated protein [Medicago truncatula]	FALSE	0.45567	0.99998	FALSE	0.30913	0.99951	FALSE	0.18589	0.99997	FALSE	0.036092	0.99951	FALSE	0.016815	0.99996	FALSE	-0.32439	0.99983	FALSE	-0.43102	0.99999
MYB	Cluster-25869.78114		6.48	23.98	17.62	4.02	21.62	10.86	0.28	0.78	0.53	0.17	0.89	0.46	357491981	XP_003616278.1	1031	P-type R2R3 Myb protein [Medicago truncatula]>gi|355517613|gb|AES99236.1| myb transcription factor [Medicago truncatula]	FALSE	2.2307	0.99998	FALSE	1.1352	0.99951	FALSE	1.466	0.99997	FALSE	0.82716	0.99951	FALSE	0.70561	0.99996	FALSE	-0.13053	0.99983	FALSE	0.22278	0.99999
MYB	Cluster-25869.7895		1.61	0	0.43	0	0	3.3	1.25	0	0.23	0	0	2.61	657404479	KEH43172.1	466	myb transcription factor MYB64 [Medicago truncatula]	FALSE	NA	NA	FALSE	NA	NA	FALSE	NA	NA	FALSE	-2.5206	0.99951	FALSE	NA	NA	FALSE	NA	NA	FALSE	-3.4155	0.99999
MYB	Cluster-25869.79683		139.76	135.13	144.65	144.81	159.88	111.79	5.53	4.11	4.06	5.61	6.1	4.4	657393368	KEH34188.1	1367	MYB transcription factor MYB51 [Medicago truncatula]	FALSE	-0.053581	0.99998	FALSE	-0.67192	0.99951	FALSE	-0.4704	0.99997	FALSE	-0.56637	0.99951	FALSE	-0.034395	0.99996	FALSE	-0.52264	0.99983	FALSE	-0.10364	0.99999
MYB	Cluster-25869.80426		189.34	246.53	634.71	124.74	220.96	283.87	26.55	26.6	62.87	17.09	29.49	39.71	357472661	XP_003606615.1	803	MYB transcription factor [Medicago truncatula]	FALSE	0.62845	0.99998	FALSE	0.88776	0.29547	FALSE	-0.041012	0.99997	FALSE	1.1291	0.094533	FALSE	0.61887	0.99996	FALSE	-0.12202	0.99983	FALSE	0.68545	0.99999
MYB	Cluster-25869.85620		55.28	147.79	127.77	28.08	219.92	140.38	3.76	7.72	6.15	1.87	14.35	9.5	357491777	XP_003616176.1	1513	MYB transcription factor [Medicago truncatula]>gi|355517511|gb|AES99134.1| myb transcription factor [Medicago truncatula]	FALSE	2.773	0.029259	FALSE	2.0232	0.17701	FALSE	0.99692	0.99997	FALSE	0.59274	0.99951	FALSE	0.99403	0.99996	FALSE	-0.85343	0.99983	FALSE	-0.6112	0.99999
MYB	Cluster-25869.86011		48.45	390.71	233.36	34.23	256.87	171.4	2.77	17.14	9.45	1.91	14.1	9.75	357491777	XP_003616176.1	1604	MYB transcription factor [Medicago truncatula]>gi|355517511|gb|AES99134.1| myb transcription factor [Medicago truncatula]	FALSE	2.7113	0.014067	FALSE	2.0255	0.10017	FALSE	2.5897	0.0117	FALSE	1.652	0.34665	FALSE	0.51805	0.99996	FALSE	0.32506	0.99983	FALSE	-0.030222	0.99999
MYB	Cluster-25869.87059		6.22	18.86	5.36	13.17	61.71	16.37	0.4	0.93	0.24	0.83	3.82	1.05	657404479	KEH43172.1	1491	myb transcription factor MYB64 [Medicago truncatula]	FALSE	2.0318	0.99998	FALSE	0.01525	0.99951	FALSE	1.1785	0.99997	FALSE	-0.83067	0.99951	FALSE	-1.0655	0.99996	FALSE	-1.9902	0.99983	FALSE	-2.0862	0.99999
MYB	Cluster-25869.88170		19.75	0	0	106.9	43.32	101.49	0.35	0	0	1.86	0.74	1.8	657390864	AES91832.2	5852	always EARLY-like protein [Medicago truncatula]	FALSE	-1.4996	0.99998	FALSE	-0.37347	0.99951	FALSE	NA	NA	FALSE	NA	NA	FALSE	-2.4195	0.73189	FALSE	NA	NA	FALSE	-3.7886	0.37141
MYB	Cluster-25869.88189		4	7	15	2	6	3	3.88	5.35	10.06	1.88	5.14	2.95	657389908	KEH31543.1	266	myb transcription factor [Medicago truncatula]	FALSE	1.3886	0.99998	FALSE	0.28641	0.99951	FALSE	0.38556	0.99997	FALSE	1.2909	0.99951	FALSE	1.0168	0.99996	FALSE	-0.057606	0.99983	FALSE	1.8465	0.99999
MYB	Cluster-25869.93117		166.21	409.57	595.34	299.62	299.11	354.15	4.88	9.23	12.4	8.6	8.47	10.34	657372633	AET01729.2	3410	myb transcription factor [Medicago truncatula]	FALSE	-0.19887	0.99998	FALSE	-0.057322	0.99951	FALSE	0.87931	0.99997	FALSE	1.2247	0.079404	FALSE	-0.83331	0.99996	FALSE	0.17344	0.99983	FALSE	0.27394	0.99999
MYB	Cluster-25869.93864		75	60	31	155	58	27	9.34	5.74	2.73	18.85	6.88	3.35	357441967	XP_003591261.1	822	R2R3-MYB transcription factor [Medicago truncatula]>gi|355480309|gb|AES61512.1| myb transcription factor [Medicago truncatula]	FALSE	-1.6146	0.90435	FALSE	-2.8198	0.11462	FALSE	-0.74372	0.99997	FALSE	-1.8906	0.99951	FALSE	-1.0305	0.99996	FALSE	-0.23109	0.99983	FALSE	-0.2761	0.99999
MYB	Cluster-25869.99008		0	36.61	29.6	9.3	19.1	15.92	0	0.84	0.63	0.27	0.55	0.48	657375562	KEH20871.1	2792	myb-like DNA-binding domain protein [Medicago truncatula]	FALSE	0.84186	0.99998	FALSE	0.47699	0.99951	FALSE	NA	NA	FALSE	NA	NA	FALSE	NA	NA	FALSE	0.65867	0.99983	FALSE	0.41934	0.99999
MYB	Cluster-25869.99455		0	0	0	3.76	0	2.64	0	0	0	0.57	0	0.41	217074890	ACJ85805.1	279	unknown [Medicago truncatula]	FALSE	NA	NA	FALSE	-0.80874	0.99951	FALSE	NA	NA	FALSE	NA	NA	FALSE	NA	NA	FALSE	NA	NA	FALSE	NA	NA
MYB	Cluster-30731.0		4	0	1.28	0	0	2	0.69	0	0.16	0	0	0.34	657387540	KEH29653.1	341	myb transcription factor [Medicago truncatula]	FALSE	NA	NA	FALSE	NA	NA	FALSE	NA	NA	FALSE	-2.2598	0.99951	FALSE	NA	NA	FALSE	NA	NA	FALSE	-1.1193	0.99999
MYB	Cluster-9452.0		0	3	1	1	0	1	0	0.6	0.18	0.25	0	0.26	357453385	XP_003596969.1	546	Transcription factor [Medicago truncatula]>gi|124360524|gb|ABN08534.1| Homeodomain-related [Medicago truncatula]>gi|355486017|gb|AES67220.1| myb transcription factor [Medicago truncatula]	FALSE	NA	NA	FALSE	-0.29855	0.99951	FALSE	NA	NA	FALSE	NA	NA	FALSE	NA	NA	FALSE	NA	NA	FALSE	-0.47541	0.99999
MYB	Cluster-12890.0		1.2	5.01	38.72	14.15	4.26	10.93	0.11	0.36	2.59	1.31	0.39	1.03	657371571	KEH17558.1	985	myb transcription factor [Medicago truncatula]	FALSE	-1.9283	0.99998	FALSE	-0.67106	0.99951	FALSE	1.64	0.99997	FALSE	4.396	0.99951	FALSE	-3.5429	0.99996	FALSE	-0.046041	0.99983	FALSE	1.3494	0.99999
MYB	Cluster-14989.0		2	0	1	0	0	0	2.51	0	0.86	0	0	0	387135354	AFJ53058.1	406	tannin-related R2R3 MYB transcription factor, partial [Medicago truncatula]	FALSE	NA	NA	FALSE	NA	NA	FALSE	NA	NA	FALSE	-1.616	0.99951	FALSE	NA	NA	FALSE	NA	NA	FALSE	NA	NA
MYB	Cluster-21409.0		2	1	1	0	0	0	0.79	0.3	0.28	0	0	0	567894458	XP_006439717.1	507	hypothetical protein CICLE_v10021454mg [Citrus clementina]>gi|557541979|gb|ESR52957.1| hypothetical protein CICLE_v10021454mg [Citrus clementina]	FALSE	NA	NA	FALSE	NA	NA	FALSE	-1.4218	0.99997	FALSE	-1.616	0.99951	FALSE	NA	NA	FALSE	NA	NA	FALSE	NA	NA
MYB	Cluster-25869.102351		17.18	65.09	50.18	9.13	53.83	70.93	1.36	3.97	2.82	0.71	4.09	5.61	357491777	XP_003616176.1	1196	MYB transcription factor [Medicago truncatula]>gi|355517511|gb|AES99134.1| myb transcription factor [Medicago truncatula]	FALSE	2.3633	0.99998	FALSE	2.6592	0.41872	FALSE	1.4999	0.99997	FALSE	0.9304	0.99951	FALSE	0.92886	0.99996	FALSE	-0.0059725	0.99983	FALSE	-0.9747	0.99999
MYB	Cluster-25869.105437		2	0	2	4	0	0	1.3	0	0.9	2.53	0	0	658026017	XP_008348427.1	304	PREDICTED: transcription factor MYB86-like [Malus domestica]	FALSE	NA	NA	FALSE	NA	NA	FALSE	NA	NA	FALSE	-0.61598	0.99951	FALSE	-0.98319	0.99996	FALSE	NA	NA	FALSE	NA	NA
MYB	Cluster-25869.107986		63	168	143	82	111	51	2.05	4.19	3.3	2.61	3.48	1.65	657392227	KEH33233.1	1370	myb transcription factor [Medicago truncatula]	FALSE	0.24045	0.99998	FALSE	-0.98368	0.99951	FALSE	0.99324	0.99997	FALSE	0.56661	0.99951	FALSE	-0.36346	0.99996	FALSE	0.3179	0.99983	FALSE	1.012	0.99999
MYB	Cluster-25869.108227		12.43	33.68	10.16	37.17	29.93	59.74	0.55	1.14	0.32	1.6	1.27	2.62	657370555	KEH16657.1	1463	myb transcription factor [Medicago truncatula]	FALSE	-0.50896	0.99998	FALSE	0.38601	0.99951	FALSE	1.0163	0.99997	FALSE	-0.90691	0.99951	FALSE	-1.5635	0.99996	FALSE	-0.1097	0.99983	FALSE	-3.0312	0.99999
MYB	Cluster-25869.110874		1	10	14	2	6	13	0.27	2.05	2.62	0.52	1.5	3.46	657405201	KEH43718.1	556	myb transcription factor MIXTA-like protein [Medicago truncatula]	FALSE	1.3886	0.99998	FALSE	2.4019	0.99951	FALSE	2.9001	0.99997	FALSE	3.1914	0.99951	FALSE	-0.98319	0.99996	FALSE	0.45697	0.99983	FALSE	-0.3685	0.99999
MYB	Cluster-25869.118190		6	18	25	14	23	24	0.51	1.19	1.52	1.17	1.89	2.05	357492747	XP_003616662.1	879	Myb transcription factor [Medicago truncatula]>gi|355517997|gb|AES99620.1| myb transcription factor [Medicago truncatula]	FALSE	0.5198	0.99998	FALSE	0.47906	0.99951	FALSE	1.1632	0.99997	FALSE	1.4429	0.99951	FALSE	-1.2056	0.99996	FALSE	-0.63363	0.99983	FALSE	-0.41652	0.99999
MYB	Cluster-25869.120079		0.23	2.26	3.79	3	7.11	1	0.1	0.76	1.16	1.28	2.86	0.44	657399641	AES67347.2	575	myb transcription factor [Medicago truncatula]	FALSE	1.0485	0.99998	FALSE	-1.8835	0.99951	FALSE	2.8748	0.99997	FALSE	3.4265	0.99951	FALSE	-3.6884	0.99996	FALSE	-1.9335	0.99983	FALSE	1.4468	0.99999
MYB	Cluster-25869.120080		2.77	8.74	4.21	0	2.89	0	0.37	0.89	0.39	0	0.36	0	657399641	AES67347.2	484	myb transcription factor [Medicago truncatula]	FALSE	NA	NA	FALSE	NA	NA	FALSE	1.236	0.99997	FALSE	-0.01205	0.99951	FALSE	NA	NA	FALSE	1.3166	0.99983	FALSE	NA	NA
MYB	Cluster-25869.15029		0	27	0	5.96	0.02	0	0	0.56	0	0.16	0	0	657380598	AES82836.2	3278	late elongated hypocotyl-like protein [Medicago truncatula]	FALSE	-8.4156	0.99998	FALSE	NA	NA	FALSE	NA	NA	FALSE	NA	NA	FALSE	NA	NA	FALSE	10.119	0.99983	FALSE	NA	NA
MYB	Cluster-25869.17287		4.02	16	4.1	0	0	0	0.19	0.57	0.13	0	0	0	357481691	XP_003611131.1	235	Myb [Medicago truncatula]>gi|355512466|gb|AES94089.1| myb transcription factor [Medicago truncatula]	FALSE	NA	NA	FALSE	NA	NA	FALSE	1.571	0.99997	FALSE	-0.58756	0.99951	FALSE	NA	NA	FALSE	NA	NA	FALSE	NA	NA
MYB	Cluster-25869.25551		32	49	158	44	58	55	4.41	5.2	15.4	5.93	7.62	7.57	357501275	XP_003620926.1	915	hypothetical protein MTR_6g092540 [Medicago truncatula]>gi|355495941|gb|AES77144.1| MYB-like transcription factor family protein [Medicago truncatula]	FALSE	0.20214	0.99998	FALSE	0.023379	0.99951	FALSE	0.19291	0.99997	FALSE	1.6878	0.6353	FALSE	-0.44262	0.99996	FALSE	-0.52327	0.99983	FALSE	1.047	0.99999
MYB	Cluster-25869.26058		25.06	34.05	551.81	34	80.18	167.24	2.1	2.19	32.69	2.78	6.43	13.94	357520699	XP_003630638.1	1078	hypothetical protein MTR_8g101650 [Medicago truncatula]>gi|355524660|gb|AET05114.1| MYB-like transcription factor family protein [Medicago truncatula]	FALSE	1.0413	0.99998	FALSE	1.9998	0.11231	FALSE	0.020473	0.99997	UP	3.8447	1.7e-05	FALSE	-0.42333	0.99996	FALSE	-1.5156	0.99983	FALSE	1.2468	0.37094
MYB	Cluster-25869.30607		9.14	30.28	39.53	4.7	79.95	45.84	0.78	1.99	2.39	0.39	6.55	3.9	357491777	XP_003616176.1	679	MYB transcription factor [Medicago truncatula]>gi|355517511|gb|AES99134.1| myb transcription factor [Medicago truncatula]	FALSE	3.892	0.3916	FALSE	2.9873	0.66089	FALSE	1.3063	0.99997	FALSE	1.4967	0.99951	FALSE	0.97635	0.99996	FALSE	-1.6807	0.99983	FALSE	-0.68907	0.99999
MYB	Cluster-25869.32168		2.42	0	14.98	3.44	45.85	8.47	0.13	0	0.56	0.18	2.32	0.44	357491777	XP_003616176.1	957	MYB transcription factor [Medicago truncatula]>gi|355517511|gb|AES99134.1| myb transcription factor [Medicago truncatula]	FALSE	3.54	0.99998	FALSE	1.0014	0.99951	FALSE	NA	NA	FALSE	2.014	0.99951	FALSE	-0.49059	0.99996	FALSE	NA	NA	FALSE	0.34719	0.99999
MYB	Cluster-25869.34116		3.55	0	5	9.44	7.21	7.93	0.57	0	0.57	1.48	1.1	1.27	217074890	ACJ85805.1	279	unknown [Medicago truncatula]	FALSE	-0.5852	0.99998	FALSE	-0.55001	0.99951	FALSE	NA	NA	FALSE	-0.12188	0.99996	FALSE	-1.3942	0.99996	FALSE	NA	NA	FALSE	-1.1408	0.99999
MYB	Cluster-25869.64592	MsMYB12	145	301	684	135	155	653	9.68	15.44	32.36	8.81	9.94	43.42	357510785	XP_003625681.1	1186	Myb transcription factor-like protein [Medicago truncatula]>gi|149727818|gb|ABR28333.1| MYB transcription factor MYB37 [Medicago truncatula]>gi|355500696|gb|AES81899.1| myb transcription factor [Medicago truncatula]>gi|388519175|gb|AFK47649.1| unknown [Medicago truncatula]	FALSE	0.0028992	0.99998	UP	1.9756	1.4e-05	FALSE	0.63191	0.99997	FALSE	1.622	0.0064775	FALSE	0.11991	0.99996	FALSE	0.6775	0.99983	FALSE	-0.4085	0.99999
MYB	Cluster-25869.42718		55	95.95	133	73	95	129	6.77	9.09	11.58	8.78	11.16	15.84	657400826	AES59188.2	242	F-box-like protein [Medicago truncatula]	FALSE	0.18362	0.99998	FALSE	0.52285	0.99951	FALSE	0.38106	0.99997	FALSE	0.65794	0.99951	FALSE	-0.39165	0.99996	FALSE	-0.26564	0.99983	FALSE	-0.43136	0.99999
MYB	Cluster-25869.43918		0	63.99	26.59	19.34	103.43	146.03	0	1.2	0.46	0.46	2.43	3.54	657375562	KEH20871.1	3011	myb-like DNA-binding domain protein [Medicago truncatula]	FALSE	2.2226	0.59775	FALSE	2.6181	0.075756	FALSE	NA	NA	FALSE	NA	NA	FALSE	NA	NA	FALSE	-0.97273	0.99983	FALSE	-2.9327	0.24098
MYB	Cluster-25869.47942		16	14	17	20	16	18	5.46	3.69	4.07	6.66	5.08	6.16	657393368	KEH34188.1	505	MYB transcription factor MYB51 [Medicago truncatula]	FALSE	-0.51834	0.99998	FALSE	-0.45055	0.99951	FALSE	-0.61444	0.99997	FALSE	-0.52852	0.99951	FALSE	-0.30511	0.99996	FALSE	-0.47264	0.99983	FALSE	-0.55787	0.99999
MYB	Cluster-25869.76722	MsMYB13	32.93	376.43	376.03	151.84	119.59	241.2	0.76	6.65	6.14	3.42	2.66	5.52	388518265	AFK47194.1	1362	unknown [Medicago truncatula]	FALSE	-0.54086	0.99998	FALSE	0.36913	0.99951	UP	3.0931	0.0045432	UP	2.8974	0.0044607	FALSE	-2.1883	0.47827	FALSE	1.3743	0.54452	FALSE	0.16521	0.99999
MYB	Cluster-25869.56384		339.27	779.1	1005.96	254.12	481.34	983.24	14.13	24.91	29.7	10.35	19.3	40.75	357454797	XP_003597679.1	1684	hypothetical protein MTR_2g100930 [Medicago truncatula]>gi|355486727|gb|AES67930.1| MYB-like transcription factor family protein [Medicago truncatula]	FALSE	0.72514	0.49307	UP	1.6535	6.81e-07	FALSE	0.77758	0.57909	FALSE	0.95208	0.040862	FALSE	0.43374	0.99996	FALSE	0.41475	0.99983	FALSE	-0.44246	0.99999
MYB	Cluster-25869.58224		114.82	136.65	140.91	155.41	128.81	155.95	5.87	5.36	5.1	7.76	6.33	7.93	657397358	KEH37110.1	1238	myb transcription factor [Medicago truncatula]	FALSE	-0.46724	0.99998	FALSE	-0.29354	0.99951	FALSE	-0.17068	0.99997	FALSE	-0.32058	0.99951	FALSE	-0.41989	0.99996	FALSE	-0.19476	0.99983	FALSE	-0.62172	0.99999
MYB	Cluster-25869.6023		5.3	2.91	4.33	0	2.56	0	0.4	0.17	0.23	0	0.18	0	357467291	XP_003603930.1	427	DnaJ homolog subfamily C member [Medicago truncatula]>gi|355492978|gb|AES74181.1| MYB family transcription factor [Medicago truncatula]	FALSE	NA	NA	FALSE	NA	NA	FALSE	-1.2868	0.99997	FALSE	-0.90761	0.99951	FALSE	NA	NA	FALSE	-0.095123	0.99983	FALSE	NA	NA
MYB	Cluster-25869.60689		25.53	41.4	116.14	14.57	24.54	41.71	7.89	9.89	25.22	4.4	7.08	12.92	357472661	XP_003606615.1	391	MYB transcription factor [Medicago truncatula]	FALSE	0.55572	0.99998	FALSE	1.2188	0.99951	FALSE	0.27564	0.99997	FALSE	1.5696	0.97578	FALSE	0.82601	0.99996	FALSE	0.4745	0.99983	FALSE	1.002	0.99999
MYB	Cluster-25869.62814		47	46	344	49	52	257	2.75	2.07	14.27	2.8	2.93	14.98	657383009	AES76277.2	1270	myb transcription factor [Medicago truncatula]	FALSE	-0.11068	0.99998	FALSE	2.0924	0.017272	FALSE	-0.45282	0.99997	FALSE	2.2557	0.030443	FALSE	-0.043306	0.99996	FALSE	-0.45688	0.99983	FALSE	-0.054772	0.99999
MYB	Cluster-25869.72768	MsMYB14	247.04	943.68	593.04	533.4	877.73	435.59	9.76	28.62	16.61	20.6	33.39	17.12	357473831	XP_003607200.1	1252	Myb-like transcription factor [Medicago truncatula]>gi|355508255|gb|AES89397.1| myb transcription factor [Medicago truncatula]	FALSE	0.52215	0.34939	FALSE	-0.5908	0.99951	UP	1.5118	0.0028381	FALSE	0.6474	0.65887	FALSE	-1.0937	0.26336	FALSE	-0.17548	0.99983	FALSE	-0.030254	0.99999
MYB	Cluster-25869.63694		20.89	26.26	53.62	61.29	0	76.28	0.61	0.59	1.12	1.76	0	2.23	657372632	AET01727.2	3404	myb transcription factor [Medicago truncatula]	FALSE	NA	NA	FALSE	0.017104	0.99951	FALSE	-0.091741	0.99997	FALSE	0.74397	0.99951	FALSE	-1.536	0.99996	FALSE	NA	NA	FALSE	-0.98395	0.99999
MYB	Cluster-25869.41586	MsMYB15	70	275	629	95	229	355	3.9	11.76	24.82	5.17	12.26	19.68	357448789	XP_003594670.1	1330	Myb-like transcription factor [Medicago truncatula]>gi|355483718|gb|AES64921.1| myb transcription factor [Medicago truncatula]	FALSE	1.0729	0.71217	FALSE	1.6033	0.014158	FALSE	1.5522	0.55217	UP	2.5516	0.00017885	FALSE	-0.42376	0.99996	FALSE	-0.015914	0.99983	FALSE	0.34983	0.99999
MYB	Cluster-25869.64234		311	510	745.14	278	417	541.77	13.97	17.59	23.73	12.21	18.03	24.22	502164758	XP_004513249.1	1363	PREDICTED: transcription factor DIVARICATA [Cicer arietinum]>gi|502164760|ref|XP_004513250.1| PREDICTED: transcription factor DIVARICATA [Cicer arietinum]	FALSE	0.38855	0.99998	FALSE	0.66405	0.13907	FALSE	0.29179	0.99997	FALSE	0.64461	0.47388	FALSE	0.17864	0.99996	FALSE	0.010452	0.99983	FALSE	-0.015582	0.99999
MYB	Cluster-25869.65270		25.92	219.36	108.32	79.41	203.52	59.6	1.55	10.1	4.6	4.66	11.73	3.56	357491981	XP_003616278.1	1277	P-type R2R3 Myb protein [Medicago truncatula]>gi|355517613|gb|AES99236.1| myb transcription factor [Medicago truncatula]	FALSE	1.1614	0.72409	FALSE	-0.71256	0.99951	FALSE	2.6594	0.16492	FALSE	1.4472	0.99951	FALSE	-1.5984	0.99996	FALSE	-0.17187	0.99983	FALSE	0.3865	0.99999
MYB	Cluster-25869.68338		5504	4000	6454	4977	4280	4718	309.58	172.76	257.18	273.64	231.36	264.1	657390327	KEH31875.1	1114	MYB-like transcription factor family protein [Medicago truncatula]	FALSE	-0.41408	0.62558	FALSE	-0.37565	0.99951	FALSE	-0.88228	7.68e-10	FALSE	-0.38627	0.20496	FALSE	0.16202	0.99996	FALSE	-0.37761	0.05122	FALSE	-0.023394	0.99999
MYB	Cluster-25869.70865		356.37	550.28	875.27	381.98	372.33	459.18	6.58	7.8	11.46	6.9	6.64	8.43	657380444	KEH24587.1	4617	cell division control protein, putative [Medicago truncatula]	FALSE	-0.23332	0.99998	FALSE	-0.032986	0.99951	FALSE	0.20499	0.99997	FALSE	0.68037	0.29731	FALSE	-0.083306	0.99996	FALSE	0.28359	0.99983	FALSE	0.45526	0.99999
MYB	Cluster-25869.74478		1267	1955	2300	1043	1672	1594	39.81	47.14	51.24	32.04	50.63	49.81	734347185	KHN11248.1	2056	DnaJ like subfamily C member 2 [Glycine soja]	FALSE	0.48443	0.061463	FALSE	0.31336	0.048069	FALSE	0.20396	0.99997	FALSE	0.24423	0.65119	FALSE	0.29749	0.99996	FALSE	-0.054404	0.99983	FALSE	0.05357	0.99999
MYB	Cluster-25869.64922	MsMYB16	177	216	171	484	150	117	11.11	10.41	7.6	29.7	9.04	7.31	357465431	XP_003603000.1	830	Myb transcription factor [Medicago truncatula]>gi|355492048|gb|AES73251.1| myb transcription factor [Medicago truncatula]>gi|388499774|gb|AFK37953.1| unknown [Medicago truncatula]	FALSE	-1.8865	0.01411	DOWN	-2.347	0.00144	FALSE	-0.13451	0.99997	FALSE	-0.66574	0.99951	FALSE	-1.4344	0.084939	FALSE	0.24607	0.99983	FALSE	0.072075	0.99999
MYB	Cluster-25869.74704		342.49	233.02	514.25	279.34	329.63	468.83	6.77	3.53	7.21	5.4	6.29	9.21	657380444	KEH24587.1	4521	cell division control protein, putative [Medicago truncatula]	FALSE	0.042416	0.99998	FALSE	0.44849	0.45414	FALSE	-0.9774	0.99579	FALSE	-0.029576	0.99951	FALSE	0.31085	0.99996	FALSE	-0.78039	0.99983	FALSE	-0.34201	0.99999
MYB	Cluster-25869.76699		992.5	850.37	1320.48	919.61	758.14	1210.79	18.5	12.16	17.46	16.75	13.64	22.43	657380444	KEH24587.1	4617	cell division control protein, putative [Medicago truncatula]	FALSE	-0.47497	0.99998	FALSE	0.098306	0.55512	FALSE	-0.64477	0.59707	FALSE	-0.20406	0.99951	FALSE	0.12686	0.99996	FALSE	-0.11437	0.99983	FALSE	-0.3503	0.99999
MYB	Cluster-25869.76902		853	881	1178	916	879	961	14.43	11.43	14.14	15.15	14.35	16.16	357473201	XP_003606885.1	4735	SWI/SNF complex subunit SMARCC1 [Medicago truncatula]>gi|355507940|gb|AES89082.1| SWI/SNF complex subunit SWI3D [Medicago truncatula]	FALSE	-0.25589	0.99998	FALSE	-0.22936	0.99951	FALSE	-0.3752	0.99997	FALSE	-0.15026	0.99951	FALSE	-0.085987	0.99996	FALSE	-0.27672	0.99983	FALSE	-0.18168	0.99999
MYB	Cluster-25869.77838		16	40	28	54	22.7	9	1.05	2.01	1.3	3.46	1.43	0.59	657400148	AES67674.2	1203	myb transcription factor [Medicago truncatula]	FALSE	-1.4467	0.99998	FALSE	-2.8835	0.73697	FALSE	0.90013	0.99997	FALSE	0.19137	0.99951	FALSE	-1.7381	0.99996	FALSE	0.53731	0.99983	FALSE	1.162	0.99999
MYB	Cluster-25869.66763	MsMYB17	1786	965	1050	2432	767	735	103.33	42.87	43.04	137.54	42.64	42.32	388503814	AFK39973.1	1212	unknown [Medicago truncatula]>gi|657403992|gb|KEH42768.1| myb-related transcription factor LBM1 [Medicago truncatula]	DOWN	-1.8613	6.05e-13	DOWN	-2.0249	1.26e-13	DOWN	-1.3099	3.84e-06	DOWN	-1.3823	1.85e-06	FALSE	-0.4286	0.41385	FALSE	0.051304	0.99983	FALSE	0.039161	0.99999
MYB	Cluster-25869.78041		16.9	60.54	95.78	20.13	112.94	72.9	0.54	1.49	2.18	0.63	3.5	2.33	657391800	KEH32923.1	2620	myb transcription factor [Medicago truncatula]	FALSE	2.2917	0.47761	FALSE	1.558	0.78321	FALSE	1.4191	0.99997	FALSE	1.8867	0.9426	FALSE	-0.23551	0.99996	FALSE	-1.1796	0.99983	FALSE	-0.081607	0.99999
MYB	Cluster-25869.78821		17.61	34.27	48.91	38.03	31.4	24.02	0.86	1.28	1.69	1.81	1.47	1.17	657383994	KEH27497.1	1114	MYB transcription factor [Medicago truncatula]>gi|657383995|gb|KEH27498.1| MYB transcription factor [Medicago truncatula]	FALSE	-0.47278	0.99998	FALSE	-0.96145	0.99951	FALSE	0.53876	0.99997	FALSE	0.85775	0.99951	FALSE	-1.0939	0.99996	FALSE	-0.15382	0.99983	FALSE	0.55048	0.99999
MYB	Cluster-25869.7971		6	15	8	9	17	3	2.79	5.41	2.6	4.08	7.27	1.4	657388249	KEH30212.1	570	myb transcription factor [Medicago truncatula]	FALSE	0.72113	0.99998	FALSE	-1.8835	0.99951	FALSE	0.90013	0.99997	FALSE	-0.20095	0.99951	FALSE	-0.56815	0.99996	FALSE	-0.46057	0.99983	FALSE	0.93962	0.99999
MYB	Cluster-25869.81336		47.83	52.43	105.8	57.91	160.02	172.08	2.2	1.85	3.45	2.6	7.08	7.87	357465011	XP_003602787.1	2332	SWI/SNF complex subunit SMARCC2 [Medicago truncatula]>gi|355491835|gb|AES73038.1| SWI/SNF complex protein [Medicago truncatula]	FALSE	1.27	0.86033	FALSE	1.2726	0.34411	FALSE	-0.28932	0.99997	FALSE	0.52937	0.99951	FALSE	-0.25908	0.99996	FALSE	-1.8898	0.61368	FALSE	-1.1772	0.99999
MYB	Cluster-25869.83538		6	34	103	16	23	137	0.65	2.82	7.85	1.68	2.37	14.71	657388828	KEH30675.1	1384	myb transcription factor [Medicago truncatula]	FALSE	0.32715	0.99998	FALSE	2.7995	0.07756	FALSE	2.0807	0.99997	FALSE	3.4856	0.3713	FALSE	-1.3982	0.99996	FALSE	0.2839	0.99983	FALSE	-0.88694	0.99999
MYB	Cluster-25869.83744		26.59	29.85	4.62	32.78	38.52	0	1.17	1.01	0.14	1.42	1.64	0	357498459	XP_003619518.1	1309	MYB transcription factor [Medicago truncatula]>gi|355494533|gb|AES75736.1| myb transcription factor [Medicago truncatula]	FALSE	0.036382	0.99998	FALSE	NA	NA	FALSE	-0.25495	0.99997	FALSE	-3.1409	0.99951	FALSE	-0.28512	0.99996	FALSE	-0.64787	0.99983	FALSE	NA	NA
MYB	Cluster-25869.85619		9.1	106.2	8.06	16.19	147.68	26.67	0.42	3.79	0.27	0.74	6.61	1.23	357491777	XP_003616176.1	959	MYB transcription factor [Medicago truncatula]>gi|355517511|gb|AES99134.1| myb transcription factor [Medicago truncatula]	FALSE	2.9929	0.11963	FALSE	0.42157	0.99951	FALSE	3.123	0.70101	FALSE	-0.79107	0.99951	FALSE	-0.81435	0.99996	FALSE	-0.75569	0.99983	FALSE	-2.2018	0.99999
MYB	Cluster-25869.88187		100	208	287	95	104	140	9.21	14.73	18.71	8.55	9.17	12.85	657389908	KEH31543.1	1122	myb transcription factor [Medicago truncatula]	FALSE	-0.065826	0.99998	FALSE	0.26088	0.99951	FALSE	0.63479	0.99997	FALSE	0.90507	0.86432	FALSE	0.090815	0.99996	FALSE	0.72	0.99983	FALSE	0.56021	0.99999
MYB	Cluster-25869.90658		25.08	35.93	27.67	15.48	36.47	16.77	1.12	1.24	0.88	0.68	1.57	0.75	357476493	XP_003608532.1	1276	MYB transcription factor MYB85 [Medicago truncatula]>gi|355509587|gb|AES90729.1| MYB transcription factor [Medicago truncatula]	FALSE	1.0399	0.99998	FALSE	-0.18307	0.99951	FALSE	0.096856	0.99997	FALSE	-0.4742	0.99951	FALSE	0.71295	0.99996	FALSE	-0.30152	0.99983	FALSE	0.24703	0.99999
MYB	Cluster-25869.91393		47.08	42.06	33.9	27.64	23.51	14.41	3.38	2.32	1.73	1.94	1.62	1.03	357490581	XP_003615578.1	981	DnaJ homolog subfamily C member [Medicago truncatula]>gi|355516913|gb|AES98536.1| MYB transcription factor MYB51 [Medicago truncatula]	FALSE	-0.42989	0.99998	FALSE	-1.2382	0.99951	FALSE	-0.58446	0.99997	FALSE	-1.0898	0.99951	FALSE	0.78517	0.99996	FALSE	0.55918	0.99983	FALSE	0.7588	0.99999
MYB	Cluster-25869.94968		61.56	87.59	215.08	55.37	160.27	129.71	2.25	2.46	5.57	1.98	5.64	4.71	357465011	XP_003602787.1	2436	SWI/SNF complex subunit SMARCC2 [Medicago truncatula]>gi|355491835|gb|AES73038.1| SWI/SNF complex protein [Medicago truncatula]	FALSE	1.3369	0.78436	FALSE	0.92956	0.79753	FALSE	0.086977	0.99997	FALSE	1.1888	0.77546	FALSE	0.1697	0.99996	FALSE	-1.1517	0.99983	FALSE	0.25417	0.99999
MYB	Cluster-25869.98117		68.15	62.22	170.09	79.17	66.08	61.02	2.23	1.56	3.95	2.54	2.09	1.99	657396364	KEH36418.1	1631	PHD-finger protein [Medicago truncatula]	FALSE	-0.45715	0.99998	FALSE	-0.67422	0.99951	FALSE	-0.55313	0.99997	FALSE	0.70353	0.99951	FALSE	-0.19943	0.99996	FALSE	-0.36683	0.99983	FALSE	1.0035	0.99999
MYB	Cluster-5746.0		0	1	3	5	2.3	1	0	0.33	0.89	2.07	0.9	0.43	657400148	AES67674.2	441	myb transcription factor [Medicago truncatula]	FALSE	-1.3167	0.99998	FALSE	-2.6205	0.99951	FALSE	NA	NA	FALSE	NA	NA	FALSE	NA	NA	FALSE	-1.4816	0.99983	FALSE	1.1095	0.99999

## Sheet: Sheet2
	SDL1	SDL24	HD1	HD24
1				UP
3	Down	Down
7		UP
2		UP		UP
8				UP
9	UP		UP
4	UP	UP	UP	UP
12	UP
13			UP	UP
15				UP
5				UP
6		UP		UP
14			UP
16	Down
10	UP	UP	UP	UP
11		UP		UP
17	Down	Down	Down	Down
