# Supplementary material for: Transcriptional profiling reveals that a MYB transcription factor MsMYB4 contributes to the salinity stress response of alfalfa
Source: PLoS One. 2018 Sep 25;13(9):e0204033. doi: 10.1371/journal.pone.0204033 (PMC6155508; doi:10.1371/journal.pone.0204033)
Supplement: S7 Table — (XLS) [file pone.0204033.s009.xls]

## Sheet: Sheet1
Primer Name	Forward primer (5'to 3')	Reverse primer (5'to 3')
Primers for isolating MsMYBs from alfalfa
MsMYB1-CL	ATGGGAAGAGCTCCTTGCTGT	TTAATAATCAAAGTAGTACATACCAATCTCTTCA
MsMYB2-CL	ATGGGAAAAGGAAGAGCACCA	TTAAACTTTTGGAATACCATTTTGAGGC
MsMYB3-CL	ATGGCTAGAACTCCTTCATGTGACA	TCAACTCCAAATATCATCATATACTATAGAAAAATATT
MsMYB4-CL	ATGGGTAGAGCTCCATGTTGTGA	CTACAGACCATAACCTAGTTCATAATCTTGG
MsMYB5-CL	ATGGGAAGAGCTCCTTGCTGT	TCAGTAATAGTACATAGTCTTCTCCTCCATCTTG
MsMYB6-CL	ATGGGAAGGTCCCCATGTTG	TTAAGATAAATCATGCATAATGGGGTCC
MsMYB7-CL	ATGGGTAGATCTCCTTGCTGTGA	TCAAAACTTGACAATCCCGGCCC
MsMYB8-CL	ATGGGGAGACAACCTTGTTGTG	CTAATGTTTATTTTCCTTCATCCCTATAGTTT
MsMYB9-CL	ATGGGAAGACAACCTTGTTGTGA	TCAAAATAATCCATAGGCCCATGATTC
MsMYB10-CL	ATGTATTCAGGAATGATGGAAGGAA	TTAACAAAAGGGAGCAACTACATTGTG
MsMYB11-CL	ATGAGAGGTATGGATATTATTAAGGTTCA	TCACGCAAGTAAATTGTATTTTATTTCAACA
MsMYB12-CL	ATGGGAAGATCTCCTTGCTGTG	TTAGTCAACAAACAAAAAGTTGTTGCA
MsMYB13-CL	ATGGATCGGATCAAAGGTCCA	TTACGAATCGATTCTGCTAATTCCAA
MsMYB14-CL	ATGGGAAGATCACCTTGTTGTGA	TCATTTCATTTCTAAGCCTTTGTAATCCC
MsMYB15-CL	ATGGAAGTGGAAGGAAGTGTAATAAGC	TCACATGATGTTGTCATTGAGATGTTGA
MsMYB16-CL	ATGAATATGAATATGAATTTTGAAGCTATG	TTAATGAGAAAAATTAGAAGAAACATATTCCC
MsMYB17-CL	ATGGTAAGAGCTCCTTGTTGTGAA	TCAAAACTCAGGCAATTCTATTTGATCTC
Primers for constructing the over-expression vector
MsMYB1-OE:	ttgatacatatgcccgtcgacATGGGAAGAGCTCCTTGCTGT	gcccttgctcaccatggatccATAATCAAAGTAGTACATACCAATCTCTTCA
MsMYB2-OE:	ttgatacatatgcccgtcgacATGGGAAAAGGAAGAGCACCA	gcccttgctcaccatggatccAACTTTTGGAATACCATTTTGAGGC
MsMYB3-OE:	ttgatacatatgcccgtcgacATGGCTAGAACTCCTTCATGTGACA	gcccttgctcaccatggatccACTCCAAATATCATCATATACTATAGAAAAATATT
MsMYB4-OE:	ttgatacatatgcccgtcgacATGGGTAGAGCTCCATGTTGTGA	gcccttgctcaccatggatccCAGACCATAACCTAGTTCATAATCTTGG
MsMYB5-OE:	ttgatacatatgcccgtcgacATGGGAAGAGCTCCTTGCTGT	gcccttgctcaccatggatccGTAATAGTACATAGTCTTCTCCTCCATCTTG
MsMYB6-OE:	ttgatacatatgcccgtcgacATGGGAAGGTCCCCATGTTG	gcccttgctcaccatggatccAGATAAATCATGCATAATGGGGTCC
MsMYB7-OE:	ttgatacatatgcccgtcgacATGGGTAGATCTCCTTGCTGTGA	gcccttgctcaccatggatccAAACTTGACAATCCCGGCCC
MsMYB8-OE:	ttgatacatatgcccgtcgacATGGGGAGACAACCTTGTTGTG	gcccttgctcaccatggatccATGTTTATTTTCCTTCATCCCTATAGTTT
MsMYB9-OE:	ttgatacatatgcccgtcgacATGGGAAGACAACCTTGTTGTGA	gcccttgctcaccatggatccAAATAATCCATAGGCCCATGATTC
MsMYB10-OE:	ttgatacatatgcccgtcgacATGTATTCAGGAATGATGGAAGGAA	gcccttgctcaccatggatccACAAAAGGGAGCAACTACATTGTG
MsMYB11-OE:	ttgatacatatgcccgtcgacATGAGAGGTATGGATATTATTAAGGTTCA	gcccttgctcaccatggatccCGCAAGTAAATTGTATTTTATTTCAACA
MsMYB12-OE:	ttgatacatatgcccgtcgacATGGGAAGATCTCCTTGCTGTG	gcccttgctcaccatggatccGTCAACAAACAAAAAGTTGTTGCA
MsMYB13-OE:	ttgatacatatgcccgtcgacATGGATCGGATCAAAGGTCCA	gcccttgctcaccatggatccCGAATCGATTCTGCTAATTCCAA
MsMYB14-OE:	ttgatacatatgcccgtcgacATGGGAAGATCACCTTGTTGTGA	gcccttgctcaccatggatccTTTCATTTCTAAGCCTTTGTAATCCC
MsMYB15-OE:	ttgatacatatgcccgtcgacATGGAAGTGGAAGGAAGTGTAATAAGC	gcccttgctcaccatggatccCATGATGTTGTCATTGAGATGTTGA
MsMYB16-OE:	ttgatacatatgcccgtcgacATGAATATGAATATGAATTTTGAAGCTATG	gcccttgctcaccatggatccATGAGAAAAATTAGAAGAAACATATTCCC
MsMYB17-OE:	ttgatacatatgcccgtcgacATGGTAAGAGCTCCTTGTTGTGAA	gcccttgctcaccatggatccAAACTCAGGCAATTCTATTTGATCTC
Primers for RT-PCR
MsMYB1-qRT:	GGAAAGCGAAAACAATCGAATAA	CAACCTGTGGTGAAGAGAAAGCA
MsMYB2-qRT:	AAAAGTTGTCGTTTGAGATGGA	ATTCTGATGAAGAGGATGAGGT
MsMYB3-qRT:	ATAGTCACGAATGAAGAAACGA	GATGATGAAAATGGGGATAAAG
MsMYB4-qRT:	AGGTGGTCCATTATTGCTGCT	ATTCGATTGTTTTCGCTTTCC
MsMYB5-qRT:	TGGTCTAAGGAGATGTGGAAAA	GGTGCAATGAGAAGGAAATGAA
MsMYB6-qRT:	GCTACCCCACTTTTTAGACCCA	CATCTCCTGCTGAAATCCCCAT
MsMYB7-qRT:	GCCACCACCACAACAAGATTA	TTGACGACAAAGACACAAAGC
MsMYB8-qRT:	AATGTTGTTGGCGTGCTGTGCCT	CTTTTTCTTGATGTGTGTGTTCC
MsMYB9-qRT:	GAACCACAAAAACAAGGAACCA	AATCAAAATCAGGGAGAAGCAA
MsMYB10-qRT:	AAGAAAAAGACCAAAAACCCCTC	AGCATAGAATAAAAGCAACCCTG
MsMYB11-qRT:	AGCAAGCAAAACAGCTCAAGTG	TGATGAAGAGTCCGAGGAAACA
MsMYB12-qRT:	AAGTTGGTTTGACAAGGTGTG	TGAAGGATGGATAAAAGGGTA
MsMYB13-qRT:	AAACCGTGTAACTGAGCCTGTC	AATTCCAATTCGCTTCACCAAA
MsMYB14-qRT:	AGCATCTACATCAGCTCCCACT	GGACAACGTTCTAAAACCAACC
MsMYB15-qRT:	GAAAATAGTAGCAATGGAGCCG	CTAGTGATGCAATCAAAAAACC
MsMYB16-qRT:	CACTCATCAGCCGCTACATAAA	GTAACAGAACCACCACAAACAC
MsMYB17-qRT:	AACCAAACAAACTCAGAAACAAAG	GTGACAGATGAAAAATCACTAGAA
